# Supplementary material for: Host-specific sensing of coronaviruses and picornaviruses by the CARD8 inflammasome
Source: PLoS Biol. 2023 Jun 8;21(6):e3002144. doi: 10.1371/journal.pbio.3002144 (PMC10249858; doi:10.1371/journal.pbio.3002144)
Supplement: S1 Data — (XLSX) [file pbio.3002144.s017.xlsx]

## Sheet: Figure 1A
Source data for 3CL protease cleavage site sequence logo in Figure 1A. See Table S1 for sequences used to generate this logo.
MEME version 4
ALPHABET= ACDEFGHIKLMNPQRSTVWY
Background letter frequencies (from uniform background):
A 0.05000 C 0.05000 D 0.05000 E 0.05000 F 0.05000 G 0.05000 H 0.05000 I 0.05000 K 0.05000 L 0.05000 M 0.05000 N 0.05000 P 0.05000 Q 0.05000 R 0.05000 S 0.05000 T 0.05000 V 0.05000 W 0.05000 Y 0.05000
MOTIF betaCoV3CLseqs
letter-probability matrix: alength= 20 w= 8 nsites= 638 E= 0
0.19906	0	0	0	0	0.015674	0	0.032915	0	0.001567	0	0	0.128527	0	0	0.136364	0.227273	0.23511	0	0.023511
0.023511	0	0	0.001567	0.040752	0	0	0.010972	0.227273	0.020376	0.018809	0.009404	0	0.056426	0.19906	0.007837	0.155172	0.22884	0	0
0	0	0	0	0.053292	0	0	0.029781	0	0.695925	0.100313	0	0.018809	0	0	0	0.003135	0.098746	0	0
0	0	0	0	0	0	0.020376	0	0	0	0	0	0	0.979624	0	0	0	0	0	0
0.346395	0.037618	0	0	0	0.048589	0	0	0	0	0	0.090909	0	0	0	0.476489	0	0	0	0
0.065831	0	0.003135	0.025078	0	0.202194	0	0.021944	0.200627	0.128527	0	0.098746	0	0.025078	0.014107	0.061129	0.051724	0.101881	0	0
0.053292	0	0.089342	0.184953	0.04232	0.090909	0.004702	0.065831	0.001567	0.115987	0.029781	0.056426	0	0.064263	0.032915	0.054859	0.067398	0.045455	0	0
0.166144	0	0.0721	0.007837	0.001567	0	0	0.028213	0.03605	0.068966	0	0.155172	0.001567	0.00627	0.03605	0.142633	0.172414	0.105016	0	0

## Sheet: Figure 1D
Source data for figure 1D (replicates shown as three columns in the same row)
	WT 293T			CARD8 KO 293T
IL1B	0.196954	0.170433	0.177063
IL1B, CASP1	0.10413	0.0974993	0.157172
IL1B, ASC	0.157172	0.163802	0.150542
IL1B, SARS-2 3CLpro	0.130651	0.143911	0.130651
IL1B, CASP1, ASC	0.899765	0.216845	0.190323	0.230105	0.177063	0.157172
IL1B, CASP1, SARS-2 3CLpro	5.6338	4.71218	3.99611	0.183693	0.183693	0.157172
IL1B, ASC, SARS-2 3CLpro	0.183693	0.150542	0.157172	0.170433	0.143911	0.157172
IL1B, CASP1, ASC, SARS-2 3CLpro	4.36078	3.75742	3.26015	0.203584	0.124021	0.196954

## Sheet: Figure 1E
Source data for figure 1E (replicates shown as three columns in the same row)
	CARD8 WT			CARD8 Q37A			CARD8 Q37A Q61A
Empty	0.129499	0.113324	0.152144	0.113324	0.116559	0.236254	0.152144	0.190964	0.129499
HIV-1 pro	4.99818	4.67144	4.18619	4.74585	3.34186	4.21854	4.5938	4.88495	4.98524
SARS-2 3CLpro	4.76849	4.88819	4.95936	1.32645	0.630925	1.51732	0.116559	0.087444	0.113324
SARS-2 3CLpro mutant	0.106854	0.090679	0.110089	0.110089	0.110089	0.103619	0.213609	0.119794	0.142439

## Sheet: Figure 1F
Source data for figure 1F (replicates shown as three columns in the same row)
	CARD8 WT
Empty	0.194294	0.163557	0.214785
SARS-2	4.63061	5.32731	5.01994
229E	4.88675	5.24535	6.73095
NL63	4.48718	3.57532	5.51173
HKU1	4.70233	5.67566	5.71664
SARS	4.34374	4.6716	5.7064
MERS	4.52816	4.54865	4.57939
MHV	2.49954	2.97084	3.47287

## Sheet: Figure 2A
Source data for figure 2A (replicates shown as three columns in the same row)
	WT			CARD8 KO 1 (clone E6)			CARD8 KO 2 (clone G2)
Mock	111.844	98.7395	89.4163	110.676	95.4786	93.8457	108.089	100.394	91.5169
hCoV-229E (MOI 0.5)	64.2762	65.7582	59.2563	113.251	110.67	119.114	127.559	118.232	124.721
hCoV-229E (MOI 0.05)	80.6024	80.1038	75.0999	114.427	111.983	108.71	115.481	115.648	111.798

## Sheet: Figure 2B
Source data for figure 2B (replicates shown as three columns in the same row)
	WT			CARD8 KO 1 (clone E6)			CARD8 KO 2 (clone G2)
Mock	0.020203	0.019903	0.018937	0.01775	0.0174	0.017662	0.018198	0.01775	0.017839
hCoV-229E (MOI 0.5)	0.074067	0.078235	0.066384	0.026041	0.029639	0.030997	0.023456	0.022653	0.022541
hCoV-229E (MOI 0.05)	0.022096	0.02134	0.020203	0.020507	0.020919	0.020003	0.019414	0.019222	0.018471

## Sheet: Figure 2C
Source data for figure 2C (replicates shown as three columns in the same row)
	- Dox			+ Dox
WT	63.6945	53.6887	60.8329
CARD8 KO 1	94.0676	93.6839	88.092
CARD KO 1 + CARD8-WT	89.1637	90.3636	86.6585	85.809	47.5294	68.1294
CARD KO 1 + CARD8-Q37A/Q61A	94.8685	96.4989	94.9478	85.6544	96.7233	85.3814
CARD KO 1 + CARD8-FIIND mutant	99.103	97.8302	88.3868	92.59	98.8132	90.8186

## Sheet: Figure 2D
Source data for figure 2D (replicates shown as three columns in the same row)
	WT			CARD8 KO 1 (clone E6)			CARD8 KO 2 (clone G2)
Mock	96.5344	103.627	99.8387	98.5181	101.367	100.115	95.2499	110.738	94.0118
SARS-CoV-2 (MOI 1.0)	-1.21643	-8.26981	-23.9365	97.2525	100.594	95.9681	91.6077	97.6927	80.409
SARS-CoV-2 (MOI 0.5)	-7.47994	-6.93818	-14.5543	87.2699	105.65	96.3256	83.6816	101.851	86.2542
SARS-CoV-2 (MOI 0.1)	22.3834	28.9873	1.40247	104.434	99.0569	98.6821	95.7795	105.364	92.2247

## Sheet: Figure 2E
Source data for figure 2E (replicates shown as three columns in the same row)
	WT			CARD8 KO 1 (clone E6)			CARD8 KO 2 (clone G2)
Mock	4.422	4.3621	4.54427	3.55509	3.85824	3.70356	3.10185	3.05984	2.93717
SARS-CoV-2 (MOI 1.0)	8.50983	9.62117	9.62117	3.10185	5.96931	6.93548	7.735	6.56727	6.65745
SARS-CoV-2 (MOI 0.5)	10.5849	8.62669	9.49085	4.60667	6.47831	6.2186	5.65239	5.65239	6.05127
SARS-CoV-2 (MOI 0.1)	7.32434	7.42491	7.52687	4.48272	4.79906	5.5003	4.48272	4.93176	5.35229

## Sheet: Figure 4D
Source data for figure 4D (replicates shown as three columns in the same row)
	CARD8 WT			CARD8 P39			CARD8 W40
EV	0.197747	0.541114	0.117384	0.424223	0.161218	0.321943	0.146607	0.380389	0.183135
SARS-2 3CLpro	4.42044	6.5537	6.97013	1.31552	2.40407	1.06712	3.97479	6.39298	6.74365
SARS-2 3CLpro mutant	0.139301	0.0881611	0.0954668	0.212358	0.0589383	0.139301	0.205052	0.248886	0.241581

[truncated: 12 more sheets: Figure 4E, Figure 5A, Figure 5D, Figures S1B, Figure S4B, Figure S8B, Figure S8C, Figure S9, Figure S10, Figure S11, Figure S15, Figure S16C]
