# Supplementary material for: Host-specific sensing of coronaviruses and picornaviruses by the CARD8 inflammasome
Source: PLoS Biol. 2023 Jun 8;21(6):e3002144. doi: 10.1371/journal.pbio.3002144 (PMC10249858; doi:10.1371/journal.pbio.3002144)
Supplement: S2 Data — (XLSX) [file pbio.3002144.s018.xlsx]

## Sheet: 8mer_entero_negatives
Source data for figure S1C
Hit #	# motif_id	sequence_name	start	stop	score	p-value	matched_sequence	Known cleavage site (positive) or not (negative)
0	betaCoV3CLseqs	gb:AYR18622|ncbiId:AYR18622.1|UniProtKB:A0A3G3NH29|Organism:Betacoronavirus	4260	4267	13.3036	2.18e-06	VRLQAGHA	Positive
1	betaCoV3CLseqs	gb:AYR18649|ncbiId:AYR18649.1|UniProtKB:A0A3G3NH44|Organism:Betacoronavirus	4273	4280	13.3036	2.18e-06	VRLQAGHA	Positive
2	betaCoV3CLseqs	gb:AYR18604|ncbiId:AYR18604.1|UniProtKB:A0A3G3NHP8|Organism:Betacoronavirus	4273	4280	13.3036	2.18e-06	VRLQAGHA	Positive
3	betaCoV3CLseqs	gb:YP_009113022|ncbiId:YP_009113022.1|UniProtKB:A0A0A7UXR0|Organism:Betacoronavirus	4276	4283	13.3036	2.18e-06	VRLQAGHA	Positive
4	betaCoV3CLseqs	gb:AJA91194|ncbiId:AJA91194.1|UniProtKB:A0A0A7UXR0|Organism:Betacoronavirus	4276	4283	13.3036	2.18e-06	VRLQAGHA	Positive
5	betaCoV3CLseqs	gb:AJA91214|ncbiId:AJA91214.1|UniProtKB:A0A0A7UXT2|Organism:Betacoronavirus	4276	4283	13.3036	2.18e-06	VRLQAGHA	Positive
6	betaCoV3CLseqs	gb:AJA91204|ncbiId:AJA91204.1|UniProtKB:A0A0A7UXS1|Organism:Betacoronavirus	4276	4283	13.3036	2.18e-06	VRLQAGHA	Positive
7	betaCoV3CLseqs	gb:AYR18631|ncbiId:AYR18631.1|UniProtKB:A0A3G3NH11|Organism:Betacoronavirus	4287	4294	13.3036	2.18e-06	VRLQAGHA	Positive
8	betaCoV3CLseqs	gb:AYR18685|ncbiId:AYR18685.1|UniProtKB:A0A3G3NHG4|Organism:Betacoronavirus	4287	4294	13.3036	2.18e-06	VRLQAGHA	Positive
9	betaCoV3CLseqs	gb:AYR18640|ncbiId:AYR18640.1|UniProtKB:A0A3G3NHG4|Organism:Betacoronavirus	4287	4294	13.3036	2.18e-06	VRLQAGHA	Positive
10	betaCoV3CLseqs	gb:AYR18667|ncbiId:AYR18667.1|UniProtKB:A0A3G3NH79|Organism:Betacoronavirus	4290	4297	13.3036	2.18e-06	VRLQAGHA	Positive
11	betaCoV3CLseqs	gb:AYR18676|ncbiId:AYR18676.1|UniProtKB:A0A3G3NHH4|Organism:Betacoronavirus	4290	4297	13.3036	2.18e-06	VRLQAGHA	Positive
12	betaCoV3CLseqs	gb:AYR18613|ncbiId:AYR18613.1|UniProtKB:A0A3G3NHM9|Organism:Betacoronavirus	3555	3562	13.0714	3.36e-06	VKLQSKRT	Positive
13	betaCoV3CLseqs	gb:AYR18596|ncbiId:AYR18596.1|UniProtKB:A0A3G3NHB1|Organism:Betacoronavirus	3562	3569	13.0714	3.36e-06	VKLQSKRT	Positive
14	betaCoV3CLseqs	gb:AYR18622|ncbiId:AYR18622.1|UniProtKB:A0A3G3NH29|Organism:Betacoronavirus	3577	3584	13.0714	3.36e-06	VKLQSKRT	Positive
15	betaCoV3CLseqs	gb:AYR18604|ncbiId:AYR18604.1|UniProtKB:A0A3G3NHP8|Organism:Betacoronavirus	3590	3597	13.0714	3.36e-06	VKLQSKRT	Positive
16	betaCoV3CLseqs	gb:AYR18649|ncbiId:AYR18649.1|UniProtKB:A0A3G3NH44|Organism:Betacoronavirus	3590	3597	13.0714	3.36e-06	VKLQSKRT	Positive
17	betaCoV3CLseqs	gb:YP_009113022|ncbiId:YP_009113022.1|UniProtKB:A0A0A7UXR0|Organism:Betacoronavirus	3593	3600	13.0714	3.36e-06	VKLQSKRT	Positive
18	betaCoV3CLseqs	gb:AJA91204|ncbiId:AJA91204.1|UniProtKB:A0A0A7UXS1|Organism:Betacoronavirus	3593	3600	13.0714	3.36e-06	VKLQSKRT	Positive
19	betaCoV3CLseqs	gb:AJA91214|ncbiId:AJA91214.1|UniProtKB:A0A0A7UXT2|Organism:Betacoronavirus	3593	3600	13.0714	3.36e-06	VKLQSKRT	Positive
20	betaCoV3CLseqs	gb:AJA91194|ncbiId:AJA91194.1|UniProtKB:A0A0A7UXR0|Organism:Betacoronavirus	3593	3600	13.0714	3.36e-06	VKLQSKRT	Positive
21	betaCoV3CLseqs	gb:AYR18640|ncbiId:AYR18640.1|UniProtKB:A0A3G3NHG4|Organism:Betacoronavirus	3604	3611	13.0714	3.36e-06	VKLQSKRT	Positive
22	betaCoV3CLseqs	gb:AYR18631|ncbiId:AYR18631.1|UniProtKB:A0A3G3NH11|Organism:Betacoronavirus	3604	3611	13.0714	3.36e-06	VKLQSKRT	Positive
23	betaCoV3CLseqs	gb:AYR18685|ncbiId:AYR18685.1|UniProtKB:A0A3G3NHG4|Organism:Betacoronavirus	3604	3611	13.0714	3.36e-06	VKLQSKRT	Positive
24	betaCoV3CLseqs	gb:AYR18676|ncbiId:AYR18676.1|UniProtKB:A0A3G3NHH4|Organism:Betacoronavirus	3607	3614	13.0714	3.36e-06	VKLQSKRT	Positive
25	betaCoV3CLseqs	gb:AYR18667|ncbiId:AYR18667.1|UniProtKB:A0A3G3NH79|Organism:Betacoronavirus	3607	3614	13.0714	3.36e-06	VKLQSKRT	Positive
26	betaCoV3CLseqs	gb:ACT11039|ncbiId:ACT11039.1|UniProtKB:C6GHR8|Organism:Rat	3627	3634	13.0714	3.36e-06	VKLQSKRT	Positive
27	betaCoV3CLseqs	gb:YP_003029844|ncbiId:YP_003029844.1|UniProtKB:C6GHR8|Organism:Rat	3627	3634	13.0714	3.36e-06	VKLQSKRT	Positive
28	betaCoV3CLseqs	gb:AFG25768|ncbiId:AFG25768.1|UniProtKB:I1TMI0|Organism:Rat	3630	3637	13.0714	3.36e-06	VKLQSKRT	Positive
29	betaCoV3CLseqs	gb:AFG25758|ncbiId:AFG25758.1|UniProtKB:I1TMH0|Organism:Rat	3631	3638	13.0714	3.36e-06	VKLQSKRT	Positive
30	betaCoV3CLseqs	gb:ATN37886|ncbiId:ATN37886.1|UniProtKB:A0A2D1CLW4|Organism:Murine	3633	3640	13.0714	3.36e-06	VKLQSKRT	Positive
31	betaCoV3CLseqs	gb:AGT17746|ncbiId:AGT17746.1|UniProtKB:S5Y3L9|Organism:Murine	3633	3640	13.0714	3.36e-06	VKLQSKRT	Positive
32	betaCoV3CLseqs	gb:ATN37894|ncbiId:ATN37894.1|UniProtKB:A0A2D1CFN7|Organism:Murine	3633	3640	13.0714	3.36e-06	VKLQSKRT	Positive
33	betaCoV3CLseqs	gb:AGT17713|ncbiId:AGT17713.1|UniProtKB:S5ZBI2|Organism:Murine	3633	3640	13.0714	3.36e-06	VKLQSKRT	Positive
34	betaCoV3CLseqs	gb:AGT17735|ncbiId:AGT17735.1|UniProtKB:S5Y3L9|Organism:Murine	3633	3640	13.0714	3.36e-06	VKLQSKRT	Positive
35	betaCoV3CLseqs	gb:AAU06353|ncbiId:AAU06353.1|UniProtKB:Q66WN6|Organism:Murine	3633	3640	13.0714	3.36e-06	VKLQSKRT	Positive
36	betaCoV3CLseqs	gb:AGT17724|ncbiId:AGT17724.1|UniProtKB:S5Y9X8|Organism:Murine	3633	3640	13.0714	3.36e-06	VKLQSKRT	Positive
37	betaCoV3CLseqs	gb:ADI59786|ncbiId:ADI59786.1|UniProtKB:D7PJX8|Organism:Murine	3634	3641	13.0714	3.36e-06	VKLQSKRT	Positive
38	betaCoV3CLseqs	gb:YP_209229|ncbiId:YP_209229.2|UniProtKB:P0C6Y0|Organism:Murine	3636	3643	13.0714	3.36e-06	VKLQSKRT	Positive
39	betaCoV3CLseqs	gb:AFO11514|ncbiId:AFO11514.1|UniProtKB:I7B5G2|Organism:Murine	3636	3643	13.0714	3.36e-06	VKLQSKRT	Positive
40	betaCoV3CLseqs	gb:AFO11505|ncbiId:AFO11505.1|UniProtKB:I7AWB5|Organism:Murine	3636	3643	13.0714	3.36e-06	VKLQSKRT	Positive
41	betaCoV3CLseqs	gb:ANI69887|ncbiId:ANI69887.1|UniProtKB:A0A1L2E0S5|Organism:Middle	4234	4241	13.0714	3.36e-06	VRLQAGFN	Positive
42	betaCoV3CLseqs	gb:AJC98124|ncbiId:AJC98124.1|UniProtKB:A0A0B4UEJ3|Organism:Human	3546	3553	12.6964	6.52e-06	IKLQSKHT	Positive
43	betaCoV3CLseqs	gb:AIV41894|ncbiId:AIV41894.1|UniProtKB:A0A0B4Q816|Organism:Human	3546	3553	12.6964	6.52e-06	IKLQSKHT	Positive
44	betaCoV3CLseqs	gb:AJC98133|ncbiId:AJC98133.1|UniProtKB:A0A0B4UDM6|Organism:Human	3546	3553	12.6964	6.52e-06	IKLQSKHT	Positive
45	betaCoV3CLseqs	gb:AFE48822|ncbiId:AFE48822.1|UniProtKB:H9AA60|Organism:Rabbit	3567	3574	12.625	7.36e-06	VKLQSKRS	Positive
46	betaCoV3CLseqs	gb:AFE48810|ncbiId:AFE48810.1|UniProtKB:H9AA39|Organism:Rabbit	3606	3613	12.625	7.36e-06	VKLQSKRS	Positive
47	betaCoV3CLseqs	YP_005454239	3606	3613	12.625	7.36e-06	VKLQSKRS	Positive
48	betaCoV3CLseqs	gb:AFE48800|ncbiId:AFE48800.1|UniProtKB:H9AA28|Organism:Rabbit	3606	3613	12.625	7.36e-06	VKLQSKRS	Positive
49	betaCoV3CLseqs	gb:AFE48811|ncbiId:AFE48811.1|UniProtKB:H9AA49|Organism:Rabbit	3606	3613	12.625	7.36e-06	VKLQSKRS	Positive
50	betaCoV3CLseqs	gb:YP_005454239|ncbiId:YP_005454239.1|UniProtKB:H9AA28|Organism:Rabbit	3606	3613	12.625	7.36e-06	VKLQSKRS	Positive
51	betaCoV3CLseqs	gb:AVP78041|ncbiId:AVP78041.1|UniProtKB:-N/A-|Organism:Bat	6769	6776	12.625	7.36e-06	PKLQSSHA	Positive
52	betaCoV3CLseqs	gb:AIA62319|ncbiId:AIA62319.1|UniProtKB:A0A0U1WHJ0|Organism:BtRs-BetaCoV/GX2013|Strain	4225	4232	12.5893	7.81e-06	VRLQAGNT	Positive
53	betaCoV3CLseqs	gb:AYR18622|ncbiId:AYR18622.1|UniProtKB:A0A3G3NH29|Organism:Betacoronavirus	1127	1134	12.4464	9.89e-06	KKLQSLWC	Negative
54	betaCoV3CLseqs	gb:AYR18649|ncbiId:AYR18649.1|UniProtKB:A0A3G3NH44|Organism:Betacoronavirus	1140	1147	12.4464	9.89e-06	KKLQSLWC	Negative
55	betaCoV3CLseqs	gb:AYR18604|ncbiId:AYR18604.1|UniProtKB:A0A3G3NHP8|Organism:Betacoronavirus	1140	1147	12.4464	9.89e-06	KKLQSLWC	Negative
56	betaCoV3CLseqs	gb:AYR18685|ncbiId:AYR18685.1|UniProtKB:A0A3G3NHG4|Organism:Betacoronavirus	1154	1161	12.4464	9.89e-06	KKLQSLWC	Negative
57	betaCoV3CLseqs	gb:AYR18640|ncbiId:AYR18640.1|UniProtKB:A0A3G3NHG4|Organism:Betacoronavirus	1154	1161	12.4464	9.89e-06	KKLQSLWC	Negative
58	betaCoV3CLseqs	gb:AYR18631|ncbiId:AYR18631.1|UniProtKB:A0A3G3NH11|Organism:Betacoronavirus	1154	1161	12.4464	9.89e-06	KKLQSLWC	Negative
59	betaCoV3CLseqs	gb:AYR18676|ncbiId:AYR18676.1|UniProtKB:A0A3G3NHH4|Organism:Betacoronavirus	1157	1164	12.4464	9.89e-06	KKLQSLWC	Negative
60	betaCoV3CLseqs	gb:AYR18667|ncbiId:AYR18667.1|UniProtKB:A0A3G3NH79|Organism:Betacoronavirus	1157	1164	12.4464	9.89e-06	KKLQSLWC	Negative
61	betaCoV3CLseqs	gb:ABG47068|ncbiId:ABG47068.1|UniProtKB:P0C6V9|Organism:Bat	4022	4029	12.2679	1.31e-05	VRLQAGNA	Positive
62	betaCoV3CLseqs	gb:ACU31044|ncbiId:ACU31044.1|UniProtKB:D2DJW2|Organism:SARS	4034	4041	12.2679	1.31e-05	VRLQAGNA	Positive
63	betaCoV3CLseqs	gb:ADE34822|ncbiId:ADE34822.1|UniProtKB:D5HK01|Organism:Bat	4212	4219	12.2679	1.31e-05	VRLQAGNA	Positive
64	betaCoV3CLseqs	gb:ADE34800|ncbiId:ADE34800.1|UniProtKB:D5HJX9|Organism:Bat	4218	4225	12.2679	1.31e-05	VRLQAGNA	Positive
65	betaCoV3CLseqs	gb:AID16715|ncbiId:AID16715.1|UniProtKB:-N/A-|Organism:Bat	4218	4225	12.2679	1.31e-05	VRLQAGNA	Positive
66	betaCoV3CLseqs	gb:ADE34778|ncbiId:ADE34778.1|UniProtKB:D5HJV7|Organism:Bat	4218	4225	12.2679	1.31e-05	VRLQAGNA	Positive
67	betaCoV3CLseqs	gb:ADE34789|ncbiId:ADE34789.1|UniProtKB:D5HJW8|Organism:Bat	4218	4225	12.2679	1.31e-05	VRLQAGNA	Positive
68	betaCoV3CLseqs	gb:ADE34721|ncbiId:ADE34721.1|UniProtKB:D5HJQ0|Organism:Bat	4221	4228	12.2679	1.31e-05	VRLQAGNA	Positive
69	betaCoV3CLseqs	gb:ADE34811|ncbiId:ADE34811.1|UniProtKB:D5HJZ0|Organism:Bat	4221	4228	12.2679	1.31e-05	VRLQAGNA	Positive
70	betaCoV3CLseqs	gb:AAZ41339|ncbiId:AAZ41339.1|UniProtKB:Q3LZT8|Organism:Bat	4221	4228	12.2679	1.31e-05	VRLQAGNA	Positive
71	betaCoV3CLseqs	gb:AAZ41328|ncbiId:AAZ41328.1|UniProtKB:Q3LZV4|Organism:Bat	4221	4228	12.2679	1.31e-05	VRLQAGNA	Positive
72	betaCoV3CLseqs	gb:ADE34743|ncbiId:ADE34743.1|UniProtKB:D5HJS2|Organism:Bat	4221	4228	12.2679	1.31e-05	VRLQAGNA	Positive
73	betaCoV3CLseqs	gb:AAY88865|ncbiId:AAY88865.2|UniProtKB:P0C6W2|Organism:Bat	4221	4228	12.2679	1.31e-05	VRLQAGNA	Positive
74	betaCoV3CLseqs	gb:ADE34732|ncbiId:ADE34732.1|UniProtKB:D5HJR1|Organism:Bat	4221	4228	12.2679	1.31e-05	VRLQAGNA	Positive
75	betaCoV3CLseqs	gb:AIA62276|ncbiId:AIA62276.1|UniProtKB:A0A0U1WHG0|Organism:BtRf-BetaCoV/JL2012|Strain	4222	4229	12.2679	1.31e-05	VRLQAGNA	Positive
76	betaCoV3CLseqs	gb:AIA62299|ncbiId:AIA62299.1|UniProtKB:A0A0U1WHI4|Organism:BtRf-BetaCoV/SX2013|Strain	4222	4229	12.2679	1.31e-05	VRLQAGNA	Positive
77	betaCoV3CLseqs	gb:AIA62289|ncbiId:AIA62289.1|UniProtKB:A0A0U1WHG8|Organism:BtRf-BetaCoV/HeB2013|Strain	4222	4229	12.2679	1.31e-05	VRLQAGNA	Positive
78	betaCoV3CLseqs	gb:AVP78041|ncbiId:AVP78041.1|UniProtKB:-N/A-|Organism:Bat	4224	4231	12.2679	1.31e-05	VRLQAGNA	Positive
79	betaCoV3CLseqs	gb:AIA62309|ncbiId:AIA62309.1|UniProtKB:A0A0U1WJY1|Organism:BtRs-BetaCoV/HuB2013|Strain	4224	4231	12.2679	1.31e-05	VRLQAGNA	Positive
80	betaCoV3CLseqs	gb:ADE34754|ncbiId:ADE34754.1|UniProtKB:D5HJT3|Organism:Bat	4225	4232	12.2679	1.31e-05	VRLQAGNA	Positive
81	betaCoV3CLseqs	gb:ADE34765|ncbiId:ADE34765.1|UniProtKB:D5HJU4|Organism:Bat	4225	4232	12.2679	1.31e-05	VRLQAGNA	Positive
82	betaCoV3CLseqs	gb:AAP72973|ncbiId:AAP72973.2|UniProtKB:P0C6X7|Organism:SARS	4227	4234	12.2679	1.31e-05	VRLQAGNA	Positive
83	betaCoV3CLseqs	gb:ACZ72209|ncbiId:ACZ72209.1|UniProtKB:D2E2N8|Organism:SARS	4227	4234	12.2679	1.31e-05	VRLQAGNA	Positive
84	betaCoV3CLseqs	gb:ACZ71870|ncbiId:ACZ71870.1|UniProtKB:D2E1E5|Organism:SARS	4227	4234	12.2679	1.31e-05	VRLQAGNA	Positive
85	betaCoV3CLseqs	gb:AGT20882|ncbiId:AGT20882.1|UniProtKB:D2E1V9|Organism:SARS	4227	4234	12.2679	1.31e-05	VRLQAGNA	Positive
86	betaCoV3CLseqs	gb:AGT20912|ncbiId:AGT20912.1|UniProtKB:D2E1V9|Organism:SARS	4227	4234	12.2679	1.31e-05	VRLQAGNA	Positive
87	betaCoV3CLseqs	gb:ACZ72194|ncbiId:ACZ72194.1|UniProtKB:D2E2M3|Organism:SARS	4227	4234	12.2679	1.31e-05	VRLQAGNA	Positive
88	betaCoV3CLseqs	gb:AAU81617|ncbiId:AAU81617.1|UniProtKB:Q5Y189|Organism:SARS	4227	4234	12.2679	1.31e-05	VRLQAGNA	Positive
89	betaCoV3CLseqs	gb:AAP50483|ncbiId:AAP50483.1|UniProtKB:P0C6X7|Organism:SARS	4227	4234	12.2679	1.31e-05	VRLQAGNA	Positive
90	betaCoV3CLseqs	gb:AEA10562|ncbiId:AEA10562.1|UniProtKB:F2YCN6|Organism:SARS	4227	4234	12.2679	1.31e-05	VRLQAGNA	Positive
91	betaCoV3CLseqs	gb:AFR58699|ncbiId:AFR58699.1|UniProtKB:J9TEA8|Organism:SARS	4227	4234	12.2679	1.31e-05	VRLQAGNA	Positive
92	betaCoV3CLseqs	gb:ACZ71945|ncbiId:ACZ71945.1|UniProtKB:D2E1X4|Organism:SARS	4227	4234	12.2679	1.31e-05	VRLQAGNA	Positive
93	betaCoV3CLseqs	gb:AGT20972|ncbiId:AGT20972.1|UniProtKB:D2E1V9|Organism:SARS	4227	4234	12.2679	1.31e-05	VRLQAGNA	Positive
94	betaCoV3CLseqs	gb:ACZ71915|ncbiId:ACZ71915.1|UniProtKB:D2E1U4|Organism:SARS	4227	4234	12.2679	1.31e-05	VRLQAGNA	Positive
95	betaCoV3CLseqs	gb:ATO98167|ncbiId:ATO98167.1|UniProtKB:A0A2D1PXB9|Organism:Bat	4227	4234	12.2679	1.31e-05	VRLQAGNA	Positive
96	betaCoV3CLseqs	gb:BAC81346|ncbiId:BAC81346.1|UniProtKB:P0C6X7|Organism:SARS	4227	4234	12.2679	1.31e-05	VRLQAGNA	Positive
97	betaCoV3CLseqs	gb:AAR87499|ncbiId:AAR87499.1|UniProtKB:Q6RD66|Organism:SARS	4227	4234	12.2679	1.31e-05	VRLQAGNA	Positive
98	betaCoV3CLseqs	gb:ADC35482|ncbiId:ADC35482.1|UniProtKB:D3KDM3|Organism:SARS	4227	4234	12.2679	1.31e-05	VRLQAGNA	Positive
99	betaCoV3CLseqs	gb:AEA10637|ncbiId:AEA10637.1|UniProtKB:F2YDB1|Organism:SARS	4227	4234	12.2679	1.31e-05	VRLQAGNA	Positive
100	betaCoV3CLseqs	gb:ATO98229|ncbiId:ATO98229.1|UniProtKB:A0A2D1PXC8|Organism:Bat	4227	4234	12.2679	1.31e-05	VRLQAGNA	Positive
101	betaCoV3CLseqs	gb:AGT21182|ncbiId:AGT21182.1|UniProtKB:D2E1D0|Organism:SARS	4227	4234	12.2679	1.31e-05	VRLQAGNA	Positive
102	betaCoV3CLseqs	gb:AGT21302|ncbiId:AGT21302.1|UniProtKB:D2E1V9|Organism:SARS	4227	4234	12.2679	1.31e-05	VRLQAGNA	Positive
103	betaCoV3CLseqs	gb:AAP82978|ncbiId:AAP82978.2|UniProtKB:P0C6X7|Organism:SARS	4227	4234	12.2679	1.31e-05	VRLQAGNA	Positive
104	betaCoV3CLseqs	gb:ACZ71855|ncbiId:ACZ71855.1|UniProtKB:D2E1E5|Organism:SARS	4227	4234	12.2679	1.31e-05	VRLQAGNA	Positive
105	betaCoV3CLseqs	gb:AEA10412|ncbiId:AEA10412.1|UniProtKB:F2YCN6|Organism:SARS	4227	4234	12.2679	1.31e-05	VRLQAGNA	Positive
106	betaCoV3CLseqs	gb:ACZ72121|ncbiId:ACZ72121.1|UniProtKB:D2E2F0|Organism:SARS	4227	4234	12.2679	1.31e-05	VRLQAGNA	Positive
107	betaCoV3CLseqs	gb:AAP94735|ncbiId:AAP94735.1|UniProtKB:Q6VAA2|Organism:SARS	4227	4234	12.2679	1.31e-05	VRLQAGNA	Positive
108	betaCoV3CLseqs	gb:AGT21197|ncbiId:AGT21197.1|UniProtKB:D2E1V9|Organism:SARS	4227	4234	12.2679	1.31e-05	VRLQAGNA	Positive
109	betaCoV3CLseqs	gb:AEA10787|ncbiId:AEA10787.1|UniProtKB:F2YDB1|Organism:SARS	4227	4234	12.2679	1.31e-05	VRLQAGNA	Positive
110	betaCoV3CLseqs	gb:ACZ72034|ncbiId:ACZ72034.1|UniProtKB:D2E263|Organism:SARS	4227	4234	12.2679	1.31e-05	VRLQAGNA	Positive
111	betaCoV3CLseqs	gb:AAP41036|ncbiId:AAP41036.1|UniProtKB:P0C6X7|Organism:Severe	4227	4234	12.2679	1.31e-05	VRLQAGNA	Positive
112	betaCoV3CLseqs	gb:AGT20867|ncbiId:AGT20867.1|UniProtKB:D2E1D0|Organism:SARS	4227	4234	12.2679	1.31e-05	VRLQAGNA	Positive
113	betaCoV3CLseqs	gb:ATO98130|ncbiId:ATO98130.1|UniProtKB:A0A2D1PX53|Organism:Bat	4227	4234	12.2679	1.31e-05	VRLQAGNA	Positive
114	betaCoV3CLseqs	gb:ACZ71781|ncbiId:ACZ71781.1|UniProtKB:D2E1G0|Organism:SARS	4227	4234	12.2679	1.31e-05	VRLQAGNA	Positive
115	betaCoV3CLseqs	gb:ATO98216|ncbiId:ATO98216.1|UniProtKB:A0A2D1PXB8|Organism:Bat	4227	4234	12.2679	1.31e-05	VRLQAGNA	Positive
116	betaCoV3CLseqs	gb:ACZ72049|ncbiId:ACZ72049.1|UniProtKB:D2E1E5|Organism:SARS	4227	4234	12.2679	1.31e-05	VRLQAGNA	Positive
117	betaCoV3CLseqs	gb:AEA10472|ncbiId:AEA10472.1|UniProtKB:F2YCN6|Organism:SARS	4227	4234	12.2679	1.31e-05	VRLQAGNA	Positive
118	betaCoV3CLseqs	gb:ACZ71796|ncbiId:ACZ71796.1|UniProtKB:D2E1H5|Organism:SARS	4227	4234	12.2679	1.31e-05	VRLQAGNA	Positive
119	betaCoV3CLseqs	gb:AAR14802|ncbiId:AAR14802.1|UniProtKB:Q6V586|Organism:SARS	4227	4234	12.2679	1.31e-05	VRLQAGNA	Positive
120	betaCoV3CLseqs	gb:AAP33696|ncbiId:AAP33696.1|UniProtKB:P0C6X7|Organism:SARS	4227	4234	12.2679	1.31e-05	VRLQAGNA	Positive
121	betaCoV3CLseqs	gb:AGT20822|ncbiId:AGT20822.1|UniProtKB:D2E1D0|Organism:SARS	4227	4234	12.2679	1.31e-05	VRLQAGNA	Positive
122	betaCoV3CLseqs	gb:ACZ71900|ncbiId:ACZ71900.1|UniProtKB:D2E1E5|Organism:SARS	4227	4234	12.2679	1.31e-05	VRLQAGNA	Positive
123	betaCoV3CLseqs	gb:AEA10877|ncbiId:AEA10877.1|UniProtKB:F2YJW5|Organism:SARS	4227	4234	12.2679	1.31e-05	VRLQAGNA	Positive
124	betaCoV3CLseqs	gb:AGZ48830|ncbiId:AGZ48830.1|UniProtKB:U5WLB9|Organism:Bat	4227	4234	12.2679	1.31e-05	VRLQAGNA	Positive
125	betaCoV3CLseqs	gb:AKZ19085|ncbiId:AKZ19085.1|UniProtKB:A0A0K1Z0N9|Organism:Bat	4227	4234	12.2679	1.31e-05	VRLQAGNA	Positive
126	betaCoV3CLseqs	gb:AEA10832|ncbiId:AEA10832.1|UniProtKB:F2YJW5|Organism:SARS	4227	4234	12.2679	1.31e-05	VRLQAGNA	Positive
127	betaCoV3CLseqs	gb:ADC35496|ncbiId:ADC35496.1|UniProtKB:D3KDM3|Organism:SARS	4227	4234	12.2679	1.31e-05	VRLQAGNA	Positive
128	betaCoV3CLseqs	gb:ACZ72165|ncbiId:ACZ72165.1|UniProtKB:D2E2J4|Organism:SARS	4227	4234	12.2679	1.31e-05	VRLQAGNA	Positive
129	betaCoV3CLseqs	gb:AEA10847|ncbiId:AEA10847.1|UniProtKB:F2YDB1|Organism:SARS	4227	4234	12.2679	1.31e-05	VRLQAGNA	Positive
130	betaCoV3CLseqs	gb:ABA02248|ncbiId:ABA02248.1|UniProtKB:Q3S2E4|Organism:SARS	4227	4234	12.2679	1.31e-05	VRLQAGNA	Positive
131	betaCoV3CLseqs	gb:AAR87554|ncbiId:AAR87554.1|UniProtKB:Q6RD11|Organism:SARS	4227	4234	12.2679	1.31e-05	VRLQAGNA	Positive
132	betaCoV3CLseqs	gb:ACZ72077|ncbiId:ACZ72077.1|UniProtKB:D2E2A6|Organism:SARS	4227	4234	12.2679	1.31e-05	VRLQAGNA	Positive
133	betaCoV3CLseqs	gb:AEA10442|ncbiId:AEA10442.1|UniProtKB:F2YCN6|Organism:SARS	4227	4234	12.2679	1.31e-05	VRLQAGNA	Positive
134	betaCoV3CLseqs	gb:AEA10427|ncbiId:AEA10427.1|UniProtKB:F2YCN6|Organism:SARS	4227	4234	12.2679	1.31e-05	VRLQAGNA	Positive
135	betaCoV3CLseqs	gb:AEA10607|ncbiId:AEA10607.1|UniProtKB:F2YCN6|Organism:SARS	4227	4234	12.2679	1.31e-05	VRLQAGNA	Positive
136	betaCoV3CLseqs	gb:AAP30028|ncbiId:AAP30028.1|UniProtKB:P0C6X7|Organism:SARS	4227	4234	12.2679	1.31e-05	VRLQAGNA	Positive
137	betaCoV3CLseqs	gb:AEA10517|ncbiId:AEA10517.1|UniProtKB:F2YCN6|Organism:SARS	4227	4234	12.2679	1.31e-05	VRLQAGNA	Positive
138	betaCoV3CLseqs	gb:AEA10817|ncbiId:AEA10817.1|UniProtKB:F2YJW5|Organism:SARS	4227	4234	12.2679	1.31e-05	VRLQAGNA	Positive
139	betaCoV3CLseqs	gb:AFK10253|ncbiId:AFK10253.1|UniProtKB:H9CHT8|Organism:SARS	4227	4234	12.2679	1.31e-05	VRLQAGNA	Positive
140	betaCoV3CLseqs	gb:AEA10712|ncbiId:AEA10712.1|UniProtKB:F2YCN6|Organism:SARS	4227	4234	12.2679	1.31e-05	VRLQAGNA	Positive
141	betaCoV3CLseqs	gb:AEA10622|ncbiId:AEA10622.1|UniProtKB:F2YDB1|Organism:SARS	4227	4234	12.2679	1.31e-05	VRLQAGNA	Positive
142	betaCoV3CLseqs	gb:AEA10982|ncbiId:AEA10982.1|UniProtKB:F2YDB1|Organism:SARS	4227	4234	12.2679	1.31e-05	VRLQAGNA	Positive
143	betaCoV3CLseqs	gb:AAR87576|ncbiId:AAR87576.1|UniProtKB:Q6RCY9|Organism:SARS	4227	4234	12.2679	1.31e-05	VRLQAGNA	Positive
144	betaCoV3CLseqs	gb:AEA10667|ncbiId:AEA10667.1|UniProtKB:F2YDB1|Organism:SARS	4227	4234	12.2679	1.31e-05	VRLQAGNA	Positive
145	betaCoV3CLseqs	gb:ACZ71810|ncbiId:ACZ71810.1|UniProtKB:D2E1D0|Organism:SARS	4227	4234	12.2679	1.31e-05	VRLQAGNA	Positive
146	betaCoV3CLseqs	gb:AEA10502|ncbiId:AEA10502.1|UniProtKB:F2YCN6|Organism:SARS	4227	4234	12.2679	1.31e-05	VRLQAGNA	Positive
147	betaCoV3CLseqs	gb:AAQ01606|ncbiId:AAQ01606.1|UniProtKB:P0C6X7|Organism:SARS	4227	4234	12.2679	1.31e-05	VRLQAGNA	Positive
148	betaCoV3CLseqs	gb:AEA10922|ncbiId:AEA10922.1|UniProtKB:F2YDB1|Organism:SARS	4227	4234	12.2679	1.31e-05	VRLQAGNA	Positive
149	betaCoV3CLseqs	gb:AAP51225|ncbiId:AAP51225.1|UniProtKB:P0C6X7|Organism:SARS	4227	4234	12.2679	1.31e-05	VRLQAGNA	Positive
150	betaCoV3CLseqs	gb:ACQ82723|ncbiId:ACQ82723.1|UniProtKB:C4P6Q5|Organism:SARS	4227	4234	12.2679	1.31e-05	VRLQAGNA	Positive
151	betaCoV3CLseqs	gb:AGT21062|ncbiId:AGT21062.1|UniProtKB:D2E1D0|Organism:SARS	4227	4234	12.2679	1.31e-05	VRLQAGNA	Positive
152	betaCoV3CLseqs	gb:AEA11012|ncbiId:AEA11012.1|UniProtKB:F2YKG0|Organism:SARS	4227	4234	12.2679	1.31e-05	VRLQAGNA	Positive
153	betaCoV3CLseqs	gb:ACZ72224|ncbiId:ACZ72224.1|UniProtKB:D2E2Q3|Organism:SARS	4227	4234	12.2679	1.31e-05	VRLQAGNA	Positive
154	betaCoV3CLseqs	gb:ACZ72239|ncbiId:ACZ72239.1|UniProtKB:D2E2R8|Organism:SARS	4227	4234	12.2679	1.31e-05	VRLQAGNA	Positive
155	betaCoV3CLseqs	gb:ATO98203|ncbiId:ATO98203.1|UniProtKB:A0A2D1PX98|Organism:Bat	4227	4234	12.2679	1.31e-05	VRLQAGNA	Positive
156	betaCoV3CLseqs	gb:AGT20837|ncbiId:AGT20837.1|UniProtKB:D2E1D0|Organism:SARS	4227	4234	12.2679	1.31e-05	VRLQAGNA	Positive
157	betaCoV3CLseqs	gb:ABI96956|ncbiId:ABI96956.1|UniProtKB:J9T571|Organism:SARS	4227	4234	12.2679	1.31e-05	VRLQAGNA	Positive
158	betaCoV3CLseqs	gb:AGZ48805|ncbiId:AGZ48805.1|UniProtKB:U5WL93|Organism:Bat	4227	4234	12.2679	1.31e-05	VRLQAGNA	Positive
159	betaCoV3CLseqs	gb:AAR87543|ncbiId:AAR87543.1|UniProtKB:Q6RD22|Organism:SARS	4227	4234	12.2679	1.31e-05	VRLQAGNA	Positive
160	betaCoV3CLseqs	gb:AEA10772|ncbiId:AEA10772.1|UniProtKB:F2YD21|Organism:SARS	4227	4234	12.2679	1.31e-05	VRLQAGNA	Positive
161	betaCoV3CLseqs	gb:AFR58713|ncbiId:AFR58713.1|UniProtKB:A7J8L2|Organism:SARS	4227	4234	12.2679	1.31e-05	VRLQAGNA	Positive
162	betaCoV3CLseqs	gb:AEA10697|ncbiId:AEA10697.1|UniProtKB:F2YDB1|Organism:SARS	4227	4234	12.2679	1.31e-05	VRLQAGNA	Positive
163	betaCoV3CLseqs	gb:AGT21152|ncbiId:AGT21152.1|UniProtKB:D2E1D0|Organism:SARS	4227	4234	12.2679	1.31e-05	VRLQAGNA	Positive
164	betaCoV3CLseqs	gb:ACZ71990|ncbiId:ACZ71990.1|UniProtKB:D2E219|Organism:SARS	4227	4234	12.2679	1.31e-05	VRLQAGNA	Positive
165	betaCoV3CLseqs	gb:AEA10397|ncbiId:AEA10397.1|UniProtKB:F2YCN6|Organism:SARS	4227	4234	12.2679	1.31e-05	VRLQAGNA	Positive
166	betaCoV3CLseqs	gb:AGT20807|ncbiId:AGT20807.1|UniProtKB:D2E1D0|Organism:SARS	4227	4234	12.2679	1.31e-05	VRLQAGNA	Positive
167	betaCoV3CLseqs	gb:ACZ72150|ncbiId:ACZ72150.1|UniProtKB:D2E2H9|Organism:SARS	4227	4234	12.2679	1.31e-05	VRLQAGNA	Positive
168	betaCoV3CLseqs	gb:AEA10727|ncbiId:AEA10727.1|UniProtKB:F2YJM5|Organism:SARS	4227	4234	12.2679	1.31e-05	VRLQAGNA	Positive
169	betaCoV3CLseqs	gb:AAY60779|ncbiId:AAY60779.1|UniProtKB:Q1EFP7|Organism:SARS	4227	4234	12.2679	1.31e-05	VRLQAGNA	Positive
170	betaCoV3CLseqs	gb:AAX16193|ncbiId:AAX16193.1|UniProtKB:Q5DIC7|Organism:SARS	4227	4234	12.2679	1.31e-05	VRLQAGNA	Positive
171	betaCoV3CLseqs	gb:AAS00002|ncbiId:AAS00002.1|UniProtKB:Q6TPE9|Organism:SARS	4227	4234	12.2679	1.31e-05	VRLQAGNA	Positive
172	betaCoV3CLseqs	gb:NP_828849|ncbiId:NP_828849.2|UniProtKB:A7J8L2|Organism:SARS	4227	4234	12.2679	1.31e-05	VRLQAGNA	Positive
173	betaCoV3CLseqs	gb:AEA10862|ncbiId:AEA10862.1|UniProtKB:F2YDB1|Organism:SARS	4227	4234	12.2679	1.31e-05	VRLQAGNA	Positive
174	betaCoV3CLseqs	gb:AGZ48817|ncbiId:AGZ48817.1|UniProtKB:U5WIN0|Organism:Bat	4227	4234	12.2679	1.31e-05	VRLQAGNA	Positive
175	betaCoV3CLseqs	gb:AIA62329|ncbiId:AIA62329.1|UniProtKB:A0A0U1WHK4|Organism:BtRs-BetaCoV/YN2013|Strain	4227	4234	12.2679	1.31e-05	VRLQAGNA	Positive
176	betaCoV3CLseqs	gb:AEA10937|ncbiId:AEA10937.1|UniProtKB:F2YDB1|Organism:SARS	4227	4234	12.2679	1.31e-05	VRLQAGNA	Positive
177	betaCoV3CLseqs	gb:AEA10892|ncbiId:AEA10892.1|UniProtKB:F2YJW5|Organism:SARS	4227	4234	12.2679	1.31e-05	VRLQAGNA	Positive
178	betaCoV3CLseqs	gb:AEA10652|ncbiId:AEA10652.1|UniProtKB:F2YDB1|Organism:SARS	4227	4234	12.2679	1.31e-05	VRLQAGNA	Positive
179	betaCoV3CLseqs	gb:ACZ71885|ncbiId:ACZ71885.1|UniProtKB:D2E1E5|Organism:SARS	4227	4234	12.2679	1.31e-05	VRLQAGNA	Positive
180	betaCoV3CLseqs	gb:AEA10457|ncbiId:AEA10457.1|UniProtKB:F2YCN6|Organism:SARS	4227	4234	12.2679	1.31e-05	VRLQAGNA	Positive
181	betaCoV3CLseqs	gb:ACZ72092|ncbiId:ACZ72092.1|UniProtKB:D2E1E5|Organism:SARS	4227	4234	12.2679	1.31e-05	VRLQAGNA	Positive
182	betaCoV3CLseqs	gb:AEA10742|ncbiId:AEA10742.1|UniProtKB:F2YCN6|Organism:SARS	4227	4234	12.2679	1.31e-05	VRLQAGNA	Positive
183	betaCoV3CLseqs	gb:AGT21137|ncbiId:AGT21137.1|UniProtKB:D2E1D0|Organism:SARS	4227	4234	12.2679	1.31e-05	VRLQAGNA	Positive
184	betaCoV3CLseqs	gb:ACZ71960|ncbiId:ACZ71960.1|UniProtKB:D2E1K4|Organism:SARS	4227	4234	12.2679	1.31e-05	VRLQAGNA	Positive
185	betaCoV3CLseqs	gb:ACZ72179|ncbiId:ACZ72179.1|UniProtKB:D2E2K8|Organism:SARS	4227	4234	12.2679	1.31e-05	VRLQAGNA	Positive
186	betaCoV3CLseqs	gb:AAR14806|ncbiId:AAR14806.1|UniProtKB:Q6UZF5|Organism:SARS	4227	4234	12.2679	1.31e-05	VRLQAGNA	Positive
187	betaCoV3CLseqs	gb:AGT21017|ncbiId:AGT21017.1|UniProtKB:D2E1D0|Organism:SARS	4227	4234	12.2679	1.31e-05	VRLQAGNA	Positive
188	betaCoV3CLseqs	gb:AAR87565|ncbiId:AAR87565.1|UniProtKB:Q6RD00|Organism:SARS	4227	4234	12.2679	1.31e-05	VRLQAGNA	Positive
189	betaCoV3CLseqs	gb:AAP37015|ncbiId:AAP37015.1|UniProtKB:P0C6X7|Organism:SARS	4227	4234	12.2679	1.31e-05	VRLQAGNA	Positive
190	betaCoV3CLseqs	gb:AAR87587|ncbiId:AAR87587.1|UniProtKB:Q6RCX8|Organism:SARS	4227	4234	12.2679	1.31e-05	VRLQAGNA	Positive
191	betaCoV3CLseqs	gb:AEA10487|ncbiId:AEA10487.1|UniProtKB:F2YCN6|Organism:SARS	4227	4234	12.2679	1.31e-05	VRLQAGNA	Positive
192	betaCoV3CLseqs	gb:AAQ94058|ncbiId:AAQ94058.1|UniProtKB:P0C6X7|Organism:SARS	4227	4234	12.2679	1.31e-05	VRLQAGNA	Positive
193	betaCoV3CLseqs	gb:AGT21242|ncbiId:AGT21242.1|UniProtKB:D2E1V9|Organism:SARS	4227	4234	12.2679	1.31e-05	VRLQAGNA	Positive
194	betaCoV3CLseqs	gb:AAP94757|ncbiId:AAP94757.1|UniProtKB:Q6VA80|Organism:SARS	4227	4234	12.2679	1.31e-05	VRLQAGNA	Positive
195	betaCoV3CLseqs	gb:AFR58727|ncbiId:AFR58727.1|UniProtKB:A7J8L2|Organism:SARS	4227	4234	12.2679	1.31e-05	VRLQAGNA	Positive
196	betaCoV3CLseqs	gb:ACZ72135|ncbiId:ACZ72135.1|UniProtKB:D2E2G4|Organism:SARS	4227	4234	12.2679	1.31e-05	VRLQAGNA	Positive
197	betaCoV3CLseqs	gb:ACZ72004|ncbiId:ACZ72004.1|UniProtKB:D2E233|Organism:SARS	4227	4234	12.2679	1.31e-05	VRLQAGNA	Positive
198	betaCoV3CLseqs	gb:AEA10592|ncbiId:AEA10592.1|UniProtKB:F2YCN6|Organism:SARS	4227	4234	12.2679	1.31e-05	VRLQAGNA	Positive
199	betaCoV3CLseqs	gb:ACZ72268|ncbiId:ACZ72268.1|UniProtKB:D2E2G4|Organism:SARS	4227	4234	12.2679	1.31e-05	VRLQAGNA	Positive
200	betaCoV3CLseqs	gb:AEA10967|ncbiId:AEA10967.1|UniProtKB:F2YDB1|Organism:SARS	4227	4234	12.2679	1.31e-05	VRLQAGNA	Positive
201	betaCoV3CLseqs	gb:AGT21272|ncbiId:AGT21272.1|UniProtKB:D2E1D0|Organism:SARS	4227	4234	12.2679	1.31e-05	VRLQAGNA	Positive
202	betaCoV3CLseqs	gb:AGT21077|ncbiId:AGT21077.1|UniProtKB:S5Y9F0|Organism:SARS	4227	4234	12.2679	1.31e-05	VRLQAGNA	Positive
203	betaCoV3CLseqs	gb:AGT20927|ncbiId:AGT20927.1|UniProtKB:D2E1V9|Organism:SARS	4227	4234	12.2679	1.31e-05	VRLQAGNA	Positive
204	betaCoV3CLseqs	gb:AAP30711|ncbiId:AAP30711.1|UniProtKB:P0C6X7|Organism:SARS	4227	4234	12.2679	1.31e-05	VRLQAGNA	Positive
205	betaCoV3CLseqs	gb:AGT20957|ncbiId:AGT20957.1|UniProtKB:D2E1V9|Organism:SARS	4227	4234	12.2679	1.31e-05	VRLQAGNA	Positive
206	betaCoV3CLseqs	gb:AGT21257|ncbiId:AGT21257.1|UniProtKB:D2E1V9|Organism:SARS	4227	4234	12.2679	1.31e-05	VRLQAGNA	Positive
207	betaCoV3CLseqs	gb:AFD56971|ncbiId:AFD56971.1|UniProtKB:H9CHT8|Organism:SARS	4227	4234	12.2679	1.31e-05	VRLQAGNA	Positive
208	betaCoV3CLseqs	gb:ABF65835|ncbiId:ABF65835.1|UniProtKB:Q19QX2|Organism:SARS	4227	4234	12.2679	1.31e-05	VRLQAGNA	Positive
209	betaCoV3CLseqs	gb:AGT20942|ncbiId:AGT20942.1|UniProtKB:D2E1V9|Organism:SARS	4227	4234	12.2679	1.31e-05	VRLQAGNA	Positive
210	betaCoV3CLseqs	gb:ATO98143|ncbiId:ATO98143.1|UniProtKB:A0A2D1PX40|Organism:Bat	4227	4234	12.2679	1.31e-05	VRLQAGNA	Positive
211	betaCoV3CLseqs	gb:ACZ71751|ncbiId:ACZ71751.1|UniProtKB:D2E1D0|Organism:SARS	4227	4234	12.2679	1.31e-05	VRLQAGNA	Positive
212	betaCoV3CLseqs	gb:AAR23243|ncbiId:AAR23243.1|UniProtKB:Q6JH48|Organism:SARS	4227	4234	12.2679	1.31e-05	VRLQAGNA	Positive
213	betaCoV3CLseqs	gb:ACZ71930|ncbiId:ACZ71930.1|UniProtKB:D2E1V9|Organism:SARS	4227	4234	12.2679	1.31e-05	VRLQAGNA	Positive
214	betaCoV3CLseqs	gb:AGT21287|ncbiId:AGT21287.1|UniProtKB:D2E1V9|Organism:SARS	4227	4234	12.2679	1.31e-05	VRLQAGNA	Positive
215	betaCoV3CLseqs	gb:ADC35510|ncbiId:ADC35510.1|UniProtKB:D3KDQ1|Organism:SARS	4227	4234	12.2679	1.31e-05	VRLQAGNA	Positive
216	betaCoV3CLseqs	gb:AAY60791|ncbiId:AAY60791.1|UniProtKB:Q1EFN4|Organism:SARS	4227	4234	12.2679	1.31e-05	VRLQAGNA	Positive
217	betaCoV3CLseqs	gb:ACZ71975|ncbiId:ACZ71975.1|UniProtKB:D2E204|Organism:SARS	4227	4234	12.2679	1.31e-05	VRLQAGNA	Positive
218	betaCoV3CLseqs	gb:AEA10997|ncbiId:AEA10997.1|UniProtKB:D2E1E5|Organism:SARS	4227	4234	12.2679	1.31e-05	VRLQAGNA	Positive
219	betaCoV3CLseqs	gb:AEA10907|ncbiId:AEA10907.1|UniProtKB:F2YJW5|Organism:SARS	4227	4234	12.2679	1.31e-05	VRLQAGNA	Positive
220	betaCoV3CLseqs	gb:BAC81388|ncbiId:BAC81388.1|UniProtKB:P0C6X7|Organism:SARS	4227	4234	12.2679	1.31e-05	VRLQAGNA	Positive
221	betaCoV3CLseqs	gb:AAP97879|ncbiId:AAP97879.1|UniProtKB:P0C6X7|Organism:SARS	4227	4234	12.2679	1.31e-05	VRLQAGNA	Positive
222	betaCoV3CLseqs	gb:AGT20792|ncbiId:AGT20792.1|UniProtKB:D2E1V9|Organism:SARS	4227	4234	12.2679	1.31e-05	VRLQAGNA	Positive
223	betaCoV3CLseqs	gb:AEA10802|ncbiId:AEA10802.1|UniProtKB:F2YDB1|Organism:SARS	4227	4234	12.2679	1.31e-05	VRLQAGNA	Positive
224	betaCoV3CLseqs	gb:ATO98155|ncbiId:ATO98155.1|UniProtKB:A0A2D1PX47|Organism:Bat	4227	4234	12.2679	1.31e-05	VRLQAGNA	Positive
225	betaCoV3CLseqs	gb:ACZ71840|ncbiId:ACZ71840.1|UniProtKB:D2E1L9|Organism:SARS	4227	4234	12.2679	1.31e-05	VRLQAGNA	Positive
226	betaCoV3CLseqs	gb:AAP13442|ncbiId:AAP13442.1|UniProtKB:P0C6X7|Organism:SARS	4227	4234	12.2679	1.31e-05	VRLQAGNA	Positive
227	betaCoV3CLseqs	gb:AGT21227|ncbiId:AGT21227.1|UniProtKB:D2E1D0|Organism:SARS	4227	4234	12.2679	1.31e-05	VRLQAGNA	Positive
228	betaCoV3CLseqs	gb:ACZ72282|ncbiId:ACZ72282.1|UniProtKB:D2E2W2|Organism:SARS	4227	4234	12.2679	1.31e-05	VRLQAGNA	Positive
229	betaCoV3CLseqs	gb:ACZ72253|ncbiId:ACZ72253.1|UniProtKB:D2E2T2|Organism:SARS	4227	4234	12.2679	1.31e-05	VRLQAGNA	Positive
230	betaCoV3CLseqs	gb:ATO98118|ncbiId:ATO98118.1|UniProtKB:A0A2D1PX17|Organism:Bat	4227	4234	12.2679	1.31e-05	VRLQAGNA	Positive
231	betaCoV3CLseqs	gb:AAR14810|ncbiId:AAR14810.1|UniProtKB:Q6UZF1|Organism:SARS	4227	4234	12.2679	1.31e-05	VRLQAGNA	Positive
232	betaCoV3CLseqs	gb:AAP13566|ncbiId:AAP13566.1|UniProtKB:P0C6X7|Organism:SARS	4227	4234	12.2679	1.31e-05	VRLQAGNA	Positive
233	betaCoV3CLseqs	gb:AAP94746|ncbiId:AAP94746.1|UniProtKB:Q6VA91|Organism:SARS	4227	4234	12.2679	1.31e-05	VRLQAGNA	Positive
234	betaCoV3CLseqs	gb:AEA10547|ncbiId:AEA10547.1|UniProtKB:F2YCN6|Organism:SARS	4227	4234	12.2679	1.31e-05	VRLQAGNA	Positive
235	betaCoV3CLseqs	gb:AGT21212|ncbiId:AGT21212.1|UniProtKB:D2E1D0|Organism:SARS	4227	4234	12.2679	1.31e-05	VRLQAGNA	Positive
236	betaCoV3CLseqs	gb:ACZ72107|ncbiId:ACZ72107.1|UniProtKB:D2E2D6|Organism:SARS	4227	4234	12.2679	1.31e-05	VRLQAGNA	Positive
237	betaCoV3CLseqs	gb:AGT21107|ncbiId:AGT21107.1|UniProtKB:D2E1V9|Organism:SARS	4227	4234	12.2679	1.31e-05	VRLQAGNA	Positive
238	betaCoV3CLseqs	gb:AGT21032|ncbiId:AGT21032.1|UniProtKB:D2E1V9|Organism:SARS	4227	4234	12.2679	1.31e-05	VRLQAGNA	Positive
239	betaCoV3CLseqs	gb:AFR58741|ncbiId:AFR58741.1|UniProtKB:J9T4N3|Organism:SARS	4227	4234	12.2679	1.31e-05	VRLQAGNA	Positive
240	betaCoV3CLseqs	gb:AAR87521|ncbiId:AAR87521.1|UniProtKB:Q6RD44|Organism:SARS	4227	4234	12.2679	1.31e-05	VRLQAGNA	Positive
241	betaCoV3CLseqs	gb:BAC81360|ncbiId:BAC81360.1|UniProtKB:P0C6X7|Organism:SARS	4227	4234	12.2679	1.31e-05	VRLQAGNA	Positive
242	betaCoV3CLseqs	gb:AFR58685|ncbiId:AFR58685.1|UniProtKB:J9TBE8|Organism:SARS	4227	4234	12.2679	1.31e-05	VRLQAGNA	Positive
243	betaCoV3CLseqs	gb:AFR58671|ncbiId:AFR58671.1|UniProtKB:J9T571|Organism:SARS	4227	4234	12.2679	1.31e-05	VRLQAGNA	Positive
244	betaCoV3CLseqs	gb:AKZ19074|ncbiId:AKZ19074.1|UniProtKB:A0A0K1YZY7|Organism:Bat	4227	4234	12.2679	1.31e-05	VRLQAGNA	Positive
245	betaCoV3CLseqs	gb:AGT21002|ncbiId:AGT21002.1|UniProtKB:D2E1D0|Organism:SARS	4227	4234	12.2679	1.31e-05	VRLQAGNA	Positive
246	betaCoV3CLseqs	gb:ACZ72019|ncbiId:ACZ72019.1|UniProtKB:D2E248|Organism:SARS	4227	4234	12.2679	1.31e-05	VRLQAGNA	Positive
247	betaCoV3CLseqs	gb:AGT21317|ncbiId:AGT21317.1|UniProtKB:D2E1V9|Organism:SARS	4227	4234	12.2679	1.31e-05	VRLQAGNA	Positive
248	betaCoV3CLseqs	gb:AEA10757|ncbiId:AEA10757.1|UniProtKB:F2YJQ5|Organism:SARS	4227	4234	12.2679	1.31e-05	VRLQAGNA	Positive
249	betaCoV3CLseqs	gb:AEA10952|ncbiId:AEA10952.1|UniProtKB:F2YDB1|Organism:SARS	4227	4234	12.2679	1.31e-05	VRLQAGNA	Positive
250	betaCoV3CLseqs	gb:ACZ72064|ncbiId:ACZ72064.1|UniProtKB:D2E1E5|Organism:SARS	4227	4234	12.2679	1.31e-05	VRLQAGNA	Positive
251	betaCoV3CLseqs	gb:BAC81402|ncbiId:BAC81402.1|UniProtKB:P0C6X7|Organism:SARS	4227	4234	12.2679	1.31e-05	VRLQAGNA	Positive
252	betaCoV3CLseqs	gb:AGT21167|ncbiId:AGT21167.1|UniProtKB:D2E1V9|Organism:SARS	4227	4234	12.2679	1.31e-05	VRLQAGNA	Positive
253	betaCoV3CLseqs	gb:AAR91584|ncbiId:AAR91584.1|UniProtKB:Q6R7Y8|Organism:SARS	4227	4234	12.2679	1.31e-05	VRLQAGNA	Positive
254	betaCoV3CLseqs	gb:AEA10682|ncbiId:AEA10682.1|UniProtKB:F2YDB1|Organism:SARS	4227	4234	12.2679	1.31e-05	VRLQAGNA	Positive
255	betaCoV3CLseqs	gb:ATO98191|ncbiId:ATO98191.1|UniProtKB:A0A2D1PX95|Organism:Bat	4227	4234	12.2679	1.31e-05	VRLQAGNA	Positive
256	betaCoV3CLseqs	gb:AFM43866|ncbiId:AFM43866.1|UniProtKB:I6REE7|Organism:SARS	4227	4234	12.2679	1.31e-05	VRLQAGNA	Positive
257	betaCoV3CLseqs	gb:AAR87532|ncbiId:AAR87532.1|UniProtKB:Q6RD33|Organism:SARS	4227	4234	12.2679	1.31e-05	VRLQAGNA	Positive
258	betaCoV3CLseqs	gb:BAE93399|ncbiId:BAE93399.1|UniProtKB:Q1T6X8|Organism:SARS	4227	4234	12.2679	1.31e-05	VRLQAGNA	Positive
259	betaCoV3CLseqs	gb:ATO98106|ncbiId:ATO98106.1|UniProtKB:A0A2D1PX08|Organism:Bat	4227	4234	12.2679	1.31e-05	VRLQAGNA	Positive
260	betaCoV3CLseqs	gb:AEA10577|ncbiId:AEA10577.1|UniProtKB:F2YCN6|Organism:SARS	4227	4234	12.2679	1.31e-05	VRLQAGNA	Positive
261	betaCoV3CLseqs	gb:AGT21092|ncbiId:AGT21092.1|UniProtKB:D2E1V9|Organism:SARS	4227	4234	12.2679	1.31e-05	VRLQAGNA	Positive
262	betaCoV3CLseqs	gb:AGT20897|ncbiId:AGT20897.1|UniProtKB:D2E1D0|Organism:SARS	4227	4234	12.2679	1.31e-05	VRLQAGNA	Positive
263	betaCoV3CLseqs	gb:ACZ71766|ncbiId:ACZ71766.1|UniProtKB:D2E1E5|Organism:SARS	4227	4234	12.2679	1.31e-05	VRLQAGNA	Positive
264	betaCoV3CLseqs	gb:AGT20852|ncbiId:AGT20852.1|UniProtKB:D2E1V9|Organism:SARS	4227	4234	12.2679	1.31e-05	VRLQAGNA	Positive
265	betaCoV3CLseqs	gb:ACZ71825|ncbiId:ACZ71825.1|UniProtKB:D2E1K4|Organism:SARS	4227	4234	12.2679	1.31e-05	VRLQAGNA	Positive
266	betaCoV3CLseqs	gb:ALK02468|ncbiId:ALK02468.1|UniProtKB:A0A0U2PVL2|Organism:SARS-like	4227	4234	12.2679	1.31e-05	VRLQAGNA	Positive
267	betaCoV3CLseqs	gb:BAC81374|ncbiId:BAC81374.1|UniProtKB:P0C6X7|Organism:SARS	4227	4234	12.2679	1.31e-05	VRLQAGNA	Positive
268	betaCoV3CLseqs	gb:AAQ01594|ncbiId:AAQ01594.1|UniProtKB:P0C6X7|Organism:SARS	4227	4234	12.2679	1.31e-05	VRLQAGNA	Positive
269	betaCoV3CLseqs	gb:AAR87510|ncbiId:AAR87510.1|UniProtKB:Q6RD55|Organism:SARS	4227	4234	12.2679	1.31e-05	VRLQAGNA	Positive
270	betaCoV3CLseqs	gb:ATO98179|ncbiId:ATO98179.1|UniProtKB:A0A2D1PX80|Organism:Bat	4227	4234	12.2679	1.31e-05	VRLQAGNA	Positive
271	betaCoV3CLseqs	gb:AGT21122|ncbiId:AGT21122.1|UniProtKB:D2E1D0|Organism:SARS	4227	4234	12.2679	1.31e-05	VRLQAGNA	Positive
272	betaCoV3CLseqs	gb:AAR23251|ncbiId:AAR23251.1|UniProtKB:Q6JH40|Organism:SARS	4227	4234	12.2679	1.31e-05	VRLQAGNA	Positive
273	betaCoV3CLseqs	gb:AEA10532|ncbiId:AEA10532.1|UniProtKB:F2YD21|Organism:SARS	4227	4234	12.2679	1.31e-05	VRLQAGNA	Positive
274	betaCoV3CLseqs	NP_828849	4227	4234	12.2679	1.31e-05	VRLQAGNA	Positive
275	betaCoV3CLseqs	gb:AAR87598|ncbiId:AAR87598.1|UniProtKB:Q6RCW7|Organism:SARS	4227	4234	12.2679	1.31e-05	VRLQAGNA	Positive
276	betaCoV3CLseqs	gb:AGT20987|ncbiId:AGT20987.1|UniProtKB:D2E1D0|Organism:SARS	4227	4234	12.2679	1.31e-05	VRLQAGNA	Positive
277	betaCoV3CLseqs	gb:AGT21047|ncbiId:AGT21047.1|UniProtKB:D2E1D0|Organism:SARS	4227	4234	12.2679	1.31e-05	VRLQAGNA	Positive
278	betaCoV3CLseqs	gb:AIV41780|ncbiId:AIV41780.1|UniProtKB:A0A0K0L886|Organism:Human	4229	4236	12.2679	1.31e-05	VRLQAGNA	Positive
279	betaCoV3CLseqs	gb:BBW89516|ncbiId:BBW89516.1|UniProtKB:-N/A-|Organism:Severe	4242	4249	12.2679	1.31e-05	VRLQAGNA	Positive
280	betaCoV3CLseqs	gb:QHZ87591|ncbiId:QHZ87591.1|UniProtKB:-N/A-|Organism:Severe	4242	4249	12.2679	1.31e-05	VRLQAGNA	Positive
281	betaCoV3CLseqs	gb:QII57277|ncbiId:QII57277.1|UniProtKB:-N/A-|Organism:Severe	4245	4252	12.2679	1.31e-05	VRLQAGNA	Positive
282	betaCoV3CLseqs	gb:AVP78030|ncbiId:AVP78030.1|UniProtKB:-N/A-|Organism:Bat	4246	4253	12.2679	1.31e-05	VRLQAGNA	Positive
283	betaCoV3CLseqs	gb:QHR84448|ncbiId:QHR84448.1|UniProtKB:-N/A-|Organism:Severe	4250	4257	12.2679	1.31e-05	VRLQAGNA	Positive
284	betaCoV3CLseqs	gb:QHO60603|ncbiId:QHO60603.1|UniProtKB:-N/A-|Organism:Severe	4250	4257	12.2679	1.31e-05	VRLQAGNA	Positive
285	betaCoV3CLseqs	gb:BCA25663|ncbiId:BCA25663.1|UniProtKB:-N/A-|Organism:Severe	4250	4257	12.2679	1.31e-05	VRLQAGNA	Positive
286	betaCoV3CLseqs	gb:QHQ82463|ncbiId:QHQ82463.1|UniProtKB:-N/A-|Organism:Severe	4250	4257	12.2679	1.31e-05	VRLQAGNA	Positive
287	betaCoV3CLseqs	gb:QHO62106|ncbiId:QHO62106.1|UniProtKB:-N/A-|Organism:Severe	4250	4257	12.2679	1.31e-05	VRLQAGNA	Positive
288	betaCoV3CLseqs	gb:QIH45032|ncbiId:QIH45032.1|UniProtKB:-N/A-|Organism:Severe	4250	4257	12.2679	1.31e-05	VRLQAGNA	Positive
289	betaCoV3CLseqs	gb:QIA98595|ncbiId:QIA98595.1|UniProtKB:-N/A-|Organism:Severe	4250	4257	12.2679	1.31e-05	VRLQAGNA	Positive
290	betaCoV3CLseqs	gb:QHN73809|ncbiId:QHN73809.1|UniProtKB:-N/A-|Organism:Severe	4250	4257	12.2679	1.31e-05	VRLQAGNA	Positive
291	betaCoV3CLseqs	gb:BCB15089|ncbiId:BCB15089.1|UniProtKB:-N/A-|Organism:Severe	4250	4257	12.2679	1.31e-05	VRLQAGNA	Positive
292	betaCoV3CLseqs	gb:QIC53222|ncbiId:QIC53222.1|UniProtKB:-N/A-|Organism:Severe	4250	4257	12.2679	1.31e-05	VRLQAGNA	Positive
293	betaCoV3CLseqs	gb:QIC53203|ncbiId:QIC53203.1|UniProtKB:-N/A-|Organism:Severe	4250	4257	12.2679	1.31e-05	VRLQAGNA	Positive
294	betaCoV3CLseqs	gb:QII57287|ncbiId:QII57287.1|UniProtKB:-N/A-|Organism:Severe	4250	4257	12.2679	1.31e-05	VRLQAGNA	Positive
295	betaCoV3CLseqs	gb:QIJ96462|ncbiId:QIJ96462.1|UniProtKB:-N/A-|Organism:Severe	4250	4257	12.2679	1.31e-05	VRLQAGNA	Positive
296	betaCoV3CLseqs	gb:QHU36823|ncbiId:QHU36823.1|UniProtKB:-N/A-|Organism:Severe	4250	4257	12.2679	1.31e-05	VRLQAGNA	Positive
297	betaCoV3CLseqs	gb:QIK50416|ncbiId:QIK50416.1|UniProtKB:-N/A-|Organism:Severe	4250	4257	12.2679	1.31e-05	VRLQAGNA	Positive
298	betaCoV3CLseqs	gb:QIA98582|ncbiId:QIA98582.1|UniProtKB:-N/A-|Organism:Severe	4250	4257	12.2679	1.31e-05	VRLQAGNA	Positive
299	betaCoV3CLseqs	gb:QIB84672|ncbiId:QIB84672.1|UniProtKB:-N/A-|Organism:Severe	4250	4257	12.2679	1.31e-05	VRLQAGNA	Positive
300	betaCoV3CLseqs	gb:QIG55993|ncbiId:QIG55993.1|UniProtKB:-N/A-|Organism:Severe	4250	4257	12.2679	1.31e-05	VRLQAGNA	Positive
301	betaCoV3CLseqs	gb:QII57165|ncbiId:QII57165.1|UniProtKB:-N/A-|Organism:Severe	4250	4257	12.2679	1.31e-05	VRLQAGNA	Positive
302	betaCoV3CLseqs	gb:QIJ96482|ncbiId:QIJ96482.1|UniProtKB:-N/A-|Organism:Severe	4250	4257	12.2679	1.31e-05	VRLQAGNA	Positive
303	betaCoV3CLseqs	gb:QII57207|ncbiId:QII57207.1|UniProtKB:-N/A-|Organism:Severe	4250	4257	12.2679	1.31e-05	VRLQAGNA	Positive
304	betaCoV3CLseqs	gb:QIA98553|ncbiId:QIA98553.1|UniProtKB:-N/A-|Organism:Severe	4250	4257	12.2679	1.31e-05	VRLQAGNA	Positive
305	betaCoV3CLseqs	gb:BCA25673|ncbiId:BCA25673.1|UniProtKB:-N/A-|Organism:Severe	4250	4257	12.2679	1.31e-05	VRLQAGNA	Positive
306	betaCoV3CLseqs	gb:QIE07460|ncbiId:QIE07460.1|UniProtKB:-N/A-|Organism:Severe	4250	4257	12.2679	1.31e-05	VRLQAGNA	Positive
307	betaCoV3CLseqs	gb:QHQ71962|ncbiId:QHQ71962.1|UniProtKB:-N/A-|Organism:Severe	4250	4257	12.2679	1.31e-05	VRLQAGNA	Positive
308	betaCoV3CLseqs	gb:QHO62111|ncbiId:QHO62111.1|UniProtKB:-N/A-|Organism:Severe	4250	4257	12.2679	1.31e-05	VRLQAGNA	Positive
309	betaCoV3CLseqs	gb:QII57187|ncbiId:QII57187.1|UniProtKB:-N/A-|Organism:Severe	4250	4257	12.2679	1.31e-05	VRLQAGNA	Positive
310	betaCoV3CLseqs	gb:BCA25653|ncbiId:BCA25653.1|UniProtKB:-N/A-|Organism:Severe	4250	4257	12.2679	1.31e-05	VRLQAGNA	Positive
311	betaCoV3CLseqs	gb:QII57197|ncbiId:QII57197.1|UniProtKB:-N/A-|Organism:Severe	4250	4257	12.2679	1.31e-05	VRLQAGNA	Positive
312	betaCoV3CLseqs	gb:BCA25643|ncbiId:BCA25643.1|UniProtKB:-N/A-|Organism:Severe	4250	4257	12.2679	1.31e-05	VRLQAGNA	Positive
313	betaCoV3CLseqs	gb:QIK50426|ncbiId:QIK50426.1|UniProtKB:-N/A-|Organism:Severe	4250	4257	12.2679	1.31e-05	VRLQAGNA	Positive
314	betaCoV3CLseqs	gb:QII57307|ncbiId:QII57307.1|UniProtKB:-N/A-|Organism:Severe	4250	4257	12.2679	1.31e-05	VRLQAGNA	Positive
315	betaCoV3CLseqs	gb:QII57257|ncbiId:QII57257.1|UniProtKB:-N/A-|Organism:Severe	4250	4257	12.2679	1.31e-05	VRLQAGNA	Positive
316	betaCoV3CLseqs	gb:QHU79203|ncbiId:QHU79203.1|UniProtKB:-N/A-|Organism:Severe	4250	4257	12.2679	1.31e-05	VRLQAGNA	Positive
317	betaCoV3CLseqs	gb:QII57237|ncbiId:QII57237.1|UniProtKB:-N/A-|Organism:Severe	4250	4257	12.2679	1.31e-05	VRLQAGNA	Positive
318	betaCoV3CLseqs	gb:QHU36863|ncbiId:QHU36863.1|UniProtKB:-N/A-|Organism:Severe	4250	4257	12.2679	1.31e-05	VRLQAGNA	Positive
319	betaCoV3CLseqs	gb:QHU36843|ncbiId:QHU36843.1|UniProtKB:-N/A-|Organism:Severe	4250	4257	12.2679	1.31e-05	VRLQAGNA	Positive
320	betaCoV3CLseqs	gb:QII87804|ncbiId:QII87804.1|UniProtKB:-N/A-|Organism:Severe	4250	4257	12.2679	1.31e-05	VRLQAGNA	Positive
321	betaCoV3CLseqs	gb:QIJ96502|ncbiId:QIJ96502.1|UniProtKB:-N/A-|Organism:Severe	4250	4257	12.2679	1.31e-05	VRLQAGNA	Positive
322	betaCoV3CLseqs	gb:QHR63279|ncbiId:QHR63279.1|UniProtKB:-N/A-|Organism:Severe	4250	4257	12.2679	1.31e-05	VRLQAGNA	Positive
323	betaCoV3CLseqs	gb:BCA87370|ncbiId:BCA87370.1|UniProtKB:-N/A-|Organism:Severe	4250	4257	12.2679	1.31e-05	VRLQAGNA	Positive
324	betaCoV3CLseqs	gb:QHD43415|ncbiId:QHD43415.1|UniProtKB:-N/A-|Organism:Severe	4250	4257	12.2679	1.31e-05	VRLQAGNA	Positive
325	betaCoV3CLseqs	gb:QIK50437|ncbiId:QIK50437.1|UniProtKB:-N/A-|Organism:Severe	4250	4257	12.2679	1.31e-05	VRLQAGNA	Positive
326	betaCoV3CLseqs	gb:QII87780|ncbiId:QII87780.1|UniProtKB:-N/A-|Organism:Severe	4250	4257	12.2679	1.31e-05	VRLQAGNA	Positive
327	betaCoV3CLseqs	gb:QIE07470|ncbiId:QIE07470.1|UniProtKB:-N/A-|Organism:Severe	4250	4257	12.2679	1.31e-05	VRLQAGNA	Positive
328	betaCoV3CLseqs	gb:QII87816|ncbiId:QII87816.1|UniProtKB:-N/A-|Organism:Severe	4250	4257	12.2679	1.31e-05	VRLQAGNA	Positive
329	betaCoV3CLseqs	gb:QHQ71972|ncbiId:QHQ71972.1|UniProtKB:-N/A-|Organism:Severe	4250	4257	12.2679	1.31e-05	VRLQAGNA	Positive
330	betaCoV3CLseqs	gb:QII57337|ncbiId:QII57337.1|UniProtKB:-N/A-|Organism:Severe	4250	4257	12.2679	1.31e-05	VRLQAGNA	Positive
331	betaCoV3CLseqs	gb:QHW06038|ncbiId:QHW06038.1|UniProtKB:-N/A-|Organism:Severe	4250	4257	12.2679	1.31e-05	VRLQAGNA	Positive
332	betaCoV3CLseqs	gb:QID21057|ncbiId:QID21057.1|UniProtKB:-N/A-|Organism:Severe	4250	4257	12.2679	1.31e-05	VRLQAGNA	Positive
333	betaCoV3CLseqs	gb:QHS34545|ncbiId:QHS34545.1|UniProtKB:-N/A-|Organism:Severe	4250	4257	12.2679	1.31e-05	VRLQAGNA	Positive
334	betaCoV3CLseqs	gb:QIH55220|ncbiId:QIH55220.1|UniProtKB:-N/A-|Organism:Severe	4250	4257	12.2679	1.31e-05	VRLQAGNA	Positive
335	betaCoV3CLseqs	gb:QHZ00378|ncbiId:QHZ00378.1|UniProtKB:-N/A-|Organism:Severe	4250	4257	12.2679	1.31e-05	VRLQAGNA	Positive
336	betaCoV3CLseqs	gb:QIK02963|ncbiId:QIK02963.1|UniProtKB:-N/A-|Organism:Severe	4250	4257	12.2679	1.31e-05	VRLQAGNA	Positive
337	betaCoV3CLseqs	gb:QIJ96492|ncbiId:QIJ96492.1|UniProtKB:-N/A-|Organism:Severe	4250	4257	12.2679	1.31e-05	VRLQAGNA	Positive
338	betaCoV3CLseqs	gb:QII57317|ncbiId:QII57317.1|UniProtKB:-N/A-|Organism:Severe	4250	4257	12.2679	1.31e-05	VRLQAGNA	Positive
339	betaCoV3CLseqs	gb:QII87792|ncbiId:QII87792.1|UniProtKB:-N/A-|Organism:Severe	4250	4257	12.2679	1.31e-05	VRLQAGNA	Positive
340	betaCoV3CLseqs	gb:QHW06058|ncbiId:QHW06058.1|UniProtKB:-N/A-|Organism:Severe	4250	4257	12.2679	1.31e-05	VRLQAGNA	Positive
341	betaCoV3CLseqs	gb:QHW06048|ncbiId:QHW06048.1|UniProtKB:-N/A-|Organism:Severe	4250	4257	12.2679	1.31e-05	VRLQAGNA	Positive
342	betaCoV3CLseqs	gb:QHZ87581|ncbiId:QHZ87581.1|UniProtKB:-N/A-|Organism:Severe	4250	4257	12.2679	1.31e-05	VRLQAGNA	Positive
343	betaCoV3CLseqs	gb:QIJ96522|ncbiId:QIJ96522.1|UniProtKB:-N/A-|Organism:Severe	4250	4257	12.2679	1.31e-05	VRLQAGNA	Positive
344	betaCoV3CLseqs	gb:QIE07480|ncbiId:QIE07480.1|UniProtKB:-N/A-|Organism:Severe	4250	4257	12.2679	1.31e-05	VRLQAGNA	Positive
345	betaCoV3CLseqs	gb:QIK50447|ncbiId:QIK50447.1|UniProtKB:-N/A-|Organism:Severe	4250	4257	12.2679	1.31e-05	VRLQAGNA	Positive
346	betaCoV3CLseqs	gb:QII57177|ncbiId:QII57177.1|UniProtKB:-N/A-|Organism:Severe	4250	4257	12.2679	1.31e-05	VRLQAGNA	Positive
347	betaCoV3CLseqs	gb:QHU36833|ncbiId:QHU36833.1|UniProtKB:-N/A-|Organism:Severe	4250	4257	12.2679	1.31e-05	VRLQAGNA	Positive
348	betaCoV3CLseqs	gb:QIE07450|ncbiId:QIE07450.1|UniProtKB:-N/A-|Organism:Severe	4250	4257	12.2679	1.31e-05	VRLQAGNA	Positive
349	betaCoV3CLseqs	gb:QHR63289|ncbiId:QHR63289.1|UniProtKB:-N/A-|Organism:Severe	4250	4257	12.2679	1.31e-05	VRLQAGNA	Positive
350	betaCoV3CLseqs	gb:QII57167|ncbiId:QII57167.1|UniProtKB:-N/A-|Organism:Severe	4250	4257	12.2679	1.31e-05	VRLQAGNA	Positive
351	betaCoV3CLseqs	gb:QII57327|ncbiId:QII57327.1|UniProtKB:-N/A-|Organism:Severe	4250	4257	12.2679	1.31e-05	VRLQAGNA	Positive
352	betaCoV3CLseqs	gb:QHO62876|ncbiId:QHO62876.1|UniProtKB:-N/A-|Organism:Severe	4250	4257	12.2679	1.31e-05	VRLQAGNA	Positive
353	betaCoV3CLseqs	gb:QII57297|ncbiId:QII57297.1|UniProtKB:-N/A-|Organism:Severe	4250	4257	12.2679	1.31e-05	VRLQAGNA	Positive
354	betaCoV3CLseqs	gb:QHZ00398|ncbiId:QHZ00398.1|UniProtKB:-N/A-|Organism:Severe	4250	4257	12.2679	1.31e-05	VRLQAGNA	Positive
355	betaCoV3CLseqs	gb:QHR63249|ncbiId:QHR63249.1|UniProtKB:-N/A-|Organism:Severe	4250	4257	12.2679	1.31e-05	VRLQAGNA	Positive
356	betaCoV3CLseqs	gb:QIA20042|ncbiId:QIA20042.1|UniProtKB:-N/A-|Organism:Severe	4250	4257	12.2679	1.31e-05	VRLQAGNA	Positive
357	betaCoV3CLseqs	gb:QHU36853|ncbiId:QHU36853.1|UniProtKB:-N/A-|Organism:Severe	4250	4257	12.2679	1.31e-05	VRLQAGNA	Positive
358	betaCoV3CLseqs	gb:QIA98605|ncbiId:QIA98605.1|UniProtKB:-N/A-|Organism:Severe	4250	4257	12.2679	1.31e-05	VRLQAGNA	Positive
359	betaCoV3CLseqs	gb:QHZ00357|ncbiId:QHZ00357.1|UniProtKB:-N/A-|Organism:Severe	4250	4257	12.2679	1.31e-05	VRLQAGNA	Positive
360	betaCoV3CLseqs	gb:QIH45052|ncbiId:QIH45052.1|UniProtKB:-N/A-|Organism:Severe	4250	4257	12.2679	1.31e-05	VRLQAGNA	Positive
361	betaCoV3CLseqs	gb:BCA87360|ncbiId:BCA87360.1|UniProtKB:-N/A-|Organism:Severe	4250	4257	12.2679	1.31e-05	VRLQAGNA	Positive
362	betaCoV3CLseqs	gb:QHR63259|ncbiId:QHR63259.1|UniProtKB:-N/A-|Organism:Severe	4250	4257	12.2679	1.31e-05	VRLQAGNA	Positive
363	betaCoV3CLseqs	gb:QHU79193|ncbiId:QHU79193.1|UniProtKB:-N/A-|Organism:Severe	4250	4257	12.2679	1.31e-05	VRLQAGNA	Positive
364	betaCoV3CLseqs	gb:QID98793|ncbiId:QID98793.1|UniProtKB:-N/A-|Organism:Severe	4250	4257	12.2679	1.31e-05	VRLQAGNA	Positive
365	betaCoV3CLseqs	gb:QID21047|ncbiId:QID21047.1|UniProtKB:-N/A-|Organism:Severe	4250	4257	12.2679	1.31e-05	VRLQAGNA	Positive
366	betaCoV3CLseqs	gb:QIH45042|ncbiId:QIH45042.1|UniProtKB:-N/A-|Organism:Severe	4250	4257	12.2679	1.31e-05	VRLQAGNA	Positive
367	betaCoV3CLseqs	gb:QII57217|ncbiId:QII57217.1|UniProtKB:-N/A-|Organism:Severe	4250	4257	12.2679	1.31e-05	VRLQAGNA	Positive
368	betaCoV3CLseqs	gb:QHR63269|ncbiId:QHR63269.1|UniProtKB:-N/A-|Organism:Severe	4250	4257	12.2679	1.31e-05	VRLQAGNA	Positive
369	betaCoV3CLseqs	gb:QIK02953|ncbiId:QIK02953.1|UniProtKB:-N/A-|Organism:Severe	4250	4257	12.2679	1.31e-05	VRLQAGNA	Positive
370	betaCoV3CLseqs	gb:QII57247|ncbiId:QII57247.1|UniProtKB:-N/A-|Organism:Severe	4250	4257	12.2679	1.31e-05	VRLQAGNA	Positive
371	betaCoV3CLseqs	gb:QII57267|ncbiId:QII57267.1|UniProtKB:-N/A-|Organism:Severe	4250	4257	12.2679	1.31e-05	VRLQAGNA	Positive
372	betaCoV3CLseqs	gb:QII57227|ncbiId:QII57227.1|UniProtKB:-N/A-|Organism:Severe	4250	4257	12.2679	1.31e-05	VRLQAGNA	Positive
373	betaCoV3CLseqs	gb:QHN73794|ncbiId:QHN73794.1|UniProtKB:-N/A-|Organism:Severe	4250	4257	12.2679	1.31e-05	VRLQAGNA	Positive
374	betaCoV3CLseqs	gb:QIK02943|ncbiId:QIK02943.1|UniProtKB:-N/A-|Organism:Severe	4250	4257	12.2679	1.31e-05	VRLQAGNA	Positive
375	betaCoV3CLseqs	gb:QID21067|ncbiId:QID21067.1|UniProtKB:-N/A-|Organism:Severe	4250	4257	12.2679	1.31e-05	VRLQAGNA	Positive
376	betaCoV3CLseqs	gb:QIH45022|ncbiId:QIH45022.1|UniProtKB:-N/A-|Organism:Severe	4250	4257	12.2679	1.31e-05	VRLQAGNA	Positive
377	betaCoV3CLseqs	gb:QHZ00388|ncbiId:QHZ00388.1|UniProtKB:-N/A-|Organism:Severe	4250	4257	12.2679	1.31e-05	VRLQAGNA	Positive
378	betaCoV3CLseqs	gb:QIJ96472|ncbiId:QIJ96472.1|UniProtKB:-N/A-|Organism:Severe	4250	4257	12.2679	1.31e-05	VRLQAGNA	Positive
379	betaCoV3CLseqs	gb:QIJ96512|ncbiId:QIJ96512.1|UniProtKB:-N/A-|Organism:Severe	4250	4257	12.2679	1.31e-05	VRLQAGNA	Positive
380	betaCoV3CLseqs	gb:AYR18613|ncbiId:AYR18613.1|UniProtKB:A0A3G3NHM9|Organism:Betacoronavirus	4375	4382	12.2679	1.31e-05	ATLQSKDT	Positive
381	betaCoV3CLseqs	gb:AYR18622|ncbiId:AYR18622.1|UniProtKB:A0A3G3NH29|Organism:Betacoronavirus	4397	4404	12.2679	1.31e-05	ATLQSKDT	Positive
382	betaCoV3CLseqs	gb:AYR18649|ncbiId:AYR18649.1|UniProtKB:A0A3G3NH44|Organism:Betacoronavirus	4410	4417	12.2679	1.31e-05	ATLQSKDT	Positive
383	betaCoV3CLseqs	gb:AYR18604|ncbiId:AYR18604.1|UniProtKB:A0A3G3NHP8|Organism:Betacoronavirus	4410	4417	12.2679	1.31e-05	ATLQSKDT	Positive
384	betaCoV3CLseqs	gb:AJA91214|ncbiId:AJA91214.1|UniProtKB:A0A0A7UXT2|Organism:Betacoronavirus	4413	4420	12.2679	1.31e-05	ATLQSKDT	Positive
385	betaCoV3CLseqs	gb:YP_009113022|ncbiId:YP_009113022.1|UniProtKB:A0A0A7UXR0|Organism:Betacoronavirus	4413	4420	12.2679	1.31e-05	ATLQSKDT	Positive
386	betaCoV3CLseqs	gb:AJA91194|ncbiId:AJA91194.1|UniProtKB:A0A0A7UXR0|Organism:Betacoronavirus	4413	4420	12.2679	1.31e-05	ATLQSKDT	Positive
387	betaCoV3CLseqs	gb:AJA91204|ncbiId:AJA91204.1|UniProtKB:A0A0A7UXS1|Organism:Betacoronavirus	4413	4420	12.2679	1.31e-05	ATLQSKDT	Positive
388	betaCoV3CLseqs	gb:AYR18685|ncbiId:AYR18685.1|UniProtKB:A0A3G3NHG4|Organism:Betacoronavirus	4424	4431	12.2679	1.31e-05	ATLQSKDT	Positive
389	betaCoV3CLseqs	gb:AYR18631|ncbiId:AYR18631.1|UniProtKB:A0A3G3NH11|Organism:Betacoronavirus	4424	4431	12.2679	1.31e-05	ATLQSKDT	Positive
390	betaCoV3CLseqs	gb:AYR18640|ncbiId:AYR18640.1|UniProtKB:A0A3G3NHG4|Organism:Betacoronavirus	4424	4431	12.2679	1.31e-05	ATLQSKDT	Positive
391	betaCoV3CLseqs	gb:AYR18676|ncbiId:AYR18676.1|UniProtKB:A0A3G3NHH4|Organism:Betacoronavirus	4427	4434	12.2679	1.31e-05	ATLQSKDT	Positive
392	betaCoV3CLseqs	gb:AYR18667|ncbiId:AYR18667.1|UniProtKB:A0A3G3NH79|Organism:Betacoronavirus	4427	4434	12.2679	1.31e-05	ATLQSKDT	Positive
393	betaCoV3CLseqs	gb:ABG47068|ncbiId:ABG47068.1|UniProtKB:P0C6V9|Organism:Bat	6221	6228	12.25	1.34e-05	TRLQSLEN	Positive
394	betaCoV3CLseqs	gb:ACU31044|ncbiId:ACU31044.1|UniProtKB:D2DJW2|Organism:SARS	6233	6240	12.25	1.34e-05	TRLQSLEN	Positive
395	betaCoV3CLseqs	gb:AID16715|ncbiId:AID16715.1|UniProtKB:-N/A-|Organism:Bat	6416	6423	12.25	1.34e-05	TRLQSLEN	Positive
396	betaCoV3CLseqs	gb:AIA62276|ncbiId:AIA62276.1|UniProtKB:A0A0U1WHG0|Organism:BtRf-BetaCoV/JL2012|Strain	6421	6428	12.25	1.34e-05	TRLQSLEN	Positive
397	betaCoV3CLseqs	gb:AIA62289|ncbiId:AIA62289.1|UniProtKB:A0A0U1WHG8|Organism:BtRf-BetaCoV/HeB2013|Strain	6421	6428	12.25	1.34e-05	TRLQSLEN	Positive
398	betaCoV3CLseqs	gb:AIA62299|ncbiId:AIA62299.1|UniProtKB:A0A0U1WHI4|Organism:BtRf-BetaCoV/SX2013|Strain	6421	6428	12.25	1.34e-05	TRLQSLEN	Positive
399	betaCoV3CLseqs	gb:AIA62309|ncbiId:AIA62309.1|UniProtKB:A0A0U1WJY1|Organism:BtRs-BetaCoV/HuB2013|Strain	6423	6430	12.25	1.34e-05	TRLQSLEN	Positive
400	betaCoV3CLseqs	gb:AIA62319|ncbiId:AIA62319.1|UniProtKB:A0A0U1WHJ0|Organism:BtRs-BetaCoV/GX2013|Strain	6424	6431	12.25	1.34e-05	TRLQSLEN	Positive
401	betaCoV3CLseqs	gb:AKZ19074|ncbiId:AKZ19074.1|UniProtKB:A0A0K1YZY7|Organism:Bat	6426	6433	12.25	1.34e-05	TRLQSLEN	Positive
402	betaCoV3CLseqs	gb:AEA10667|ncbiId:AEA10667.1|UniProtKB:F2YDB1|Organism:SARS	6426	6433	12.25	1.34e-05	TRLQSLEN	Positive
403	betaCoV3CLseqs	gb:ACZ71990|ncbiId:ACZ71990.1|UniProtKB:D2E219|Organism:SARS	6426	6433	12.25	1.34e-05	TRLQSLEN	Positive
404	betaCoV3CLseqs	gb:ACZ72092|ncbiId:ACZ72092.1|UniProtKB:D2E1E5|Organism:SARS	6426	6433	12.25	1.34e-05	TRLQSLEN	Positive
405	betaCoV3CLseqs	gb:AAQ01606|ncbiId:AAQ01606.1|UniProtKB:P0C6X7|Organism:SARS	6426	6433	12.25	1.34e-05	TRLQSLEN	Positive
406	betaCoV3CLseqs	gb:AEA10742|ncbiId:AEA10742.1|UniProtKB:F2YCN6|Organism:SARS	6426	6433	12.25	1.34e-05	TRLQSLEN	Positive
407	betaCoV3CLseqs	gb:AAP72973|ncbiId:AAP72973.2|UniProtKB:P0C6X7|Organism:SARS	6426	6433	12.25	1.34e-05	TRLQSLEN	Positive
408	betaCoV3CLseqs	gb:AGT21272|ncbiId:AGT21272.1|UniProtKB:D2E1D0|Organism:SARS	6426	6433	12.25	1.34e-05	TRLQSLEN	Positive
409	betaCoV3CLseqs	gb:ACQ82723|ncbiId:ACQ82723.1|UniProtKB:C4P6Q5|Organism:SARS	6426	6433	12.25	1.34e-05	TRLQSLEN	Positive
410	betaCoV3CLseqs	gb:ATO98216|ncbiId:ATO98216.1|UniProtKB:A0A2D1PXB8|Organism:Bat	6426	6433	12.25	1.34e-05	TRLQSLEN	Positive
411	betaCoV3CLseqs	gb:AAU81617|ncbiId:AAU81617.1|UniProtKB:Q5Y189|Organism:SARS	6426	6433	12.25	1.34e-05	TRLQSLEN	Positive
412	betaCoV3CLseqs	gb:ATO98143|ncbiId:ATO98143.1|UniProtKB:A0A2D1PX40|Organism:Bat	6426	6433	12.25	1.34e-05	TRLQSLEN	Positive
413	betaCoV3CLseqs	gb:BAC81360|ncbiId:BAC81360.1|UniProtKB:P0C6X7|Organism:SARS	6426	6433	12.25	1.34e-05	TRLQSLEN	Positive
414	betaCoV3CLseqs	gb:ACZ71945|ncbiId:ACZ71945.1|UniProtKB:D2E1X4|Organism:SARS	6426	6433	12.25	1.34e-05	TRLQSLEN	Positive
415	betaCoV3CLseqs	gb:BAC81374|ncbiId:BAC81374.1|UniProtKB:P0C6X7|Organism:SARS	6426	6433	12.25	1.34e-05	TRLQSLEN	Positive
416	betaCoV3CLseqs	gb:AAR87499|ncbiId:AAR87499.1|UniProtKB:Q6RD66|Organism:SARS	6426	6433	12.25	1.34e-05	TRLQSLEN	Positive
417	betaCoV3CLseqs	gb:ADC35510|ncbiId:ADC35510.1|UniProtKB:D3KDQ1|Organism:SARS	6426	6433	12.25	1.34e-05	TRLQSLEN	Positive
418	betaCoV3CLseqs	gb:AEA10532|ncbiId:AEA10532.1|UniProtKB:F2YD21|Organism:SARS	6426	6433	12.25	1.34e-05	TRLQSLEN	Positive
419	betaCoV3CLseqs	gb:AGT21077|ncbiId:AGT21077.1|UniProtKB:S5Y9F0|Organism:SARS	6426	6433	12.25	1.34e-05	TRLQSLEN	Positive
420	betaCoV3CLseqs	gb:ATO98167|ncbiId:ATO98167.1|UniProtKB:A0A2D1PXB9|Organism:Bat	6426	6433	12.25	1.34e-05	TRLQSLEN	Positive
421	betaCoV3CLseqs	gb:ADC35482|ncbiId:ADC35482.1|UniProtKB:D3KDM3|Organism:SARS	6426	6433	12.25	1.34e-05	TRLQSLEN	Positive
422	betaCoV3CLseqs	gb:ACZ71960|ncbiId:ACZ71960.1|UniProtKB:D2E1K4|Organism:SARS	6426	6433	12.25	1.34e-05	TRLQSLEN	Positive
423	betaCoV3CLseqs	gb:AAP50483|ncbiId:AAP50483.1|UniProtKB:P0C6X7|Organism:SARS	6426	6433	12.25	1.34e-05	TRLQSLEN	Positive
424	betaCoV3CLseqs	gb:AAP82978|ncbiId:AAP82978.2|UniProtKB:P0C6X7|Organism:SARS	6426	6433	12.25	1.34e-05	TRLQSLEN	Positive
425	betaCoV3CLseqs	NP_828849	6426	6433	12.25	1.34e-05	TRLQSLEN	Positive
426	betaCoV3CLseqs	gb:AEA10637|ncbiId:AEA10637.1|UniProtKB:F2YDB1|Organism:SARS	6426	6433	12.25	1.34e-05	TRLQSLEN	Positive
427	betaCoV3CLseqs	gb:AAP51225|ncbiId:AAP51225.1|UniProtKB:P0C6X7|Organism:SARS	6426	6433	12.25	1.34e-05	TRLQSLEN	Positive
428	betaCoV3CLseqs	gb:ACZ71796|ncbiId:ACZ71796.1|UniProtKB:D2E1H5|Organism:SARS	6426	6433	12.25	1.34e-05	TRLQSLEN	Positive
429	betaCoV3CLseqs	gb:AFR58727|ncbiId:AFR58727.1|UniProtKB:A7J8L2|Organism:SARS	6426	6433	12.25	1.34e-05	TRLQSLEN	Positive
430	betaCoV3CLseqs	gb:ACZ72194|ncbiId:ACZ72194.1|UniProtKB:D2E2M3|Organism:SARS	6426	6433	12.25	1.34e-05	TRLQSLEN	Positive
431	betaCoV3CLseqs	gb:AAR23243|ncbiId:AAR23243.1|UniProtKB:Q6JH48|Organism:SARS	6426	6433	12.25	1.34e-05	TRLQSLEN	Positive
432	betaCoV3CLseqs	gb:AGT20882|ncbiId:AGT20882.1|UniProtKB:D2E1V9|Organism:SARS	6426	6433	12.25	1.34e-05	TRLQSLEN	Positive
433	betaCoV3CLseqs	gb:ATO98229|ncbiId:ATO98229.1|UniProtKB:A0A2D1PXC8|Organism:Bat	6426	6433	12.25	1.34e-05	TRLQSLEN	Positive
434	betaCoV3CLseqs	gb:AAR87587|ncbiId:AAR87587.1|UniProtKB:Q6RCX8|Organism:SARS	6426	6433	12.25	1.34e-05	TRLQSLEN	Positive
435	betaCoV3CLseqs	gb:ACZ72268|ncbiId:ACZ72268.1|UniProtKB:D2E2G4|Organism:SARS	6426	6433	12.25	1.34e-05	TRLQSLEN	Positive
436	betaCoV3CLseqs	gb:AEA10862|ncbiId:AEA10862.1|UniProtKB:F2YDB1|Organism:SARS	6426	6433	12.25	1.34e-05	TRLQSLEN	Positive
437	betaCoV3CLseqs	gb:AEA10787|ncbiId:AEA10787.1|UniProtKB:F2YDB1|Organism:SARS	6426	6433	12.25	1.34e-05	TRLQSLEN	Positive
438	betaCoV3CLseqs	gb:AEA10877|ncbiId:AEA10877.1|UniProtKB:F2YJW5|Organism:SARS	6426	6433	12.25	1.34e-05	TRLQSLEN	Positive
439	betaCoV3CLseqs	gb:AGT21227|ncbiId:AGT21227.1|UniProtKB:D2E1D0|Organism:SARS	6426	6433	12.25	1.34e-05	TRLQSLEN	Positive
440	betaCoV3CLseqs	gb:AEA10652|ncbiId:AEA10652.1|UniProtKB:F2YDB1|Organism:SARS	6426	6433	12.25	1.34e-05	TRLQSLEN	Positive
441	betaCoV3CLseqs	gb:ABF65835|ncbiId:ABF65835.1|UniProtKB:Q19QX2|Organism:SARS	6426	6433	12.25	1.34e-05	TRLQSLEN	Positive
442	betaCoV3CLseqs	gb:AAP94757|ncbiId:AAP94757.1|UniProtKB:Q6VA80|Organism:SARS	6426	6433	12.25	1.34e-05	TRLQSLEN	Positive
443	betaCoV3CLseqs	gb:AEA10772|ncbiId:AEA10772.1|UniProtKB:F2YD21|Organism:SARS	6426	6433	12.25	1.34e-05	TRLQSLEN	Positive
444	betaCoV3CLseqs	gb:AGT21197|ncbiId:AGT21197.1|UniProtKB:D2E1V9|Organism:SARS	6426	6433	12.25	1.34e-05	TRLQSLEN	Positive
445	betaCoV3CLseqs	gb:AEA10817|ncbiId:AEA10817.1|UniProtKB:F2YJW5|Organism:SARS	6426	6433	12.25	1.34e-05	TRLQSLEN	Positive
446	betaCoV3CLseqs	gb:AFR58671|ncbiId:AFR58671.1|UniProtKB:J9T571|Organism:SARS	6426	6433	12.25	1.34e-05	TRLQSLEN	Positive
447	betaCoV3CLseqs	gb:AGT20987|ncbiId:AGT20987.1|UniProtKB:D2E1D0|Organism:SARS	6426	6433	12.25	1.34e-05	TRLQSLEN	Positive
448	betaCoV3CLseqs	gb:AGT21287|ncbiId:AGT21287.1|UniProtKB:D2E1V9|Organism:SARS	6426	6433	12.25	1.34e-05	TRLQSLEN	Positive
449	betaCoV3CLseqs	gb:AGT21167|ncbiId:AGT21167.1|UniProtKB:D2E1V9|Organism:SARS	6426	6433	12.25	1.34e-05	TRLQSLEN	Positive
450	betaCoV3CLseqs	gb:ATO98106|ncbiId:ATO98106.1|UniProtKB:A0A2D1PX08|Organism:Bat	6426	6433	12.25	1.34e-05	TRLQSLEN	Positive
451	betaCoV3CLseqs	gb:ACZ71870|ncbiId:ACZ71870.1|UniProtKB:D2E1E5|Organism:SARS	6426	6433	12.25	1.34e-05	TRLQSLEN	Positive
452	betaCoV3CLseqs	gb:AEA10847|ncbiId:AEA10847.1|UniProtKB:F2YDB1|Organism:SARS	6426	6433	12.25	1.34e-05	TRLQSLEN	Positive
453	betaCoV3CLseqs	gb:ACZ71781|ncbiId:ACZ71781.1|UniProtKB:D2E1G0|Organism:SARS	6426	6433	12.25	1.34e-05	TRLQSLEN	Positive
454	betaCoV3CLseqs	gb:AEA10982|ncbiId:AEA10982.1|UniProtKB:F2YDB1|Organism:SARS	6426	6433	12.25	1.34e-05	TRLQSLEN	Positive
455	betaCoV3CLseqs	gb:AGT21302|ncbiId:AGT21302.1|UniProtKB:D2E1V9|Organism:SARS	6426	6433	12.25	1.34e-05	TRLQSLEN	Positive
456	betaCoV3CLseqs	gb:ATO98179|ncbiId:ATO98179.1|UniProtKB:A0A2D1PX80|Organism:Bat	6426	6433	12.25	1.34e-05	TRLQSLEN	Positive
457	betaCoV3CLseqs	gb:ACZ72077|ncbiId:ACZ72077.1|UniProtKB:D2E2A6|Organism:SARS	6426	6433	12.25	1.34e-05	TRLQSLEN	Positive
458	betaCoV3CLseqs	gb:ATO98191|ncbiId:ATO98191.1|UniProtKB:A0A2D1PX95|Organism:Bat	6426	6433	12.25	1.34e-05	TRLQSLEN	Positive
459	betaCoV3CLseqs	gb:AGT20972|ncbiId:AGT20972.1|UniProtKB:D2E1V9|Organism:SARS	6426	6433	12.25	1.34e-05	TRLQSLEN	Positive
460	betaCoV3CLseqs	gb:AAQ01594|ncbiId:AAQ01594.1|UniProtKB:P0C6X7|Organism:SARS	6426	6433	12.25	1.34e-05	TRLQSLEN	Positive
461	betaCoV3CLseqs	gb:AEA10997|ncbiId:AEA10997.1|UniProtKB:D2E1E5|Organism:SARS	6426	6433	12.25	1.34e-05	TRLQSLEN	Positive
462	betaCoV3CLseqs	gb:AAP33696|ncbiId:AAP33696.1|UniProtKB:P0C6X7|Organism:SARS	6426	6433	12.25	1.34e-05	TRLQSLEN	Positive
463	betaCoV3CLseqs	gb:AGT20927|ncbiId:AGT20927.1|UniProtKB:D2E1V9|Organism:SARS	6426	6433	12.25	1.34e-05	TRLQSLEN	Positive
464	betaCoV3CLseqs	gb:AGT21062|ncbiId:AGT21062.1|UniProtKB:D2E1D0|Organism:SARS	6426	6433	12.25	1.34e-05	TRLQSLEN	Positive
465	betaCoV3CLseqs	gb:ABA02248|ncbiId:ABA02248.1|UniProtKB:Q3S2E4|Organism:SARS	6426	6433	12.25	1.34e-05	TRLQSLEN	Positive
466	betaCoV3CLseqs	gb:AEA10577|ncbiId:AEA10577.1|UniProtKB:F2YCN6|Organism:SARS	6426	6433	12.25	1.34e-05	TRLQSLEN	Positive
467	betaCoV3CLseqs	gb:ACZ72049|ncbiId:ACZ72049.1|UniProtKB:D2E1E5|Organism:SARS	6426	6433	12.25	1.34e-05	TRLQSLEN	Positive
468	betaCoV3CLseqs	gb:ACZ72282|ncbiId:ACZ72282.1|UniProtKB:D2E2W2|Organism:SARS	6426	6433	12.25	1.34e-05	TRLQSLEN	Positive
469	betaCoV3CLseqs	gb:AEA10607|ncbiId:AEA10607.1|UniProtKB:F2YCN6|Organism:SARS	6426	6433	12.25	1.34e-05	TRLQSLEN	Positive
470	betaCoV3CLseqs	gb:AAR87598|ncbiId:AAR87598.1|UniProtKB:Q6RCW7|Organism:SARS	6426	6433	12.25	1.34e-05	TRLQSLEN	Positive
471	betaCoV3CLseqs	gb:ACZ71825|ncbiId:ACZ71825.1|UniProtKB:D2E1K4|Organism:SARS	6426	6433	12.25	1.34e-05	TRLQSLEN	Positive
472	betaCoV3CLseqs	gb:AAR23251|ncbiId:AAR23251.1|UniProtKB:Q6JH40|Organism:SARS	6426	6433	12.25	1.34e-05	TRLQSLEN	Positive
473	betaCoV3CLseqs	gb:AGT20807|ncbiId:AGT20807.1|UniProtKB:D2E1D0|Organism:SARS	6426	6433	12.25	1.34e-05	TRLQSLEN	Positive
474	betaCoV3CLseqs	gb:AAR87543|ncbiId:AAR87543.1|UniProtKB:Q6RD22|Organism:SARS	6426	6433	12.25	1.34e-05	TRLQSLEN	Positive
475	betaCoV3CLseqs	gb:ACZ71930|ncbiId:ACZ71930.1|UniProtKB:D2E1V9|Organism:SARS	6426	6433	12.25	1.34e-05	TRLQSLEN	Positive
476	betaCoV3CLseqs	gb:AFK10253|ncbiId:AFK10253.1|UniProtKB:H9CHT8|Organism:SARS	6426	6433	12.25	1.34e-05	TRLQSLEN	Positive
477	betaCoV3CLseqs	gb:ACZ71766|ncbiId:ACZ71766.1|UniProtKB:D2E1E5|Organism:SARS	6426	6433	12.25	1.34e-05	TRLQSLEN	Positive
478	betaCoV3CLseqs	gb:AAP94746|ncbiId:AAP94746.1|UniProtKB:Q6VA91|Organism:SARS	6426	6433	12.25	1.34e-05	TRLQSLEN	Positive
479	betaCoV3CLseqs	gb:AAS00002|ncbiId:AAS00002.1|UniProtKB:Q6TPE9|Organism:SARS	6426	6433	12.25	1.34e-05	TRLQSLEN	Positive
480	betaCoV3CLseqs	gb:ACZ72239|ncbiId:ACZ72239.1|UniProtKB:D2E2R8|Organism:SARS	6426	6433	12.25	1.34e-05	TRLQSLEN	Positive
481	betaCoV3CLseqs	gb:AAR87532|ncbiId:AAR87532.1|UniProtKB:Q6RD33|Organism:SARS	6426	6433	12.25	1.34e-05	TRLQSLEN	Positive
482	betaCoV3CLseqs	gb:ACZ72019|ncbiId:ACZ72019.1|UniProtKB:D2E248|Organism:SARS	6426	6433	12.25	1.34e-05	TRLQSLEN	Positive
483	betaCoV3CLseqs	gb:AGT20912|ncbiId:AGT20912.1|UniProtKB:D2E1V9|Organism:SARS	6426	6433	12.25	1.34e-05	TRLQSLEN	Positive
484	betaCoV3CLseqs	gb:AEA10412|ncbiId:AEA10412.1|UniProtKB:F2YCN6|Organism:SARS	6426	6433	12.25	1.34e-05	TRLQSLEN	Positive
485	betaCoV3CLseqs	gb:ACZ71915|ncbiId:ACZ71915.1|UniProtKB:D2E1U4|Organism:SARS	6426	6433	12.25	1.34e-05	TRLQSLEN	Positive
486	betaCoV3CLseqs	gb:AAR91584|ncbiId:AAR91584.1|UniProtKB:Q6R7Y8|Organism:SARS	6426	6433	12.25	1.34e-05	TRLQSLEN	Positive
487	betaCoV3CLseqs	gb:ACZ72064|ncbiId:ACZ72064.1|UniProtKB:D2E1E5|Organism:SARS	6426	6433	12.25	1.34e-05	TRLQSLEN	Positive
488	betaCoV3CLseqs	gb:AAP30711|ncbiId:AAP30711.1|UniProtKB:P0C6X7|Organism:SARS	6426	6433	12.25	1.34e-05	TRLQSLEN	Positive
489	betaCoV3CLseqs	gb:ACZ72253|ncbiId:ACZ72253.1|UniProtKB:D2E2T2|Organism:SARS	6426	6433	12.25	1.34e-05	TRLQSLEN	Positive
490	betaCoV3CLseqs	gb:ACZ71975|ncbiId:ACZ71975.1|UniProtKB:D2E204|Organism:SARS	6426	6433	12.25	1.34e-05	TRLQSLEN	Positive
491	betaCoV3CLseqs	gb:NP_828849|ncbiId:NP_828849.2|UniProtKB:A7J8L2|Organism:SARS	6426	6433	12.25	1.34e-05	TRLQSLEN	Positive
492	betaCoV3CLseqs	gb:AGT21212|ncbiId:AGT21212.1|UniProtKB:D2E1D0|Organism:SARS	6426	6433	12.25	1.34e-05	TRLQSLEN	Positive
493	betaCoV3CLseqs	gb:ACZ72165|ncbiId:ACZ72165.1|UniProtKB:D2E2J4|Organism:SARS	6426	6433	12.25	1.34e-05	TRLQSLEN	Positive
494	betaCoV3CLseqs	gb:AEA10442|ncbiId:AEA10442.1|UniProtKB:F2YCN6|Organism:SARS	6426	6433	12.25	1.34e-05	TRLQSLEN	Positive
495	betaCoV3CLseqs	gb:AAR87576|ncbiId:AAR87576.1|UniProtKB:Q6RCY9|Organism:SARS	6426	6433	12.25	1.34e-05	TRLQSLEN	Positive
496	betaCoV3CLseqs	gb:AAQ94058|ncbiId:AAQ94058.1|UniProtKB:P0C6X7|Organism:SARS	6426	6433	12.25	1.34e-05	TRLQSLEN	Positive
497	betaCoV3CLseqs	gb:AAP13442|ncbiId:AAP13442.1|UniProtKB:P0C6X7|Organism:SARS	6426	6433	12.25	1.34e-05	TRLQSLEN	Positive
498	betaCoV3CLseqs	gb:ACZ72121|ncbiId:ACZ72121.1|UniProtKB:D2E2F0|Organism:SARS	6426	6433	12.25	1.34e-05	TRLQSLEN	Positive
499	betaCoV3CLseqs	gb:AAR87554|ncbiId:AAR87554.1|UniProtKB:Q6RD11|Organism:SARS	6426	6433	12.25	1.34e-05	TRLQSLEN	Positive
500	betaCoV3CLseqs	gb:AAP41036|ncbiId:AAP41036.1|UniProtKB:P0C6X7|Organism:Severe	6426	6433	12.25	1.34e-05	TRLQSLEN	Positive
501	betaCoV3CLseqs	gb:AEA10907|ncbiId:AEA10907.1|UniProtKB:F2YJW5|Organism:SARS	6426	6433	12.25	1.34e-05	TRLQSLEN	Positive
502	betaCoV3CLseqs	gb:AAP94735|ncbiId:AAP94735.1|UniProtKB:Q6VAA2|Organism:SARS	6426	6433	12.25	1.34e-05	TRLQSLEN	Positive
503	betaCoV3CLseqs	gb:ATO98130|ncbiId:ATO98130.1|UniProtKB:A0A2D1PX53|Organism:Bat	6426	6433	12.25	1.34e-05	TRLQSLEN	Positive
504	betaCoV3CLseqs	gb:AAP97879|ncbiId:AAP97879.1|UniProtKB:P0C6X7|Organism:SARS	6426	6433	12.25	1.34e-05	TRLQSLEN	Positive
505	betaCoV3CLseqs	gb:AGT21137|ncbiId:AGT21137.1|UniProtKB:D2E1D0|Organism:SARS	6426	6433	12.25	1.34e-05	TRLQSLEN	Positive
506	betaCoV3CLseqs	gb:AGT20822|ncbiId:AGT20822.1|UniProtKB:D2E1D0|Organism:SARS	6426	6433	12.25	1.34e-05	TRLQSLEN	Positive
507	betaCoV3CLseqs	gb:AAR14806|ncbiId:AAR14806.1|UniProtKB:Q6UZF5|Organism:SARS	6426	6433	12.25	1.34e-05	TRLQSLEN	Positive
508	betaCoV3CLseqs	gb:AFR58699|ncbiId:AFR58699.1|UniProtKB:J9TEA8|Organism:SARS	6426	6433	12.25	1.34e-05	TRLQSLEN	Positive
509	betaCoV3CLseqs	gb:AIA62329|ncbiId:AIA62329.1|UniProtKB:A0A0U1WHK4|Organism:BtRs-BetaCoV/YN2013|Strain	6426	6433	12.25	1.34e-05	TRLQSLEN	Positive
510	betaCoV3CLseqs	gb:AEA10727|ncbiId:AEA10727.1|UniProtKB:F2YJM5|Organism:SARS	6426	6433	12.25	1.34e-05	TRLQSLEN	Positive
511	betaCoV3CLseqs	gb:AGT21152|ncbiId:AGT21152.1|UniProtKB:D2E1D0|Organism:SARS	6426	6433	12.25	1.34e-05	TRLQSLEN	Positive
512	betaCoV3CLseqs	gb:ATO98155|ncbiId:ATO98155.1|UniProtKB:A0A2D1PX47|Organism:Bat	6426	6433	12.25	1.34e-05	TRLQSLEN	Positive
513	betaCoV3CLseqs	gb:AEA10682|ncbiId:AEA10682.1|UniProtKB:F2YDB1|Organism:SARS	6426	6433	12.25	1.34e-05	TRLQSLEN	Positive
514	betaCoV3CLseqs	gb:AGT21122|ncbiId:AGT21122.1|UniProtKB:D2E1D0|Organism:SARS	6426	6433	12.25	1.34e-05	TRLQSLEN	Positive
515	betaCoV3CLseqs	gb:AGT21107|ncbiId:AGT21107.1|UniProtKB:D2E1V9|Organism:SARS	6426	6433	12.25	1.34e-05	TRLQSLEN	Positive
516	betaCoV3CLseqs	gb:AEA10757|ncbiId:AEA10757.1|UniProtKB:F2YJQ5|Organism:SARS	6426	6433	12.25	1.34e-05	TRLQSLEN	Positive
517	betaCoV3CLseqs	gb:AEA10472|ncbiId:AEA10472.1|UniProtKB:F2YCN6|Organism:SARS	6426	6433	12.25	1.34e-05	TRLQSLEN	Positive
518	betaCoV3CLseqs	gb:ACZ71885|ncbiId:ACZ71885.1|UniProtKB:D2E1E5|Organism:SARS	6426	6433	12.25	1.34e-05	TRLQSLEN	Positive
519	betaCoV3CLseqs	gb:AAY60791|ncbiId:AAY60791.1|UniProtKB:Q1EFN4|Organism:SARS	6426	6433	12.25	1.34e-05	TRLQSLEN	Positive
520	betaCoV3CLseqs	gb:AEA10892|ncbiId:AEA10892.1|UniProtKB:F2YJW5|Organism:SARS	6426	6433	12.25	1.34e-05	TRLQSLEN	Positive
521	betaCoV3CLseqs	gb:AAX16193|ncbiId:AAX16193.1|UniProtKB:Q5DIC7|Organism:SARS	6426	6433	12.25	1.34e-05	TRLQSLEN	Positive
522	betaCoV3CLseqs	gb:AGT21017|ncbiId:AGT21017.1|UniProtKB:D2E1D0|Organism:SARS	6426	6433	12.25	1.34e-05	TRLQSLEN	Positive
523	betaCoV3CLseqs	gb:ACZ72107|ncbiId:ACZ72107.1|UniProtKB:D2E2D6|Organism:SARS	6426	6433	12.25	1.34e-05	TRLQSLEN	Positive
524	betaCoV3CLseqs	gb:AAP13566|ncbiId:AAP13566.1|UniProtKB:P0C6X7|Organism:SARS	6426	6433	12.25	1.34e-05	TRLQSLEN	Positive
525	betaCoV3CLseqs	gb:AAP30028|ncbiId:AAP30028.1|UniProtKB:P0C6X7|Organism:SARS	6426	6433	12.25	1.34e-05	TRLQSLEN	Positive
526	betaCoV3CLseqs	gb:AAY60779|ncbiId:AAY60779.1|UniProtKB:Q1EFP7|Organism:SARS	6426	6433	12.25	1.34e-05	TRLQSLEN	Positive
527	betaCoV3CLseqs	gb:ACZ71840|ncbiId:ACZ71840.1|UniProtKB:D2E1L9|Organism:SARS	6426	6433	12.25	1.34e-05	TRLQSLEN	Positive
528	betaCoV3CLseqs	gb:AEA10832|ncbiId:AEA10832.1|UniProtKB:F2YJW5|Organism:SARS	6426	6433	12.25	1.34e-05	TRLQSLEN	Positive
529	betaCoV3CLseqs	gb:BAC81346|ncbiId:BAC81346.1|UniProtKB:P0C6X7|Organism:SARS	6426	6433	12.25	1.34e-05	TRLQSLEN	Positive
530	betaCoV3CLseqs	gb:BAC81388|ncbiId:BAC81388.1|UniProtKB:P0C6X7|Organism:SARS	6426	6433	12.25	1.34e-05	TRLQSLEN	Positive
531	betaCoV3CLseqs	gb:AAR14810|ncbiId:AAR14810.1|UniProtKB:Q6UZF1|Organism:SARS	6426	6433	12.25	1.34e-05	TRLQSLEN	Positive
532	betaCoV3CLseqs	gb:AGT20837|ncbiId:AGT20837.1|UniProtKB:D2E1D0|Organism:SARS	6426	6433	12.25	1.34e-05	TRLQSLEN	Positive
533	betaCoV3CLseqs	gb:BAE93399|ncbiId:BAE93399.1|UniProtKB:Q1T6X8|Organism:SARS	6426	6433	12.25	1.34e-05	TRLQSLEN	Positive
534	betaCoV3CLseqs	gb:AGZ48805|ncbiId:AGZ48805.1|UniProtKB:U5WL93|Organism:Bat	6426	6433	12.25	1.34e-05	TRLQSLEN	Positive
535	betaCoV3CLseqs	gb:ACZ72034|ncbiId:ACZ72034.1|UniProtKB:D2E263|Organism:SARS	6426	6433	12.25	1.34e-05	TRLQSLEN	Positive
536	betaCoV3CLseqs	gb:AFR58713|ncbiId:AFR58713.1|UniProtKB:A7J8L2|Organism:SARS	6426	6433	12.25	1.34e-05	TRLQSLEN	Positive
537	betaCoV3CLseqs	gb:ACZ72004|ncbiId:ACZ72004.1|UniProtKB:D2E233|Organism:SARS	6426	6433	12.25	1.34e-05	TRLQSLEN	Positive
538	betaCoV3CLseqs	gb:AEA10952|ncbiId:AEA10952.1|UniProtKB:F2YDB1|Organism:SARS	6426	6433	12.25	1.34e-05	TRLQSLEN	Positive
539	betaCoV3CLseqs	gb:AEA10712|ncbiId:AEA10712.1|UniProtKB:F2YCN6|Organism:SARS	6426	6433	12.25	1.34e-05	TRLQSLEN	Positive
540	betaCoV3CLseqs	gb:AGT21032|ncbiId:AGT21032.1|UniProtKB:D2E1V9|Organism:SARS	6426	6433	12.25	1.34e-05	TRLQSLEN	Positive
541	betaCoV3CLseqs	gb:AAR87565|ncbiId:AAR87565.1|UniProtKB:Q6RD00|Organism:SARS	6426	6433	12.25	1.34e-05	TRLQSLEN	Positive
542	betaCoV3CLseqs	gb:ADC35496|ncbiId:ADC35496.1|UniProtKB:D3KDM3|Organism:SARS	6426	6433	12.25	1.34e-05	TRLQSLEN	Positive
543	betaCoV3CLseqs	gb:AGT21047|ncbiId:AGT21047.1|UniProtKB:D2E1D0|Organism:SARS	6426	6433	12.25	1.34e-05	TRLQSLEN	Positive
544	betaCoV3CLseqs	gb:AEA10547|ncbiId:AEA10547.1|UniProtKB:F2YCN6|Organism:SARS	6426	6433	12.25	1.34e-05	TRLQSLEN	Positive
545	betaCoV3CLseqs	gb:AEA10427|ncbiId:AEA10427.1|UniProtKB:F2YCN6|Organism:SARS	6426	6433	12.25	1.34e-05	TRLQSLEN	Positive
546	betaCoV3CLseqs	gb:ACZ71751|ncbiId:ACZ71751.1|UniProtKB:D2E1D0|Organism:SARS	6426	6433	12.25	1.34e-05	TRLQSLEN	Positive
547	betaCoV3CLseqs	gb:AEA10502|ncbiId:AEA10502.1|UniProtKB:F2YCN6|Organism:SARS	6426	6433	12.25	1.34e-05	TRLQSLEN	Positive
548	betaCoV3CLseqs	gb:AEA11012|ncbiId:AEA11012.1|UniProtKB:F2YKG0|Organism:SARS	6426	6433	12.25	1.34e-05	TRLQSLEN	Positive
549	betaCoV3CLseqs	gb:AFR58741|ncbiId:AFR58741.1|UniProtKB:J9T4N3|Organism:SARS	6426	6433	12.25	1.34e-05	TRLQSLEN	Positive
550	betaCoV3CLseqs	gb:AGZ48830|ncbiId:AGZ48830.1|UniProtKB:U5WLB9|Organism:Bat	6426	6433	12.25	1.34e-05	TRLQSLEN	Positive
551	betaCoV3CLseqs	gb:AKZ19085|ncbiId:AKZ19085.1|UniProtKB:A0A0K1Z0N9|Organism:Bat	6426	6433	12.25	1.34e-05	TRLQSLEN	Positive
552	betaCoV3CLseqs	gb:AFR58685|ncbiId:AFR58685.1|UniProtKB:J9TBE8|Organism:SARS	6426	6433	12.25	1.34e-05	TRLQSLEN	Positive
553	betaCoV3CLseqs	gb:AFM43866|ncbiId:AFM43866.1|UniProtKB:I6REE7|Organism:SARS	6426	6433	12.25	1.34e-05	TRLQSLEN	Positive
554	betaCoV3CLseqs	gb:AGT20957|ncbiId:AGT20957.1|UniProtKB:D2E1V9|Organism:SARS	6426	6433	12.25	1.34e-05	TRLQSLEN	Positive
555	betaCoV3CLseqs	gb:AAR14802|ncbiId:AAR14802.1|UniProtKB:Q6V586|Organism:SARS	6426	6433	12.25	1.34e-05	TRLQSLEN	Positive
556	betaCoV3CLseqs	gb:ACZ72209|ncbiId:ACZ72209.1|UniProtKB:D2E2N8|Organism:SARS	6426	6433	12.25	1.34e-05	TRLQSLEN	Positive
557	betaCoV3CLseqs	gb:AGT21092|ncbiId:AGT21092.1|UniProtKB:D2E1V9|Organism:SARS	6426	6433	12.25	1.34e-05	TRLQSLEN	Positive
558	betaCoV3CLseqs	gb:AGT21317|ncbiId:AGT21317.1|UniProtKB:D2E1V9|Organism:SARS	6426	6433	12.25	1.34e-05	TRLQSLEN	Positive
559	betaCoV3CLseqs	gb:AEA10487|ncbiId:AEA10487.1|UniProtKB:F2YCN6|Organism:SARS	6426	6433	12.25	1.34e-05	TRLQSLEN	Positive
560	betaCoV3CLseqs	gb:AAR87521|ncbiId:AAR87521.1|UniProtKB:Q6RD44|Organism:SARS	6426	6433	12.25	1.34e-05	TRLQSLEN	Positive
561	betaCoV3CLseqs	gb:AEA10967|ncbiId:AEA10967.1|UniProtKB:F2YDB1|Organism:SARS	6426	6433	12.25	1.34e-05	TRLQSLEN	Positive
562	betaCoV3CLseqs	gb:AEA10517|ncbiId:AEA10517.1|UniProtKB:F2YCN6|Organism:SARS	6426	6433	12.25	1.34e-05	TRLQSLEN	Positive
563	betaCoV3CLseqs	gb:AEA10397|ncbiId:AEA10397.1|UniProtKB:F2YCN6|Organism:SARS	6426	6433	12.25	1.34e-05	TRLQSLEN	Positive
564	betaCoV3CLseqs	gb:AGT20942|ncbiId:AGT20942.1|UniProtKB:D2E1V9|Organism:SARS	6426	6433	12.25	1.34e-05	TRLQSLEN	Positive
565	betaCoV3CLseqs	gb:AGT20867|ncbiId:AGT20867.1|UniProtKB:D2E1D0|Organism:SARS	6426	6433	12.25	1.34e-05	TRLQSLEN	Positive
566	betaCoV3CLseqs	gb:AEA10592|ncbiId:AEA10592.1|UniProtKB:F2YCN6|Organism:SARS	6426	6433	12.25	1.34e-05	TRLQSLEN	Positive
567	betaCoV3CLseqs	gb:AEA10922|ncbiId:AEA10922.1|UniProtKB:F2YDB1|Organism:SARS	6426	6433	12.25	1.34e-05	TRLQSLEN	Positive
568	betaCoV3CLseqs	gb:AGT20792|ncbiId:AGT20792.1|UniProtKB:D2E1V9|Organism:SARS	6426	6433	12.25	1.34e-05	TRLQSLEN	Positive
569	betaCoV3CLseqs	gb:AAR87510|ncbiId:AAR87510.1|UniProtKB:Q6RD55|Organism:SARS	6426	6433	12.25	1.34e-05	TRLQSLEN	Positive
570	betaCoV3CLseqs	gb:AGT21182|ncbiId:AGT21182.1|UniProtKB:D2E1D0|Organism:SARS	6426	6433	12.25	1.34e-05	TRLQSLEN	Positive
571	betaCoV3CLseqs	gb:ATO98118|ncbiId:ATO98118.1|UniProtKB:A0A2D1PX17|Organism:Bat	6426	6433	12.25	1.34e-05	TRLQSLEN	Positive
572	betaCoV3CLseqs	gb:ABI96956|ncbiId:ABI96956.1|UniProtKB:J9T571|Organism:SARS	6426	6433	12.25	1.34e-05	TRLQSLEN	Positive
573	betaCoV3CLseqs	gb:ATO98203|ncbiId:ATO98203.1|UniProtKB:A0A2D1PX98|Organism:Bat	6426	6433	12.25	1.34e-05	TRLQSLEN	Positive
574	betaCoV3CLseqs	gb:BAC81402|ncbiId:BAC81402.1|UniProtKB:P0C6X7|Organism:SARS	6426	6433	12.25	1.34e-05	TRLQSLEN	Positive
575	betaCoV3CLseqs	gb:ACZ71855|ncbiId:ACZ71855.1|UniProtKB:D2E1E5|Organism:SARS	6426	6433	12.25	1.34e-05	TRLQSLEN	Positive
576	betaCoV3CLseqs	gb:ALK02468|ncbiId:ALK02468.1|UniProtKB:A0A0U2PVL2|Organism:SARS-like	6426	6433	12.25	1.34e-05	TRLQSLEN	Positive
577	betaCoV3CLseqs	gb:ACZ72150|ncbiId:ACZ72150.1|UniProtKB:D2E2H9|Organism:SARS	6426	6433	12.25	1.34e-05	TRLQSLEN	Positive
578	betaCoV3CLseqs	gb:ACZ72179|ncbiId:ACZ72179.1|UniProtKB:D2E2K8|Organism:SARS	6426	6433	12.25	1.34e-05	TRLQSLEN	Positive
579	betaCoV3CLseqs	gb:AEA10937|ncbiId:AEA10937.1|UniProtKB:F2YDB1|Organism:SARS	6426	6433	12.25	1.34e-05	TRLQSLEN	Positive
580	betaCoV3CLseqs	gb:AGT21257|ncbiId:AGT21257.1|UniProtKB:D2E1V9|Organism:SARS	6426	6433	12.25	1.34e-05	TRLQSLEN	Positive
581	betaCoV3CLseqs	gb:AGT20897|ncbiId:AGT20897.1|UniProtKB:D2E1D0|Organism:SARS	6426	6433	12.25	1.34e-05	TRLQSLEN	Positive
582	betaCoV3CLseqs	gb:AEA10802|ncbiId:AEA10802.1|UniProtKB:F2YDB1|Organism:SARS	6426	6433	12.25	1.34e-05	TRLQSLEN	Positive
583	betaCoV3CLseqs	gb:AGT20852|ncbiId:AGT20852.1|UniProtKB:D2E1V9|Organism:SARS	6426	6433	12.25	1.34e-05	TRLQSLEN	Positive
584	betaCoV3CLseqs	gb:AEA10622|ncbiId:AEA10622.1|UniProtKB:F2YDB1|Organism:SARS	6426	6433	12.25	1.34e-05	TRLQSLEN	Positive
585	betaCoV3CLseqs	gb:ACZ72135|ncbiId:ACZ72135.1|UniProtKB:D2E2G4|Organism:SARS	6426	6433	12.25	1.34e-05	TRLQSLEN	Positive
586	betaCoV3CLseqs	gb:ACZ71900|ncbiId:ACZ71900.1|UniProtKB:D2E1E5|Organism:SARS	6426	6433	12.25	1.34e-05	TRLQSLEN	Positive
587	betaCoV3CLseqs	gb:ACZ72224|ncbiId:ACZ72224.1|UniProtKB:D2E2Q3|Organism:SARS	6426	6433	12.25	1.34e-05	TRLQSLEN	Positive
588	betaCoV3CLseqs	gb:AGZ48817|ncbiId:AGZ48817.1|UniProtKB:U5WIN0|Organism:Bat	6426	6433	12.25	1.34e-05	TRLQSLEN	Positive
589	betaCoV3CLseqs	gb:AAP37015|ncbiId:AAP37015.1|UniProtKB:P0C6X7|Organism:SARS	6426	6433	12.25	1.34e-05	TRLQSLEN	Positive
590	betaCoV3CLseqs	gb:AEA10562|ncbiId:AEA10562.1|UniProtKB:F2YCN6|Organism:SARS	6426	6433	12.25	1.34e-05	TRLQSLEN	Positive
591	betaCoV3CLseqs	gb:AEA10457|ncbiId:AEA10457.1|UniProtKB:F2YCN6|Organism:SARS	6426	6433	12.25	1.34e-05	TRLQSLEN	Positive
592	betaCoV3CLseqs	gb:AGT21242|ncbiId:AGT21242.1|UniProtKB:D2E1V9|Organism:SARS	6426	6433	12.25	1.34e-05	TRLQSLEN	Positive
593	betaCoV3CLseqs	gb:AEA10697|ncbiId:AEA10697.1|UniProtKB:F2YDB1|Organism:SARS	6426	6433	12.25	1.34e-05	TRLQSLEN	Positive
594	betaCoV3CLseqs	gb:ACZ71810|ncbiId:ACZ71810.1|UniProtKB:D2E1D0|Organism:SARS	6426	6433	12.25	1.34e-05	TRLQSLEN	Positive
595	betaCoV3CLseqs	gb:AFD56971|ncbiId:AFD56971.1|UniProtKB:H9CHT8|Organism:SARS	6426	6433	12.25	1.34e-05	TRLQSLEN	Positive
596	betaCoV3CLseqs	gb:AGT21002|ncbiId:AGT21002.1|UniProtKB:D2E1D0|Organism:SARS	6426	6433	12.25	1.34e-05	TRLQSLEN	Positive
597	betaCoV3CLseqs	gb:BBW89516|ncbiId:BBW89516.1|UniProtKB:-N/A-|Organism:Severe	6441	6448	12.25	1.34e-05	TRLQSLEN	Positive
598	betaCoV3CLseqs	gb:QHZ87591|ncbiId:QHZ87591.1|UniProtKB:-N/A-|Organism:Severe	6441	6448	12.25	1.34e-05	TRLQSLEN	Positive
599	betaCoV3CLseqs	gb:QII57277|ncbiId:QII57277.1|UniProtKB:-N/A-|Organism:Severe	6444	6451	12.25	1.34e-05	TRLQSLEN	Positive
600	betaCoV3CLseqs	gb:QIK50437|ncbiId:QIK50437.1|UniProtKB:-N/A-|Organism:Severe	6449	6456	12.25	1.34e-05	TRLQSLEN	Positive
601	betaCoV3CLseqs	gb:QHO62106|ncbiId:QHO62106.1|UniProtKB:-N/A-|Organism:Severe	6449	6456	12.25	1.34e-05	TRLQSLEN	Positive
602	betaCoV3CLseqs	gb:QII57297|ncbiId:QII57297.1|UniProtKB:-N/A-|Organism:Severe	6449	6456	12.25	1.34e-05	TRLQSLEN	Positive
603	betaCoV3CLseqs	gb:QII87816|ncbiId:QII87816.1|UniProtKB:-N/A-|Organism:Severe	6449	6456	12.25	1.34e-05	TRLQSLEN	Positive
604	betaCoV3CLseqs	gb:QHU79203|ncbiId:QHU79203.1|UniProtKB:-N/A-|Organism:Severe	6449	6456	12.25	1.34e-05	TRLQSLEN	Positive
605	betaCoV3CLseqs	gb:QID21047|ncbiId:QID21047.1|UniProtKB:-N/A-|Organism:Severe	6449	6456	12.25	1.34e-05	TRLQSLEN	Positive
606	betaCoV3CLseqs	gb:QIJ96472|ncbiId:QIJ96472.1|UniProtKB:-N/A-|Organism:Severe	6449	6456	12.25	1.34e-05	TRLQSLEN	Positive
607	betaCoV3CLseqs	gb:QII87780|ncbiId:QII87780.1|UniProtKB:-N/A-|Organism:Severe	6449	6456	12.25	1.34e-05	TRLQSLEN	Positive
608	betaCoV3CLseqs	gb:QIH45032|ncbiId:QIH45032.1|UniProtKB:-N/A-|Organism:Severe	6449	6456	12.25	1.34e-05	TRLQSLEN	Positive
609	betaCoV3CLseqs	gb:QHU36833|ncbiId:QHU36833.1|UniProtKB:-N/A-|Organism:Severe	6449	6456	12.25	1.34e-05	TRLQSLEN	Positive
610	betaCoV3CLseqs	gb:QHQ71972|ncbiId:QHQ71972.1|UniProtKB:-N/A-|Organism:Severe	6449	6456	12.25	1.34e-05	TRLQSLEN	Positive
611	betaCoV3CLseqs	gb:QIJ96502|ncbiId:QIJ96502.1|UniProtKB:-N/A-|Organism:Severe	6449	6456	12.25	1.34e-05	TRLQSLEN	Positive
612	betaCoV3CLseqs	gb:QID98793|ncbiId:QID98793.1|UniProtKB:-N/A-|Organism:Severe	6449	6456	12.25	1.34e-05	TRLQSLEN	Positive
613	betaCoV3CLseqs	gb:QHO62876|ncbiId:QHO62876.1|UniProtKB:-N/A-|Organism:Severe	6449	6456	12.25	1.34e-05	TRLQSLEN	Positive
614	betaCoV3CLseqs	gb:QID21057|ncbiId:QID21057.1|UniProtKB:-N/A-|Organism:Severe	6449	6456	12.25	1.34e-05	TRLQSLEN	Positive
615	betaCoV3CLseqs	gb:QIK50416|ncbiId:QIK50416.1|UniProtKB:-N/A-|Organism:Severe	6449	6456	12.25	1.34e-05	TRLQSLEN	Positive
616	betaCoV3CLseqs	gb:QII57217|ncbiId:QII57217.1|UniProtKB:-N/A-|Organism:Severe	6449	6456	12.25	1.34e-05	TRLQSLEN	Positive
617	betaCoV3CLseqs	gb:QHR63279|ncbiId:QHR63279.1|UniProtKB:-N/A-|Organism:Severe	6449	6456	12.25	1.34e-05	TRLQSLEN	Positive
618	betaCoV3CLseqs	gb:QII57287|ncbiId:QII57287.1|UniProtKB:-N/A-|Organism:Severe	6449	6456	12.25	1.34e-05	TRLQSLEN	Positive
619	betaCoV3CLseqs	gb:QIC53222|ncbiId:QIC53222.1|UniProtKB:-N/A-|Organism:Severe	6449	6456	12.25	1.34e-05	TRLQSLEN	Positive
620	betaCoV3CLseqs	gb:QII57207|ncbiId:QII57207.1|UniProtKB:-N/A-|Organism:Severe	6449	6456	12.25	1.34e-05	TRLQSLEN	Positive
621	betaCoV3CLseqs	gb:QIK50447|ncbiId:QIK50447.1|UniProtKB:-N/A-|Organism:Severe	6449	6456	12.25	1.34e-05	TRLQSLEN	Positive
622	betaCoV3CLseqs	gb:QHR63259|ncbiId:QHR63259.1|UniProtKB:-N/A-|Organism:Severe	6449	6456	12.25	1.34e-05	TRLQSLEN	Positive
623	betaCoV3CLseqs	gb:QIJ96522|ncbiId:QIJ96522.1|UniProtKB:-N/A-|Organism:Severe	6449	6456	12.25	1.34e-05	TRLQSLEN	Positive
624	betaCoV3CLseqs	gb:QID21067|ncbiId:QID21067.1|UniProtKB:-N/A-|Organism:Severe	6449	6456	12.25	1.34e-05	TRLQSLEN	Positive
625	betaCoV3CLseqs	gb:QIA98605|ncbiId:QIA98605.1|UniProtKB:-N/A-|Organism:Severe	6449	6456	12.25	1.34e-05	TRLQSLEN	Positive
626	betaCoV3CLseqs	gb:QII57267|ncbiId:QII57267.1|UniProtKB:-N/A-|Organism:Severe	6449	6456	12.25	1.34e-05	TRLQSLEN	Positive
627	betaCoV3CLseqs	gb:QIH55220|ncbiId:QIH55220.1|UniProtKB:-N/A-|Organism:Severe	6449	6456	12.25	1.34e-05	TRLQSLEN	Positive
628	betaCoV3CLseqs	gb:QIH45022|ncbiId:QIH45022.1|UniProtKB:-N/A-|Organism:Severe	6449	6456	12.25	1.34e-05	TRLQSLEN	Positive
629	betaCoV3CLseqs	gb:BCA25663|ncbiId:BCA25663.1|UniProtKB:-N/A-|Organism:Severe	6449	6456	12.25	1.34e-05	TRLQSLEN	Positive
630	betaCoV3CLseqs	gb:BCB15089|ncbiId:BCB15089.1|UniProtKB:-N/A-|Organism:Severe	6449	6456	12.25	1.34e-05	TRLQSLEN	Positive
631	betaCoV3CLseqs	gb:QHO62111|ncbiId:QHO62111.1|UniProtKB:-N/A-|Organism:Severe	6449	6456	12.25	1.34e-05	TRLQSLEN	Positive
632	betaCoV3CLseqs	gb:QII87792|ncbiId:QII87792.1|UniProtKB:-N/A-|Organism:Severe	6449	6456	12.25	1.34e-05	TRLQSLEN	Positive
633	betaCoV3CLseqs	gb:QIA20042|ncbiId:QIA20042.1|UniProtKB:-N/A-|Organism:Severe	6449	6456	12.25	1.34e-05	TRLQSLEN	Positive
634	betaCoV3CLseqs	gb:QIE07480|ncbiId:QIE07480.1|UniProtKB:-N/A-|Organism:Severe	6449	6456	12.25	1.34e-05	TRLQSLEN	Positive
635	betaCoV3CLseqs	gb:QIJ96512|ncbiId:QIJ96512.1|UniProtKB:-N/A-|Organism:Severe	6449	6456	12.25	1.34e-05	TRLQSLEN	Positive
636	betaCoV3CLseqs	gb:QIG55993|ncbiId:QIG55993.1|UniProtKB:-N/A-|Organism:Severe	6449	6456	12.25	1.34e-05	TRLQSLEN	Positive
637	betaCoV3CLseqs	gb:QIA98553|ncbiId:QIA98553.1|UniProtKB:-N/A-|Organism:Severe	6449	6456	12.25	1.34e-05	TRLQSLEN	Positive
638	betaCoV3CLseqs	gb:QII57257|ncbiId:QII57257.1|UniProtKB:-N/A-|Organism:Severe	6449	6456	12.25	1.34e-05	TRLQSLEN	Positive
639	betaCoV3CLseqs	gb:BCA25653|ncbiId:BCA25653.1|UniProtKB:-N/A-|Organism:Severe	6449	6456	12.25	1.34e-05	TRLQSLEN	Positive
640	betaCoV3CLseqs	gb:QII57327|ncbiId:QII57327.1|UniProtKB:-N/A-|Organism:Severe	6449	6456	12.25	1.34e-05	TRLQSLEN	Positive
641	betaCoV3CLseqs	gb:BCA87370|ncbiId:BCA87370.1|UniProtKB:-N/A-|Organism:Severe	6449	6456	12.25	1.34e-05	TRLQSLEN	Positive
642	betaCoV3CLseqs	gb:QIK50426|ncbiId:QIK50426.1|UniProtKB:-N/A-|Organism:Severe	6449	6456	12.25	1.34e-05	TRLQSLEN	Positive
643	betaCoV3CLseqs	gb:QII57187|ncbiId:QII57187.1|UniProtKB:-N/A-|Organism:Severe	6449	6456	12.25	1.34e-05	TRLQSLEN	Positive
644	betaCoV3CLseqs	gb:QIB84672|ncbiId:QIB84672.1|UniProtKB:-N/A-|Organism:Severe	6449	6456	12.25	1.34e-05	TRLQSLEN	Positive
645	betaCoV3CLseqs	gb:QHD43415|ncbiId:QHD43415.1|UniProtKB:-N/A-|Organism:Severe	6449	6456	12.25	1.34e-05	TRLQSLEN	Positive
646	betaCoV3CLseqs	gb:QIK02943|ncbiId:QIK02943.1|UniProtKB:-N/A-|Organism:Severe	6449	6456	12.25	1.34e-05	TRLQSLEN	Positive
647	betaCoV3CLseqs	gb:QHZ00398|ncbiId:QHZ00398.1|UniProtKB:-N/A-|Organism:Severe	6449	6456	12.25	1.34e-05	TRLQSLEN	Positive
648	betaCoV3CLseqs	gb:QIJ96492|ncbiId:QIJ96492.1|UniProtKB:-N/A-|Organism:Severe	6449	6456	12.25	1.34e-05	TRLQSLEN	Positive
649	betaCoV3CLseqs	gb:QHR63269|ncbiId:QHR63269.1|UniProtKB:-N/A-|Organism:Severe	6449	6456	12.25	1.34e-05	TRLQSLEN	Positive
650	betaCoV3CLseqs	gb:QIA98595|ncbiId:QIA98595.1|UniProtKB:-N/A-|Organism:Severe	6449	6456	12.25	1.34e-05	TRLQSLEN	Positive
651	betaCoV3CLseqs	gb:QII87804|ncbiId:QII87804.1|UniProtKB:-N/A-|Organism:Severe	6449	6456	12.25	1.34e-05	TRLQSLEN	Positive
652	betaCoV3CLseqs	gb:QIA98582|ncbiId:QIA98582.1|UniProtKB:-N/A-|Organism:Severe	6449	6456	12.25	1.34e-05	TRLQSLEN	Positive
653	betaCoV3CLseqs	gb:BCA25643|ncbiId:BCA25643.1|UniProtKB:-N/A-|Organism:Severe	6449	6456	12.25	1.34e-05	TRLQSLEN	Positive
654	betaCoV3CLseqs	gb:QIH45052|ncbiId:QIH45052.1|UniProtKB:-N/A-|Organism:Severe	6449	6456	12.25	1.34e-05	TRLQSLEN	Positive
655	betaCoV3CLseqs	gb:QII57197|ncbiId:QII57197.1|UniProtKB:-N/A-|Organism:Severe	6449	6456	12.25	1.34e-05	TRLQSLEN	Positive
656	betaCoV3CLseqs	gb:QHW06048|ncbiId:QHW06048.1|UniProtKB:-N/A-|Organism:Severe	6449	6456	12.25	1.34e-05	TRLQSLEN	Positive
657	betaCoV3CLseqs	gb:QIJ96462|ncbiId:QIJ96462.1|UniProtKB:-N/A-|Organism:Severe	6449	6456	12.25	1.34e-05	TRLQSLEN	Positive
658	betaCoV3CLseqs	gb:QHU36843|ncbiId:QHU36843.1|UniProtKB:-N/A-|Organism:Severe	6449	6456	12.25	1.34e-05	TRLQSLEN	Positive
659	betaCoV3CLseqs	gb:QHO60603|ncbiId:QHO60603.1|UniProtKB:-N/A-|Organism:Severe	6449	6456	12.25	1.34e-05	TRLQSLEN	Positive
660	betaCoV3CLseqs	gb:QII57307|ncbiId:QII57307.1|UniProtKB:-N/A-|Organism:Severe	6449	6456	12.25	1.34e-05	TRLQSLEN	Positive
661	betaCoV3CLseqs	gb:QIE07470|ncbiId:QIE07470.1|UniProtKB:-N/A-|Organism:Severe	6449	6456	12.25	1.34e-05	TRLQSLEN	Positive
662	betaCoV3CLseqs	gb:QHZ00378|ncbiId:QHZ00378.1|UniProtKB:-N/A-|Organism:Severe	6449	6456	12.25	1.34e-05	TRLQSLEN	Positive
663	betaCoV3CLseqs	gb:QIE07450|ncbiId:QIE07450.1|UniProtKB:-N/A-|Organism:Severe	6449	6456	12.25	1.34e-05	TRLQSLEN	Positive
664	betaCoV3CLseqs	gb:QII57237|ncbiId:QII57237.1|UniProtKB:-N/A-|Organism:Severe	6449	6456	12.25	1.34e-05	TRLQSLEN	Positive
665	betaCoV3CLseqs	gb:QHU36853|ncbiId:QHU36853.1|UniProtKB:-N/A-|Organism:Severe	6449	6456	12.25	1.34e-05	TRLQSLEN	Positive
666	betaCoV3CLseqs	gb:QIJ96482|ncbiId:QIJ96482.1|UniProtKB:-N/A-|Organism:Severe	6449	6456	12.25	1.34e-05	TRLQSLEN	Positive
667	betaCoV3CLseqs	gb:QHU36823|ncbiId:QHU36823.1|UniProtKB:-N/A-|Organism:Severe	6449	6456	12.25	1.34e-05	TRLQSLEN	Positive
668	betaCoV3CLseqs	gb:QII57317|ncbiId:QII57317.1|UniProtKB:-N/A-|Organism:Severe	6449	6456	12.25	1.34e-05	TRLQSLEN	Positive
669	betaCoV3CLseqs	gb:QHU36863|ncbiId:QHU36863.1|UniProtKB:-N/A-|Organism:Severe	6449	6456	12.25	1.34e-05	TRLQSLEN	Positive
670	betaCoV3CLseqs	gb:BCA87360|ncbiId:BCA87360.1|UniProtKB:-N/A-|Organism:Severe	6449	6456	12.25	1.34e-05	TRLQSLEN	Positive
671	betaCoV3CLseqs	gb:QHR63249|ncbiId:QHR63249.1|UniProtKB:-N/A-|Organism:Severe	6449	6456	12.25	1.34e-05	TRLQSLEN	Positive
672	betaCoV3CLseqs	gb:QHZ00357|ncbiId:QHZ00357.1|UniProtKB:-N/A-|Organism:Severe	6449	6456	12.25	1.34e-05	TRLQSLEN	Positive
673	betaCoV3CLseqs	gb:QIH45042|ncbiId:QIH45042.1|UniProtKB:-N/A-|Organism:Severe	6449	6456	12.25	1.34e-05	TRLQSLEN	Positive
674	betaCoV3CLseqs	gb:QHN73794|ncbiId:QHN73794.1|UniProtKB:-N/A-|Organism:Severe	6449	6456	12.25	1.34e-05	TRLQSLEN	Positive
675	betaCoV3CLseqs	gb:QII57177|ncbiId:QII57177.1|UniProtKB:-N/A-|Organism:Severe	6449	6456	12.25	1.34e-05	TRLQSLEN	Positive
676	betaCoV3CLseqs	gb:QHQ82463|ncbiId:QHQ82463.1|UniProtKB:-N/A-|Organism:Severe	6449	6456	12.25	1.34e-05	TRLQSLEN	Positive
677	betaCoV3CLseqs	gb:QII57227|ncbiId:QII57227.1|UniProtKB:-N/A-|Organism:Severe	6449	6456	12.25	1.34e-05	TRLQSLEN	Positive
678	betaCoV3CLseqs	gb:QHN73809|ncbiId:QHN73809.1|UniProtKB:-N/A-|Organism:Severe	6449	6456	12.25	1.34e-05	TRLQSLEN	Positive
679	betaCoV3CLseqs	gb:QIK02953|ncbiId:QIK02953.1|UniProtKB:-N/A-|Organism:Severe	6449	6456	12.25	1.34e-05	TRLQSLEN	Positive
680	betaCoV3CLseqs	gb:QHZ87581|ncbiId:QHZ87581.1|UniProtKB:-N/A-|Organism:Severe	6449	6456	12.25	1.34e-05	TRLQSLEN	Positive
681	betaCoV3CLseqs	gb:QII57167|ncbiId:QII57167.1|UniProtKB:-N/A-|Organism:Severe	6449	6456	12.25	1.34e-05	TRLQSLEN	Positive
682	betaCoV3CLseqs	gb:QHZ00388|ncbiId:QHZ00388.1|UniProtKB:-N/A-|Organism:Severe	6449	6456	12.25	1.34e-05	TRLQSLEN	Positive
683	betaCoV3CLseqs	gb:BCA25673|ncbiId:BCA25673.1|UniProtKB:-N/A-|Organism:Severe	6449	6456	12.25	1.34e-05	TRLQSLEN	Positive
684	betaCoV3CLseqs	gb:QII57337|ncbiId:QII57337.1|UniProtKB:-N/A-|Organism:Severe	6449	6456	12.25	1.34e-05	TRLQSLEN	Positive
685	betaCoV3CLseqs	gb:QHR63289|ncbiId:QHR63289.1|UniProtKB:-N/A-|Organism:Severe	6449	6456	12.25	1.34e-05	TRLQSLEN	Positive
686	betaCoV3CLseqs	gb:QHS34545|ncbiId:QHS34545.1|UniProtKB:-N/A-|Organism:Severe	6449	6456	12.25	1.34e-05	TRLQSLEN	Positive
687	betaCoV3CLseqs	gb:QHQ71962|ncbiId:QHQ71962.1|UniProtKB:-N/A-|Organism:Severe	6449	6456	12.25	1.34e-05	TRLQSLEN	Positive
688	betaCoV3CLseqs	gb:QHU79193|ncbiId:QHU79193.1|UniProtKB:-N/A-|Organism:Severe	6449	6456	12.25	1.34e-05	TRLQSLEN	Positive
689	betaCoV3CLseqs	gb:QHW06038|ncbiId:QHW06038.1|UniProtKB:-N/A-|Organism:Severe	6449	6456	12.25	1.34e-05	TRLQSLEN	Positive
690	betaCoV3CLseqs	gb:QHR84448|ncbiId:QHR84448.1|UniProtKB:-N/A-|Organism:Severe	6449	6456	12.25	1.34e-05	TRLQSLEN	Positive
691	betaCoV3CLseqs	gb:QIC53203|ncbiId:QIC53203.1|UniProtKB:-N/A-|Organism:Severe	6449	6456	12.25	1.34e-05	TRLQSLEN	Positive
692	betaCoV3CLseqs	gb:QHW06058|ncbiId:QHW06058.1|UniProtKB:-N/A-|Organism:Severe	6449	6456	12.25	1.34e-05	TRLQSLEN	Positive
693	betaCoV3CLseqs	gb:QII57247|ncbiId:QII57247.1|UniProtKB:-N/A-|Organism:Severe	6449	6456	12.25	1.34e-05	TRLQSLEN	Positive
694	betaCoV3CLseqs	gb:QII57165|ncbiId:QII57165.1|UniProtKB:-N/A-|Organism:Severe	6449	6456	12.25	1.34e-05	TRLQSLEN	Positive
695	betaCoV3CLseqs	gb:QIK02963|ncbiId:QIK02963.1|UniProtKB:-N/A-|Organism:Severe	6449	6456	12.25	1.34e-05	TRLQSLEN	Positive
696	betaCoV3CLseqs	gb:BAJ04692|ncbiId:BAJ04692.1|UniProtKB:D4QFJ7|Organism:Murine	6492	6499	12.25	1.34e-05	TRLQSLEN	Positive
697	betaCoV3CLseqs	gb:YP_003029844|ncbiId:YP_003029844.1|UniProtKB:C6GHR8|Organism:Rat	6496	6503	12.25	1.34e-05	TRLQSLEN	Positive
698	betaCoV3CLseqs	gb:ACT11039|ncbiId:ACT11039.1|UniProtKB:C6GHR8|Organism:Rat	6496	6503	12.25	1.34e-05	TRLQSLEN	Positive
699	betaCoV3CLseqs	gb:AFG25768|ncbiId:AFG25768.1|UniProtKB:I1TMI0|Organism:Rat	6499	6506	12.25	1.34e-05	TRLQSLEN	Positive
700	betaCoV3CLseqs	gb:ATN37886|ncbiId:ATN37886.1|UniProtKB:A0A2D1CLW4|Organism:Murine	6502	6509	12.25	1.34e-05	TRLQSLEN	Positive
701	betaCoV3CLseqs	gb:AGT17735|ncbiId:AGT17735.1|UniProtKB:S5Y3L9|Organism:Murine	6502	6509	12.25	1.34e-05	TRLQSLEN	Positive
702	betaCoV3CLseqs	gb:ATN37894|ncbiId:ATN37894.1|UniProtKB:A0A2D1CFN7|Organism:Murine	6502	6509	12.25	1.34e-05	TRLQSLEN	Positive
703	betaCoV3CLseqs	gb:AGT17724|ncbiId:AGT17724.1|UniProtKB:S5Y9X8|Organism:Murine	6502	6509	12.25	1.34e-05	TRLQSLEN	Positive
704	betaCoV3CLseqs	gb:AGT17746|ncbiId:AGT17746.1|UniProtKB:S5Y3L9|Organism:Murine	6502	6509	12.25	1.34e-05	TRLQSLEN	Positive
705	betaCoV3CLseqs	gb:AAU06353|ncbiId:AAU06353.1|UniProtKB:Q66WN6|Organism:Murine	6502	6509	12.25	1.34e-05	TRLQSLEN	Positive
706	betaCoV3CLseqs	gb:AGT17713|ncbiId:AGT17713.1|UniProtKB:S5ZBI2|Organism:Murine	6502	6509	12.25	1.34e-05	TRLQSLEN	Positive
707	betaCoV3CLseqs	gb:ADI59786|ncbiId:ADI59786.1|UniProtKB:D7PJX8|Organism:Murine	6503	6510	12.25	1.34e-05	TRLQSLEN	Positive
708	betaCoV3CLseqs	gb:YP_209229|ncbiId:YP_209229.2|UniProtKB:P0C6Y0|Organism:Murine	6504	6511	12.25	1.34e-05	TRLQSLEN	Positive
709	betaCoV3CLseqs	gb:AFO11514|ncbiId:AFO11514.1|UniProtKB:I7B5G2|Organism:Murine	6505	6512	12.25	1.34e-05	TRLQSLEN	Positive
710	betaCoV3CLseqs	gb:AFO11505|ncbiId:AFO11505.1|UniProtKB:I7AWB5|Organism:Murine	6505	6512	12.25	1.34e-05	TRLQSLEN	Positive
711	betaCoV3CLseqs	gb:ADE34822|ncbiId:ADE34822.1|UniProtKB:D5HK01|Organism:Bat	6411	6418	12.2321	1.38e-05	TKLQSLEN	Positive
712	betaCoV3CLseqs	gb:BBM61054|ncbiId:BBM61054.1|UniProtKB:-N/A-|Organism:Bovine	6413	6420	12.2321	1.38e-05	TKLQSLEN	Positive
713	betaCoV3CLseqs	gb:AEN19355|ncbiId:AEN19355.1|UniProtKB:G5CJA8|Organism:Human	6414	6421	12.2321	1.38e-05	TKLQSLEN	Positive
714	betaCoV3CLseqs	gb:QEY10646|ncbiId:QEY10646.1|UniProtKB:-N/A-|Organism:Dromedary	6416	6423	12.2321	1.38e-05	TKLQSLEN	Positive
715	betaCoV3CLseqs	gb:QEY10662|ncbiId:QEY10662.1|UniProtKB:-N/A-|Organism:Dromedary	6416	6423	12.2321	1.38e-05	TKLQSLEN	Positive
716	betaCoV3CLseqs	gb:QEY10638|ncbiId:QEY10638.1|UniProtKB:-N/A-|Organism:Dromedary	6416	6423	12.2321	1.38e-05	TKLQSLEN	Positive
717	betaCoV3CLseqs	gb:BBM61424|ncbiId:BBM61424.1|UniProtKB:-N/A-|Organism:Bovine	6417	6424	12.2321	1.38e-05	TKLQSLEN	Positive
718	betaCoV3CLseqs	gb:ADE34800|ncbiId:ADE34800.1|UniProtKB:D5HJX9|Organism:Bat	6417	6424	12.2321	1.38e-05	TKLQSLEN	Positive
719	betaCoV3CLseqs	gb:BBM61434|ncbiId:BBM61434.1|UniProtKB:-N/A-|Organism:Bovine	6417	6424	12.2321	1.38e-05	TKLQSLEN	Positive
720	betaCoV3CLseqs	gb:ADE34778|ncbiId:ADE34778.1|UniProtKB:D5HJV7|Organism:Bat	6417	6424	12.2321	1.38e-05	TKLQSLEN	Positive
721	betaCoV3CLseqs	gb:BBM61284|ncbiId:BBM61284.1|UniProtKB:-N/A-|Organism:Bovine	6417	6424	12.2321	1.38e-05	TKLQSLEN	Positive
722	betaCoV3CLseqs	gb:BBM60914|ncbiId:BBM60914.1|UniProtKB:-N/A-|Organism:Bovine	6417	6424	12.2321	1.38e-05	TKLQSLEN	Positive
723	betaCoV3CLseqs	gb:BBM61454|ncbiId:BBM61454.1|UniProtKB:-N/A-|Organism:Bovine	6417	6424	12.2321	1.38e-05	TKLQSLEN	Positive
724	betaCoV3CLseqs	gb:BBM61504|ncbiId:BBM61504.1|UniProtKB:-N/A-|Organism:Bovine	6417	6424	12.2321	1.38e-05	TKLQSLEN	Positive
725	betaCoV3CLseqs	gb:BBM61204|ncbiId:BBM61204.1|UniProtKB:-N/A-|Organism:Bovine	6417	6424	12.2321	1.38e-05	TKLQSLEN	Positive
726	betaCoV3CLseqs	gb:BBM61484|ncbiId:BBM61484.1|UniProtKB:-N/A-|Organism:Bovine	6417	6424	12.2321	1.38e-05	TKLQSLEN	Positive
727	betaCoV3CLseqs	gb:BBM61314|ncbiId:BBM61314.1|UniProtKB:-N/A-|Organism:Bovine	6417	6424	12.2321	1.38e-05	TKLQSLEN	Positive
728	betaCoV3CLseqs	gb:BBM61044|ncbiId:BBM61044.1|UniProtKB:-N/A-|Organism:Bovine	6417	6424	12.2321	1.38e-05	TKLQSLEN	Positive
729	betaCoV3CLseqs	gb:BBM61014|ncbiId:BBM61014.1|UniProtKB:-N/A-|Organism:Bovine	6417	6424	12.2321	1.38e-05	TKLQSLEN	Positive
730	betaCoV3CLseqs	gb:BBM61404|ncbiId:BBM61404.1|UniProtKB:-N/A-|Organism:Bovine	6417	6424	12.2321	1.38e-05	TKLQSLEN	Positive
731	betaCoV3CLseqs	gb:BBM61124|ncbiId:BBM61124.1|UniProtKB:-N/A-|Organism:Bovine	6417	6424	12.2321	1.38e-05	TKLQSLEN	Positive
732	betaCoV3CLseqs	gb:BBM61134|ncbiId:BBM61134.1|UniProtKB:-N/A-|Organism:Bovine	6417	6424	12.2321	1.38e-05	TKLQSLEN	Positive
733	betaCoV3CLseqs	gb:BBM61184|ncbiId:BBM61184.1|UniProtKB:-N/A-|Organism:Bovine	6417	6424	12.2321	1.38e-05	TKLQSLEN	Positive
734	betaCoV3CLseqs	gb:BBM61244|ncbiId:BBM61244.1|UniProtKB:-N/A-|Organism:Bovine	6417	6424	12.2321	1.38e-05	TKLQSLEN	Positive
735	betaCoV3CLseqs	gb:BBM61334|ncbiId:BBM61334.1|UniProtKB:-N/A-|Organism:Bovine	6417	6424	12.2321	1.38e-05	TKLQSLEN	Positive
736	betaCoV3CLseqs	gb:BBM61394|ncbiId:BBM61394.1|UniProtKB:-N/A-|Organism:Bovine	6417	6424	12.2321	1.38e-05	TKLQSLEN	Positive
737	betaCoV3CLseqs	gb:BBM61144|ncbiId:BBM61144.1|UniProtKB:-N/A-|Organism:Bovine	6417	6424	12.2321	1.38e-05	TKLQSLEN	Positive
738	betaCoV3CLseqs	gb:BBM61564|ncbiId:BBM61564.1|UniProtKB:-N/A-|Organism:Bovine	6417	6424	12.2321	1.38e-05	TKLQSLEN	Positive
739	betaCoV3CLseqs	gb:AUF40271|ncbiId:AUF40271.1|UniProtKB:A0A2H4Z093|Organism:Porcine	6417	6424	12.2321	1.38e-05	TKLQSLEN	Positive
740	betaCoV3CLseqs	gb:ADE34789|ncbiId:ADE34789.1|UniProtKB:D5HJW8|Organism:Bat	6417	6424	12.2321	1.38e-05	TKLQSLEN	Positive
741	betaCoV3CLseqs	gb:BBM61024|ncbiId:BBM61024.1|UniProtKB:-N/A-|Organism:Bovine	6417	6424	12.2321	1.38e-05	TKLQSLEN	Positive
742	betaCoV3CLseqs	gb:BBM61164|ncbiId:BBM61164.1|UniProtKB:-N/A-|Organism:Bovine	6417	6424	12.2321	1.38e-05	TKLQSLEN	Positive
743	betaCoV3CLseqs	gb:BBM60944|ncbiId:BBM60944.1|UniProtKB:-N/A-|Organism:Bovine	6417	6424	12.2321	1.38e-05	TKLQSLEN	Positive
744	betaCoV3CLseqs	gb:BBM61194|ncbiId:BBM61194.1|UniProtKB:-N/A-|Organism:Bovine	6417	6424	12.2321	1.38e-05	TKLQSLEN	Positive
745	betaCoV3CLseqs	gb:BBM61174|ncbiId:BBM61174.1|UniProtKB:-N/A-|Organism:Bovine	6417	6424	12.2321	1.38e-05	TKLQSLEN	Positive
746	betaCoV3CLseqs	gb:AVV64331|ncbiId:AVV64331.1|UniProtKB:A0A2H4Z093|Organism:Porcine	6417	6424	12.2321	1.38e-05	TKLQSLEN	Positive
747	betaCoV3CLseqs	gb:BBM60994|ncbiId:BBM60994.1|UniProtKB:-N/A-|Organism:Bovine	6417	6424	12.2321	1.38e-05	TKLQSLEN	Positive
748	betaCoV3CLseqs	gb:BBM61304|ncbiId:BBM61304.1|UniProtKB:-N/A-|Organism:Bovine	6417	6424	12.2321	1.38e-05	TKLQSLEN	Positive
749	betaCoV3CLseqs	gb:BBM61444|ncbiId:BBM61444.1|UniProtKB:-N/A-|Organism:Bovine	6417	6424	12.2321	1.38e-05	TKLQSLEN	Positive
750	betaCoV3CLseqs	gb:BBM61004|ncbiId:BBM61004.1|UniProtKB:-N/A-|Organism:Bovine	6417	6424	12.2321	1.38e-05	TKLQSLEN	Positive
751	betaCoV3CLseqs	gb:BBM61534|ncbiId:BBM61534.1|UniProtKB:-N/A-|Organism:Bovine	6417	6424	12.2321	1.38e-05	TKLQSLEN	Positive
752	betaCoV3CLseqs	gb:BBM61464|ncbiId:BBM61464.1|UniProtKB:-N/A-|Organism:Bovine	6417	6424	12.2321	1.38e-05	TKLQSLEN	Positive
753	betaCoV3CLseqs	gb:BBM61554|ncbiId:BBM61554.1|UniProtKB:-N/A-|Organism:Bovine	6417	6424	12.2321	1.38e-05	TKLQSLEN	Positive
754	betaCoV3CLseqs	gb:BBM61524|ncbiId:BBM61524.1|UniProtKB:-N/A-|Organism:Bovine	6417	6424	12.2321	1.38e-05	TKLQSLEN	Positive
755	betaCoV3CLseqs	gb:BBM61574|ncbiId:BBM61574.1|UniProtKB:-N/A-|Organism:Bovine	6417	6424	12.2321	1.38e-05	TKLQSLEN	Positive
756	betaCoV3CLseqs	gb:BBM61544|ncbiId:BBM61544.1|UniProtKB:-N/A-|Organism:Bovine	6417	6424	12.2321	1.38e-05	TKLQSLEN	Positive
757	betaCoV3CLseqs	gb:BBM61414|ncbiId:BBM61414.1|UniProtKB:-N/A-|Organism:Bovine	6417	6424	12.2321	1.38e-05	TKLQSLEN	Positive
758	betaCoV3CLseqs	gb:BBM61474|ncbiId:BBM61474.1|UniProtKB:-N/A-|Organism:Bovine	6417	6424	12.2321	1.38e-05	TKLQSLEN	Positive
759	betaCoV3CLseqs	gb:BBM61494|ncbiId:BBM61494.1|UniProtKB:-N/A-|Organism:Bovine	6417	6424	12.2321	1.38e-05	TKLQSLEN	Positive
760	betaCoV3CLseqs	gb:BBM61294|ncbiId:BBM61294.1|UniProtKB:-N/A-|Organism:Bovine	6417	6424	12.2321	1.38e-05	TKLQSLEN	Positive
761	betaCoV3CLseqs	gb:BBM61274|ncbiId:BBM61274.1|UniProtKB:-N/A-|Organism:Bovine	6417	6424	12.2321	1.38e-05	TKLQSLEN	Positive
762	betaCoV3CLseqs	gb:BBM61514|ncbiId:BBM61514.1|UniProtKB:-N/A-|Organism:Bovine	6417	6424	12.2321	1.38e-05	TKLQSLEN	Positive
763	betaCoV3CLseqs	gb:BBM61034|ncbiId:BBM61034.1|UniProtKB:-N/A-|Organism:Bovine	6418	6425	12.2321	1.38e-05	TKLQSLEN	Positive
764	betaCoV3CLseqs	gb:ACT11016|ncbiId:ACT11016.1|UniProtKB:C6GHP5|Organism:Bovine	6418	6425	12.2321	1.38e-05	TKLQSLEN	Positive
765	betaCoV3CLseqs	gb:ARC95217|ncbiId:ARC95217.1|UniProtKB:A0A1V0IG60|Organism:Porcine	6418	6425	12.2321	1.38e-05	TKLQSLEN	Positive
766	betaCoV3CLseqs	gb:ARB07417|ncbiId:ARB07417.1|UniProtKB:A0A1V0E0X1|Organism:Human	6418	6425	12.2321	1.38e-05	TKLQSLEN	Positive
767	betaCoV3CLseqs	gb:AGT51797|ncbiId:AGT51797.1|UniProtKB:U3M6V8|Organism:Human	6418	6425	12.2321	1.38e-05	TKLQSLEN	Positive
768	betaCoV3CLseqs	gb:AXX83336|ncbiId:AXX83336.1|UniProtKB:A0A385H614|Organism:Human	6418	6425	12.2321	1.38e-05	TKLQSLEN	Positive
769	betaCoV3CLseqs	gb:AIV41972|ncbiId:AIV41972.1|UniProtKB:A0A0K0L8S4|Organism:Human	6418	6425	12.2321	1.38e-05	TKLQSLEN	Positive
770	betaCoV3CLseqs	gb:AGT51687|ncbiId:AGT51687.1|UniProtKB:U3M6M4|Organism:Human	6418	6425	12.2321	1.38e-05	TKLQSLEN	Positive
771	betaCoV3CLseqs	gb:AVN88335|ncbiId:AVN88335.1|UniProtKB:A0A2P1IQB2|Organism:Water	6418	6425	12.2321	1.38e-05	TKLQSLEN	Positive
772	betaCoV3CLseqs	gb:AQN78733|ncbiId:AQN78733.1|UniProtKB:A0A1S5VGA6|Organism:Human	6418	6425	12.2321	1.38e-05	TKLQSLEN	Positive
773	betaCoV3CLseqs	gb:QEY10630|ncbiId:QEY10630.1|UniProtKB:-N/A-|Organism:Dromedary	6418	6425	12.2321	1.38e-05	TKLQSLEN	Positive
774	betaCoV3CLseqs	gb:AIV41816|ncbiId:AIV41816.1|UniProtKB:A0A0K0L995|Organism:Human	6418	6425	12.2321	1.38e-05	TKLQSLEN	Positive
775	betaCoV3CLseqs	gb:BBM61154|ncbiId:BBM61154.1|UniProtKB:-N/A-|Organism:Bovine	6418	6425	12.2321	1.38e-05	TKLQSLEN	Positive
776	betaCoV3CLseqs	gb:QEY10654|ncbiId:QEY10654.1|UniProtKB:-N/A-|Organism:Dromedary	6418	6425	12.2321	1.38e-05	TKLQSLEN	Positive
777	betaCoV3CLseqs	gb:BBM61104|ncbiId:BBM61104.1|UniProtKB:-N/A-|Organism:Bovine	6418	6425	12.2321	1.38e-05	TKLQSLEN	Positive
778	betaCoV3CLseqs	gb:AAX85666|ncbiId:AAX85666.1|UniProtKB:P0C6X6|Organism:Human	6418	6425	12.2321	1.38e-05	TKLQSLEN	Positive
779	betaCoV3CLseqs	gb:AGT51697|ncbiId:AGT51697.1|UniProtKB:U3M6N0|Organism:Human	6418	6425	12.2321	1.38e-05	TKLQSLEN	Positive
780	betaCoV3CLseqs	gb:ARC95241|ncbiId:ARC95241.1|UniProtKB:A0A1V0IG53|Organism:Porcine	6418	6425	12.2321	1.38e-05	TKLQSLEN	Positive
781	betaCoV3CLseqs	gb:ACJ35483|ncbiId:ACJ35483.1|UniProtKB:B7TYG6|Organism:Human	6418	6425	12.2321	1.38e-05	TKLQSLEN	Positive
782	betaCoV3CLseqs	gb:AWW13572|ncbiId:AWW13572.1|UniProtKB:A0A2Z4HFX1|Organism:Human	6418	6425	12.2321	1.38e-05	TKLQSLEN	Positive
783	betaCoV3CLseqs	gb:BBM61254|ncbiId:BBM61254.1|UniProtKB:-N/A-|Organism:Bovine	6418	6425	12.2321	1.38e-05	TKLQSLEN	Positive
784	betaCoV3CLseqs	gb:AGT51617|ncbiId:AGT51617.1|UniProtKB:U3M6I9|Organism:Human	6418	6425	12.2321	1.38e-05	TKLQSLEN	Positive
785	betaCoV3CLseqs	gb:AIV41846|ncbiId:AIV41846.1|UniProtKB:A0A0K0L8E8|Organism:Human	6418	6425	12.2321	1.38e-05	TKLQSLEN	Positive
786	betaCoV3CLseqs	gb:QEY10622|ncbiId:QEY10622.1|UniProtKB:-N/A-|Organism:Dromedary	6418	6425	12.2321	1.38e-05	TKLQSLEN	Positive
787	betaCoV3CLseqs	gb:AIV41828|ncbiId:AIV41828.1|UniProtKB:A0A0K0L8B5|Organism:Human	6418	6425	12.2321	1.38e-05	TKLQSLEN	Positive
788	betaCoV3CLseqs	gb:AIV41882|ncbiId:AIV41882.1|UniProtKB:A0A0K0L8E6|Organism:Human	6418	6425	12.2321	1.38e-05	TKLQSLEN	Positive
789	betaCoV3CLseqs	gb:ARU07583|ncbiId:ARU07583.1|UniProtKB:-N/A-|Organism:Human	6418	6425	12.2321	1.38e-05	TKLQSLEN	Positive
790	betaCoV3CLseqs	gb:AQN78709|ncbiId:AQN78709.1|UniProtKB:A0A1S5VGC8|Organism:Human	6418	6425	12.2321	1.38e-05	TKLQSLEN	Positive
791	betaCoV3CLseqs	gb:AIX09796|ncbiId:AIX09796.1|UniProtKB:A0A0A0YP33|Organism:Human	6418	6425	12.2321	1.38e-05	TKLQSLEN	Positive
792	betaCoV3CLseqs	gb:ARK08675|ncbiId:ARK08675.1|UniProtKB:-N/A-|Organism:Human	6418	6425	12.2321	1.38e-05	TKLQSLEN	Positive
793	betaCoV3CLseqs	gb:AIV41876|ncbiId:AIV41876.1|UniProtKB:A0A0K0L8H7|Organism:Human	6418	6425	12.2321	1.38e-05	TKLQSLEN	Positive
794	betaCoV3CLseqs	gb:AGT51409|ncbiId:AGT51409.1|UniProtKB:U3M7V0|Organism:Human	6418	6425	12.2321	1.38e-05	TKLQSLEN	Positive
795	betaCoV3CLseqs	gb:AJC98124|ncbiId:AJC98124.1|UniProtKB:A0A0B4UEJ3|Organism:Human	6418	6425	12.2321	1.38e-05	TKLQSLEN	Positive
796	betaCoV3CLseqs	gb:QEG03736|ncbiId:QEG03736.1|UniProtKB:-N/A-|Organism:Human	6418	6425	12.2321	1.38e-05	TKLQSLEN	Positive
797	betaCoV3CLseqs	gb:AIV41804|ncbiId:AIV41804.1|UniProtKB:A0A0B4Q8L0|Organism:Human	6418	6425	12.2321	1.38e-05	TKLQSLEN	Positive
798	betaCoV3CLseqs	gb:AGT51478|ncbiId:AGT51478.1|UniProtKB:U3M708|Organism:Human	6418	6425	12.2321	1.38e-05	TKLQSLEN	Positive
799	betaCoV3CLseqs	gb:BBM61264|ncbiId:BBM61264.1|UniProtKB:-N/A-|Organism:Bovine	6418	6425	12.2321	1.38e-05	TKLQSLEN	Positive
800	betaCoV3CLseqs	gb:AAR01012|ncbiId:AAR01012.1|UniProtKB:P0C6X6|Organism:Human	6418	6425	12.2321	1.38e-05	TKLQSLEN	Positive
801	betaCoV3CLseqs	gb:BBM60974|ncbiId:BBM60974.1|UniProtKB:-N/A-|Organism:Bovine	6418	6425	12.2321	1.38e-05	TKLQSLEN	Positive
802	betaCoV3CLseqs	gb:QBP84710|ncbiId:QBP84710.1|UniProtKB:A0A482KDM4|Organism:Human	6418	6425	12.2321	1.38e-05	TKLQSLEN	Positive
803	betaCoV3CLseqs	gb:AXX83354|ncbiId:AXX83354.1|UniProtKB:A0A385H7I5|Organism:Human	6418	6425	12.2321	1.38e-05	TKLQSLEN	Positive
804	betaCoV3CLseqs	gb:AGT51538|ncbiId:AGT51538.1|UniProtKB:U3M705|Organism:Human	6418	6425	12.2321	1.38e-05	TKLQSLEN	Positive
805	betaCoV3CLseqs	gb:BBM61074|ncbiId:BBM61074.1|UniProtKB:-N/A-|Organism:Bovine	6418	6425	12.2321	1.38e-05	TKLQSLEN	Positive
806	betaCoV3CLseqs	gb:AIX09804|ncbiId:AIX09804.1|UniProtKB:A0A0A0YL63|Organism:Human	6418	6425	12.2321	1.38e-05	TKLQSLEN	Positive
807	betaCoV3CLseqs	gb:AXX83342|ncbiId:AXX83342.1|UniProtKB:A0A385H723|Organism:Human	6418	6425	12.2321	1.38e-05	TKLQSLEN	Positive
808	betaCoV3CLseqs	gb:BBM60964|ncbiId:BBM60964.1|UniProtKB:-N/A-|Organism:Bovine	6418	6425	12.2321	1.38e-05	TKLQSLEN	Positive
809	betaCoV3CLseqs	gb:AQN78693|ncbiId:AQN78693.1|UniProtKB:A0A1S5VG94|Organism:Human	6418	6425	12.2321	1.38e-05	TKLQSLEN	Positive
810	betaCoV3CLseqs	gb:AIV41954|ncbiId:AIV41954.1|UniProtKB:A0A0K0L9P3|Organism:Human	6418	6425	12.2321	1.38e-05	TKLQSLEN	Positive
811	betaCoV3CLseqs	gb:AVZ61096|ncbiId:AVZ61096.1|UniProtKB:A0A2R4STR7|Organism:Bovine	6418	6425	12.2321	1.38e-05	TKLQSLEN	Positive
812	betaCoV3CLseqs	gb:AIV41888|ncbiId:AIV41888.1|UniProtKB:A0A0K0L9G3|Organism:Human	6418	6425	12.2321	1.38e-05	TKLQSLEN	Positive
813	betaCoV3CLseqs	gb:AXX83366|ncbiId:AXX83366.1|UniProtKB:A0A385H636|Organism:Human	6418	6425	12.2321	1.38e-05	TKLQSLEN	Positive
814	betaCoV3CLseqs	gb:AIV41858|ncbiId:AIV41858.1|UniProtKB:A0A0B4Q802|Organism:Human	6418	6425	12.2321	1.38e-05	TKLQSLEN	Positive
815	betaCoV3CLseqs	gb:AQN78773|ncbiId:AQN78773.1|UniProtKB:A0A1S5VGC0|Organism:Human	6418	6425	12.2321	1.38e-05	TKLQSLEN	Positive
816	betaCoV3CLseqs	gb:AWW13516|ncbiId:AWW13516.1|UniProtKB:A0A2Z4HFX1|Organism:Human	6418	6425	12.2321	1.38e-05	TKLQSLEN	Positive
817	betaCoV3CLseqs	gb:AGT51747|ncbiId:AGT51747.1|UniProtKB:U3M6S3|Organism:Human	6418	6425	12.2321	1.38e-05	TKLQSLEN	Positive
818	betaCoV3CLseqs	gb:AWW13508|ncbiId:AWW13508.1|UniProtKB:A0A2Z4HFX1|Organism:Human	6418	6425	12.2321	1.38e-05	TKLQSLEN	Positive
819	betaCoV3CLseqs	gb:AHN64771|ncbiId:AHN64771.1|UniProtKB:X2JJH5|Organism:Dromedary	6418	6425	12.2321	1.38e-05	TKLQSLEN	Positive
820	betaCoV3CLseqs	gb:QBP84737|ncbiId:QBP84737.1|UniProtKB:A0A482KFM9|Organism:Human	6418	6425	12.2321	1.38e-05	TKLQSLEN	Positive
821	betaCoV3CLseqs	gb:ABG89291|ncbiId:ABG89291.2|UniProtKB:Q0PL42|Organism:Bovine	6418	6425	12.2321	1.38e-05	TKLQSLEN	Positive
822	betaCoV3CLseqs	gb:AIV42002|ncbiId:AIV42002.1|UniProtKB:A0A0K0L8V1|Organism:Human	6418	6425	12.2321	1.38e-05	TKLQSLEN	Positive
823	betaCoV3CLseqs	gb:AXX83294|ncbiId:AXX83294.1|UniProtKB:A0A385H7D9|Organism:Human	6418	6425	12.2321	1.38e-05	TKLQSLEN	Positive
824	betaCoV3CLseqs	gb:AWW13548|ncbiId:AWW13548.1|UniProtKB:A0A2Z4HFX1|Organism:Human	6418	6425	12.2321	1.38e-05	TKLQSLEN	Positive
825	betaCoV3CLseqs	gb:BBM61224|ncbiId:BBM61224.1|UniProtKB:-N/A-|Organism:Bovine	6418	6425	12.2321	1.38e-05	TKLQSLEN	Positive
826	betaCoV3CLseqs	gb:AAT84359|ncbiId:AAT84359.1|UniProtKB:P0C6X6|Organism:Human	6418	6425	12.2321	1.38e-05	TKLQSLEN	Positive
827	betaCoV3CLseqs	gb:AGT51488|ncbiId:AGT51488.1|UniProtKB:U3M713|Organism:Human	6418	6425	12.2321	1.38e-05	TKLQSLEN	Positive
828	betaCoV3CLseqs	gb:AXX83306|ncbiId:AXX83306.1|UniProtKB:A0A385H5Y4|Organism:Human	6418	6425	12.2321	1.38e-05	TKLQSLEN	Positive
829	betaCoV3CLseqs	gb:AIV41864|ncbiId:AIV41864.1|UniProtKB:A0A0K0L8E3|Organism:Human	6418	6425	12.2321	1.38e-05	TKLQSLEN	Positive
830	betaCoV3CLseqs	gb:ARK08667|ncbiId:ARK08667.1|UniProtKB:-N/A-|Organism:Human	6418	6425	12.2321	1.38e-05	TKLQSLEN	Positive
831	betaCoV3CLseqs	gb:AXX83324|ncbiId:AXX83324.1|UniProtKB:A0A385H7G3|Organism:Human	6418	6425	12.2321	1.38e-05	TKLQSLEN	Positive
832	betaCoV3CLseqs	gb:BBM60934|ncbiId:BBM60934.1|UniProtKB:-N/A-|Organism:Bovine	6418	6425	12.2321	1.38e-05	TKLQSLEN	Positive
833	betaCoV3CLseqs	gb:BBM61094|ncbiId:BBM61094.1|UniProtKB:-N/A-|Organism:Bovine	6418	6425	12.2321	1.38e-05	TKLQSLEN	Positive
834	betaCoV3CLseqs	gb:QBQ01836|ncbiId:QBQ01836.1|UniProtKB:A0A482KCC1|Organism:Human	6418	6425	12.2321	1.38e-05	TKLQSLEN	Positive
835	betaCoV3CLseqs	gb:AIV41996|ncbiId:AIV41996.1|UniProtKB:A0A0K0L8R7|Organism:Human	6418	6425	12.2321	1.38e-05	TKLQSLEN	Positive
836	betaCoV3CLseqs	gb:AIV41984|ncbiId:AIV41984.1|UniProtKB:A0A0K0L9R9|Organism:Human	6418	6425	12.2321	1.38e-05	TKLQSLEN	Positive
837	betaCoV3CLseqs	gb:AQN78685|ncbiId:AQN78685.1|UniProtKB:A0A1S5VG92|Organism:Human	6418	6425	12.2321	1.38e-05	TKLQSLEN	Positive
838	betaCoV3CLseqs	gb:AIV41924|ncbiId:AIV41924.1|UniProtKB:A0A0K0L9L5|Organism:Human	6418	6425	12.2321	1.38e-05	TKLQSLEN	Positive
839	betaCoV3CLseqs	gb:AGT51438|ncbiId:AGT51438.1|UniProtKB:U3M6Y6|Organism:Human	6418	6425	12.2321	1.38e-05	TKLQSLEN	Positive
840	betaCoV3CLseqs	gb:AIV41822|ncbiId:AIV41822.1|UniProtKB:A0A0K0L8B1|Organism:Human	6418	6425	12.2321	1.38e-05	TKLQSLEN	Positive
841	betaCoV3CLseqs	gb:AXX83300|ncbiId:AXX83300.1|UniProtKB:A0A385H6N2|Organism:Human	6418	6425	12.2321	1.38e-05	TKLQSLEN	Positive
842	betaCoV3CLseqs	gb:AIV41906|ncbiId:AIV41906.1|UniProtKB:A0A0K0L8J2|Organism:Human	6418	6425	12.2321	1.38e-05	TKLQSLEN	Positive
843	betaCoV3CLseqs	gb:ARC95233|ncbiId:ARC95233.1|UniProtKB:A0A1V0IG53|Organism:Porcine	6418	6425	12.2321	1.38e-05	TKLQSLEN	Positive
844	betaCoV3CLseqs	gb:ARK08632|ncbiId:ARK08632.1|UniProtKB:-N/A-|Organism:Human	6418	6425	12.2321	1.38e-05	TKLQSLEN	Positive
845	betaCoV3CLseqs	gb:AAK83365|ncbiId:AAK83365.1|UniProtKB:P0C6W7|Organism:Bovine	6418	6425	12.2321	1.38e-05	TKLQSLEN	Positive
846	betaCoV3CLseqs	gb:QBP84728|ncbiId:QBP84728.1|UniProtKB:A0A482K8V1|Organism:Human	6418	6425	12.2321	1.38e-05	TKLQSLEN	Positive
847	betaCoV3CLseqs	gb:AJC98133|ncbiId:AJC98133.1|UniProtKB:A0A0B4UDM6|Organism:Human	6418	6425	12.2321	1.38e-05	TKLQSLEN	Positive
848	betaCoV3CLseqs	NP_150073	6418	6425	12.2321	1.38e-05	TKLQSLEN	Positive
849	betaCoV3CLseqs	gb:ANJ04725|ncbiId:ANJ04725.1|UniProtKB:A0A191URC0|Organism:Betacoronavirus	6418	6425	12.2321	1.38e-05	TKLQSLEN	Positive
850	betaCoV3CLseqs	gb:AVZ61126|ncbiId:AVZ61126.1|UniProtKB:A0A2R4STV8|Organism:Bovine	6418	6425	12.2321	1.38e-05	TKLQSLEN	Positive
851	betaCoV3CLseqs	gb:ATN39869|ncbiId:ATN39869.1|UniProtKB:A0A2D1CLQ1|Organism:Human	6418	6425	12.2321	1.38e-05	TKLQSLEN	Positive
852	betaCoV3CLseqs	gb:AWW13532|ncbiId:AWW13532.1|UniProtKB:A0A2Z4HFX1|Organism:Human	6418	6425	12.2321	1.38e-05	TKLQSLEN	Positive
853	betaCoV3CLseqs	gb:AQN78741|ncbiId:AQN78741.1|UniProtKB:A0A1S5VGC8|Organism:Human	6418	6425	12.2321	1.38e-05	TKLQSLEN	Positive
854	betaCoV3CLseqs	gb:AHN64789|ncbiId:AHN64789.1|UniProtKB:X2JQI2|Organism:Dromedary	6418	6425	12.2321	1.38e-05	TKLQSLEN	Positive
855	betaCoV3CLseqs	gb:AGT51419|ncbiId:AGT51419.1|UniProtKB:U3M705|Organism:Human	6418	6425	12.2321	1.38e-05	TKLQSLEN	Positive
856	betaCoV3CLseqs	gb:AGT51577|ncbiId:AGT51577.1|UniProtKB:U3M6G6|Organism:Human	6418	6425	12.2321	1.38e-05	TKLQSLEN	Positive
857	betaCoV3CLseqs	gb:BBM61234|ncbiId:BBM61234.1|UniProtKB:-N/A-|Organism:Bovine	6418	6425	12.2321	1.38e-05	TKLQSLEN	Positive
858	betaCoV3CLseqs	gb:AGT51587|ncbiId:AGT51587.1|UniProtKB:U3M6H2|Organism:Human	6418	6425	12.2321	1.38e-05	TKLQSLEN	Positive
859	betaCoV3CLseqs	gb:AQN78677|ncbiId:AQN78677.1|UniProtKB:A0A1S5VGE2|Organism:Human	6418	6425	12.2321	1.38e-05	TKLQSLEN	Positive
860	betaCoV3CLseqs	gb:AVZ61116|ncbiId:AVZ61116.1|UniProtKB:A0A2R4STU6|Organism:Bovine	6418	6425	12.2321	1.38e-05	TKLQSLEN	Positive
861	betaCoV3CLseqs	gb:AIV41834|ncbiId:AIV41834.1|UniProtKB:A0A0B4Q9L1|Organism:Human	6418	6425	12.2321	1.38e-05	TKLQSLEN	Positive
862	betaCoV3CLseqs	gb:AGT51707|ncbiId:AGT51707.1|UniProtKB:U3M6U4|Organism:Human	6418	6425	12.2321	1.38e-05	TKLQSLEN	Positive
863	betaCoV3CLseqs	gb:AGT51558|ncbiId:AGT51558.1|UniProtKB:U3M744|Organism:Human	6418	6425	12.2321	1.38e-05	TKLQSLEN	Positive
864	betaCoV3CLseqs	gb:AIV41948|ncbiId:AIV41948.1|UniProtKB:A0A0K0L8P5|Organism:Human	6418	6425	12.2321	1.38e-05	TKLQSLEN	Positive
865	betaCoV3CLseqs	gb:AGT51647|ncbiId:AGT51647.1|UniProtKB:U3M6K4|Organism:Human	6418	6425	12.2321	1.38e-05	TKLQSLEN	Positive
866	betaCoV3CLseqs	gb:ARE30002|ncbiId:ARE30002.1|UniProtKB:A0A1V0E0X1|Organism:Human	6418	6425	12.2321	1.38e-05	TKLQSLEN	Positive
867	betaCoV3CLseqs	gb:QEG03753|ncbiId:QEG03753.1|UniProtKB:-N/A-|Organism:Human	6418	6425	12.2321	1.38e-05	TKLQSLEN	Positive
868	betaCoV3CLseqs	gb:AEN19363|ncbiId:AEN19363.1|UniProtKB:G5CJB6|Organism:Human	6418	6425	12.2321	1.38e-05	TKLQSLEN	Positive
869	betaCoV3CLseqs	gb:AIV41918|ncbiId:AIV41918.1|UniProtKB:A0A0K0L8L5|Organism:Human	6418	6425	12.2321	1.38e-05	TKLQSLEN	Positive
870	betaCoV3CLseqs	gb:AIV42008|ncbiId:AIV42008.1|UniProtKB:A0A0K0L8V2|Organism:Human	6418	6425	12.2321	1.38e-05	TKLQSLEN	Positive
871	betaCoV3CLseqs	gb:BBM60924|ncbiId:BBM60924.1|UniProtKB:-N/A-|Organism:Bovine	6418	6425	12.2321	1.38e-05	TKLQSLEN	Positive
872	betaCoV3CLseqs	gb:AAL57305|ncbiId:AAL57305.1|UniProtKB:P0C6W8|Organism:Bovine	6418	6425	12.2321	1.38e-05	TKLQSLEN	Positive
873	betaCoV3CLseqs	gb:ARC95257|ncbiId:ARC95257.1|UniProtKB:A0A1V0IG53|Organism:Porcine	6418	6425	12.2321	1.38e-05	TKLQSLEN	Positive
874	betaCoV3CLseqs	gb:AOL02450|ncbiId:AOL02450.1|UniProtKB:A0A1C8Z4S6|Organism:Human	6418	6425	12.2321	1.38e-05	TKLQSLEN	Positive
875	betaCoV3CLseqs	gb:AIV41840|ncbiId:AIV41840.1|UniProtKB:A0A0K0L8F1|Organism:Human	6418	6425	12.2321	1.38e-05	TKLQSLEN	Positive
876	betaCoV3CLseqs	gb:AAT84351|ncbiId:AAT84351.1|UniProtKB:P0C6X6|Organism:Human	6418	6425	12.2321	1.38e-05	TKLQSLEN	Positive
877	betaCoV3CLseqs	gb:ARC95265|ncbiId:ARC95265.1|UniProtKB:A0A1V0IG65|Organism:Porcine	6418	6425	12.2321	1.38e-05	TKLQSLEN	Positive
878	betaCoV3CLseqs	gb:ARB07430|ncbiId:ARB07430.1|UniProtKB:A0A1V0E0X3|Organism:Human	6418	6425	12.2321	1.38e-05	TKLQSLEN	Positive
879	betaCoV3CLseqs	gb:AAX85675|ncbiId:AAX85675.1|UniProtKB:P0C6X6|Organism:Human	6418	6425	12.2321	1.38e-05	TKLQSLEN	Positive
880	betaCoV3CLseqs	gb:BBM61114|ncbiId:BBM61114.1|UniProtKB:-N/A-|Organism:Bovine	6418	6425	12.2321	1.38e-05	TKLQSLEN	Positive
881	betaCoV3CLseqs	gb:BBM61374|ncbiId:BBM61374.1|UniProtKB:-N/A-|Organism:Bovine	6418	6425	12.2321	1.38e-05	TKLQSLEN	Positive
882	betaCoV3CLseqs	gb:QBP84746|ncbiId:QBP84746.1|UniProtKB:A0A482KB72|Organism:Human	6418	6425	12.2321	1.38e-05	TKLQSLEN	Positive
883	betaCoV3CLseqs	gb:AIV41942|ncbiId:AIV41942.1|UniProtKB:A0A0K0L8P7|Organism:Human	6418	6425	12.2321	1.38e-05	TKLQSLEN	Positive
884	betaCoV3CLseqs	gb:AXX83360|ncbiId:AXX83360.1|UniProtKB:A0A385H6U3|Organism:Human	6418	6425	12.2321	1.38e-05	TKLQSLEN	Positive
885	betaCoV3CLseqs	gb:AGT51767|ncbiId:AGT51767.1|UniProtKB:U3M6T2|Organism:Human	6418	6425	12.2321	1.38e-05	TKLQSLEN	Positive
886	betaCoV3CLseqs	gb:ARE30020|ncbiId:ARE30020.1|UniProtKB:A0A1V0PL27|Organism:Human	6418	6425	12.2321	1.38e-05	TKLQSLEN	Positive
887	betaCoV3CLseqs	gb:AQN78701|ncbiId:AQN78701.1|UniProtKB:A0A1S5VGF8|Organism:Human	6418	6425	12.2321	1.38e-05	TKLQSLEN	Positive
888	betaCoV3CLseqs	gb:AXX83372|ncbiId:AXX83372.1|UniProtKB:A0A385H754|Organism:Human	6418	6425	12.2321	1.38e-05	TKLQSLEN	Positive
889	betaCoV3CLseqs	gb:AIV41810|ncbiId:AIV41810.1|UniProtKB:A0A0K0L8B7|Organism:Human	6418	6425	12.2321	1.38e-05	TKLQSLEN	Positive
890	betaCoV3CLseqs	gb:QDH43722|ncbiId:QDH43722.1|UniProtKB:A0A513ZT11|Organism:Human	6418	6425	12.2321	1.38e-05	TKLQSLEN	Positive
891	betaCoV3CLseqs	gb:AXX83348|ncbiId:AXX83348.1|UniProtKB:A0A385H5X9|Organism:Human	6418	6425	12.2321	1.38e-05	TKLQSLEN	Positive
892	betaCoV3CLseqs	gb:AGT51717|ncbiId:AGT51717.1|UniProtKB:U3M6P2|Organism:Human	6418	6425	12.2321	1.38e-05	TKLQSLEN	Positive
893	betaCoV3CLseqs	gb:BAF75628|ncbiId:BAF75628.1|UniProtKB:A7BKB9|Organism:Bovine	6418	6425	12.2321	1.38e-05	TKLQSLEN	Positive
894	betaCoV3CLseqs	gb:ARK08647|ncbiId:ARK08647.1|UniProtKB:-N/A-|Organism:Human	6418	6425	12.2321	1.38e-05	TKLQSLEN	Positive
895	betaCoV3CLseqs	gb:AIV41900|ncbiId:AIV41900.1|UniProtKB:A0A0K0L9L5|Organism:Human	6418	6425	12.2321	1.38e-05	TKLQSLEN	Positive
896	betaCoV3CLseqs	gb:AIV41792|ncbiId:AIV41792.1|UniProtKB:A0A0K0L891|Organism:Human	6418	6425	12.2321	1.38e-05	TKLQSLEN	Positive
897	betaCoV3CLseqs	gb:BBM61214|ncbiId:BBM61214.1|UniProtKB:-N/A-|Organism:Bovine	6418	6425	12.2321	1.38e-05	TKLQSLEN	Positive
898	betaCoV3CLseqs	gb:AVQ05261|ncbiId:AVQ05261.1|UniProtKB:A0A2R3TWT9|Organism:Human	6418	6425	12.2321	1.38e-05	TKLQSLEN	Positive
899	betaCoV3CLseqs	gb:ARC95200|ncbiId:ARC95200.1|UniProtKB:A0A1V0IG61|Organism:Porcine	6418	6425	12.2321	1.38e-05	TKLQSLEN	Positive
900	betaCoV3CLseqs	gb:AIV41774|ncbiId:AIV41774.1|UniProtKB:A0A0K0L960|Organism:Human	6418	6425	12.2321	1.38e-05	TKLQSLEN	Positive
901	betaCoV3CLseqs	gb:AGT51468|ncbiId:AGT51468.1|UniProtKB:U3M705|Organism:Human	6418	6425	12.2321	1.38e-05	TKLQSLEN	Positive
902	betaCoV3CLseqs	gb:AGT51727|ncbiId:AGT51727.1|UniProtKB:U3M6P9|Organism:Human	6418	6425	12.2321	1.38e-05	TKLQSLEN	Positive
903	betaCoV3CLseqs	gb:BBM61084|ncbiId:BBM61084.1|UniProtKB:-N/A-|Organism:Bovine	6418	6425	12.2321	1.38e-05	TKLQSLEN	Positive
904	betaCoV3CLseqs	gb:AQN78765|ncbiId:AQN78765.1|UniProtKB:A0A1S5VGB6|Organism:Human	6418	6425	12.2321	1.38e-05	TKLQSLEN	Positive
905	betaCoV3CLseqs	gb:AQN78717|ncbiId:AQN78717.1|UniProtKB:A0A1S5VGG9|Organism:Human	6418	6425	12.2321	1.38e-05	TKLQSLEN	Positive
906	betaCoV3CLseqs	gb:ARU07564|ncbiId:ARU07564.1|UniProtKB:-N/A-|Organism:Human	6418	6425	12.2321	1.38e-05	TKLQSLEN	Positive
907	betaCoV3CLseqs	gb:AIV41798|ncbiId:AIV41798.1|UniProtKB:A0A0K0L8C4|Organism:Human	6418	6425	12.2321	1.38e-05	TKLQSLEN	Positive
908	betaCoV3CLseqs	gb:ATN39877|ncbiId:ATN39877.2|UniProtKB:A0A2D1CLX4|Organism:Human	6418	6425	12.2321	1.38e-05	TKLQSLEN	Positive
909	betaCoV3CLseqs	gb:ATP16764|ncbiId:ATP16764.1|UniProtKB:A0A2D1QW29|Organism:Human	6418	6425	12.2321	1.38e-05	TKLQSLEN	Positive
910	betaCoV3CLseqs	gb:AGT51458|ncbiId:AGT51458.1|UniProtKB:U3M705|Organism:Human	6418	6425	12.2321	1.38e-05	TKLQSLEN	Positive
911	betaCoV3CLseqs	gb:AGT51677|ncbiId:AGT51677.1|UniProtKB:U3M6M0|Organism:Human	6418	6425	12.2321	1.38e-05	TKLQSLEN	Positive
912	betaCoV3CLseqs	gb:ARE29993|ncbiId:ARE29993.1|UniProtKB:A0A1V0E0X1|Organism:Human	6418	6425	12.2321	1.38e-05	TKLQSLEN	Positive
913	betaCoV3CLseqs	gb:AQN78661|ncbiId:AQN78661.1|UniProtKB:A0A1S5VGC8|Organism:Human	6418	6425	12.2321	1.38e-05	TKLQSLEN	Positive
914	betaCoV3CLseqs	gb:AGT51498|ncbiId:AGT51498.1|UniProtKB:U3M719|Organism:Human	6418	6425	12.2321	1.38e-05	TKLQSLEN	Positive
915	betaCoV3CLseqs	gb:AGT51627|ncbiId:AGT51627.1|UniProtKB:U3M6J5|Organism:Human	6418	6425	12.2321	1.38e-05	TKLQSLEN	Positive
916	betaCoV3CLseqs	gb:BBM61354|ncbiId:BBM61354.1|UniProtKB:-N/A-|Organism:Bovine	6418	6425	12.2321	1.38e-05	TKLQSLEN	Positive
917	betaCoV3CLseqs	gb:AIV41960|ncbiId:AIV41960.1|UniProtKB:A0A0K0L8N3|Organism:Human	6418	6425	12.2321	1.38e-05	TKLQSLEN	Positive
918	betaCoV3CLseqs	gb:ANJ04714|ncbiId:ANJ04714.1|UniProtKB:A0A191URA7|Organism:Betacoronavirus	6418	6425	12.2321	1.38e-05	TKLQSLEN	Positive
919	betaCoV3CLseqs	gb:BBM60954|ncbiId:BBM60954.1|UniProtKB:-N/A-|Organism:Bovine	6418	6425	12.2321	1.38e-05	TKLQSLEN	Positive
920	betaCoV3CLseqs	gb:ARC95209|ncbiId:ARC95209.1|UniProtKB:A0A1V0IG09|Organism:Porcine	6418	6425	12.2321	1.38e-05	TKLQSLEN	Positive
921	betaCoV3CLseqs	gb:AQN78653|ncbiId:AQN78653.1|UniProtKB:A0A1S5VG80|Organism:Human	6418	6425	12.2321	1.38e-05	TKLQSLEN	Positive
922	betaCoV3CLseqs	gb:AIV41930|ncbiId:AIV41930.1|UniProtKB:A0A0K0L8K5|Organism:Human	6418	6425	12.2321	1.38e-05	TKLQSLEN	Positive
923	betaCoV3CLseqs	gb:NP_150073|ncbiId:NP_150073.2|UniProtKB:P0C6W7|Organism:Bovine	6418	6425	12.2321	1.38e-05	TKLQSLEN	Positive
924	betaCoV3CLseqs	gb:AQT26494|ncbiId:AQT26494.1|UniProtKB:A0A1S6KXQ5|Organism:Canine	6418	6425	12.2321	1.38e-05	TKLQSLEN	Positive
925	betaCoV3CLseqs	gb:AIV41852|ncbiId:AIV41852.1|UniProtKB:A0A0K0L9C9|Organism:Human	6418	6425	12.2321	1.38e-05	TKLQSLEN	Positive
926	betaCoV3CLseqs	gb:AQN78757|ncbiId:AQN78757.1|UniProtKB:A0A1S5VGJ4|Organism:Human	6418	6425	12.2321	1.38e-05	TKLQSLEN	Positive
927	betaCoV3CLseqs	gb:AGT51757|ncbiId:AGT51757.1|UniProtKB:U3M6T2|Organism:Human	6418	6425	12.2321	1.38e-05	TKLQSLEN	Positive
928	betaCoV3CLseqs	gb:ACT11004|ncbiId:ACT11004.1|UniProtKB:C6GHN3|Organism:Bovine	6418	6425	12.2321	1.38e-05	TKLQSLEN	Positive
929	betaCoV3CLseqs	gb:AGT51597|ncbiId:AGT51597.1|UniProtKB:U3M6H8|Organism:Human	6418	6425	12.2321	1.38e-05	TKLQSLEN	Positive
930	betaCoV3CLseqs	gb:AQN78725|ncbiId:AQN78725.1|UniProtKB:A0A1S5VGA5|Organism:Human	6418	6425	12.2321	1.38e-05	TKLQSLEN	Positive
931	betaCoV3CLseqs	gb:AIV41978|ncbiId:AIV41978.1|UniProtKB:A0A0K0L8S3|Organism:Human	6418	6425	12.2321	1.38e-05	TKLQSLEN	Positive
932	betaCoV3CLseqs	gb:ARB07411|ncbiId:ARB07411.1|UniProtKB:A0A1V0E0X1|Organism:Human	6418	6425	12.2321	1.38e-05	TKLQSLEN	Positive
933	betaCoV3CLseqs	gb:ARK08657|ncbiId:ARK08657.1|UniProtKB:-N/A-|Organism:Human	6418	6425	12.2321	1.38e-05	TKLQSLEN	Positive
934	betaCoV3CLseqs	gb:AIV41894|ncbiId:AIV41894.1|UniProtKB:A0A0B4Q816|Organism:Human	6418	6425	12.2321	1.38e-05	TKLQSLEN	Positive
935	betaCoV3CLseqs	gb:AGT51568|ncbiId:AGT51568.1|UniProtKB:U3M748|Organism:Human	6418	6425	12.2321	1.38e-05	TKLQSLEN	Positive
936	betaCoV3CLseqs	gb:BBM61324|ncbiId:BBM61324.1|UniProtKB:-N/A-|Organism:Bovine	6418	6425	12.2321	1.38e-05	TKLQSLEN	Positive
937	betaCoV3CLseqs	gb:AIV41870|ncbiId:AIV41870.1|UniProtKB:A0A0K0L8E6|Organism:Human	6418	6425	12.2321	1.38e-05	TKLQSLEN	Positive
938	betaCoV3CLseqs	gb:AMK59674|ncbiId:AMK59674.1|UniProtKB:A0A140E062|Organism:Human	6418	6425	12.2321	1.38e-05	TKLQSLEN	Positive
939	betaCoV3CLseqs	gb:BBM61364|ncbiId:BBM61364.1|UniProtKB:-N/A-|Organism:Bovine	6418	6425	12.2321	1.38e-05	TKLQSLEN	Positive
940	betaCoV3CLseqs	gb:AIV41990|ncbiId:AIV41990.1|UniProtKB:A0A0K0L8R3|Organism:Human	6418	6425	12.2321	1.38e-05	TKLQSLEN	Positive
941	betaCoV3CLseqs	gb:QEG03790|ncbiId:QEG03790.1|UniProtKB:-N/A-|Organism:Human	6418	6425	12.2321	1.38e-05	TKLQSLEN	Positive
942	betaCoV3CLseqs	gb:QEG03800|ncbiId:QEG03800.1|UniProtKB:-N/A-|Organism:Human	6418	6425	12.2321	1.38e-05	TKLQSLEN	Positive
943	betaCoV3CLseqs	gb:AGT51508|ncbiId:AGT51508.1|UniProtKB:U3M724|Organism:Human	6418	6425	12.2321	1.38e-05	TKLQSLEN	Positive
944	betaCoV3CLseqs	gb:AXX83330|ncbiId:AXX83330.1|UniProtKB:A0A385H6R4|Organism:Human	6418	6425	12.2321	1.38e-05	TKLQSLEN	Positive
945	betaCoV3CLseqs	gb:AXX83378|ncbiId:AXX83378.1|UniProtKB:A0A385H607|Organism:Human	6418	6425	12.2321	1.38e-05	TKLQSLEN	Positive
946	betaCoV3CLseqs	gb:AXX83318|ncbiId:AXX83318.1|UniProtKB:A0A385H5V2|Organism:Human	6418	6425	12.2321	1.38e-05	TKLQSLEN	Positive
947	betaCoV3CLseqs	gb:AGT51657|ncbiId:AGT51657.1|UniProtKB:U3M6K9|Organism:Human	6418	6425	12.2321	1.38e-05	TKLQSLEN	Positive
948	betaCoV3CLseqs	gb:ACT10980|ncbiId:ACT10980.1|UniProtKB:C6GHK9|Organism:Bovine	6418	6425	12.2321	1.38e-05	TKLQSLEN	Positive
949	betaCoV3CLseqs	gb:AGT51637|ncbiId:AGT51637.1|UniProtKB:U3M6K0|Organism:Human	6418	6425	12.2321	1.38e-05	TKLQSLEN	Positive
950	betaCoV3CLseqs	gb:ARC95273|ncbiId:ARC95273.1|UniProtKB:A0A1V0IG89|Organism:Porcine	6418	6425	12.2321	1.38e-05	TKLQSLEN	Positive
951	betaCoV3CLseqs	gb:ARC95249|ncbiId:ARC95249.1|UniProtKB:A0A1V0IG48|Organism:Porcine	6418	6425	12.2321	1.38e-05	TKLQSLEN	Positive
952	betaCoV3CLseqs	gb:ARU07606|ncbiId:ARU07606.1|UniProtKB:-N/A-|Organism:Human	6418	6425	12.2321	1.38e-05	TKLQSLEN	Positive
953	betaCoV3CLseqs	gb:AAY68294|ncbiId:AAY68294.1|UniProtKB:Q2QKN6|Organism:Porcine	6418	6425	12.2321	1.38e-05	TKLQSLEN	Positive
954	betaCoV3CLseqs	gb:AGT51607|ncbiId:AGT51607.1|UniProtKB:U3M6I4|Organism:Human	6418	6425	12.2321	1.38e-05	TKLQSLEN	Positive
955	betaCoV3CLseqs	gb:AGT51518|ncbiId:AGT51518.1|UniProtKB:U3M728|Organism:Human	6418	6425	12.2321	1.38e-05	TKLQSLEN	Positive
956	betaCoV3CLseqs	gb:QEG03763|ncbiId:QEG03763.1|UniProtKB:-N/A-|Organism:Human	6418	6425	12.2321	1.38e-05	TKLQSLEN	Positive
957	betaCoV3CLseqs	gb:AGT51548|ncbiId:AGT51548.1|UniProtKB:U3M740|Organism:Human	6418	6425	12.2321	1.38e-05	TKLQSLEN	Positive
958	betaCoV3CLseqs	gb:ATP16754|ncbiId:ATP16754.1|UniProtKB:A0A2D1QW14|Organism:Human	6418	6425	12.2321	1.38e-05	TKLQSLEN	Positive
959	betaCoV3CLseqs	gb:AWW13571|ncbiId:AWW13571.1|UniProtKB:A0A2Z4HFP8|Organism:Human	6418	6425	12.2321	1.38e-05	TKLQSLEN	Positive
960	betaCoV3CLseqs	gb:AIV41786|ncbiId:AIV41786.1|UniProtKB:A0A0B4Q8Z9|Organism:Human	6418	6425	12.2321	1.38e-05	TKLQSLEN	Positive
961	betaCoV3CLseqs	gb:AIV41966|ncbiId:AIV41966.1|UniProtKB:A0A0K0L8N9|Organism:Human	6418	6425	12.2321	1.38e-05	TKLQSLEN	Positive
962	betaCoV3CLseqs	gb:AGT51667|ncbiId:AGT51667.1|UniProtKB:U3M6L4|Organism:Human	6418	6425	12.2321	1.38e-05	TKLQSLEN	Positive
963	betaCoV3CLseqs	gb:AQN78749|ncbiId:AQN78749.1|UniProtKB:A0A1S5VGI9|Organism:Human	6418	6425	12.2321	1.38e-05	TKLQSLEN	Positive
964	betaCoV3CLseqs	gb:AVZ61106|ncbiId:AVZ61106.1|UniProtKB:A0A2R4STT2|Organism:Bovine	6418	6425	12.2321	1.38e-05	TKLQSLEN	Positive
965	betaCoV3CLseqs	gb:AQN78669|ncbiId:AQN78669.1|UniProtKB:A0A1S5VGD7|Organism:Human	6418	6425	12.2321	1.38e-05	TKLQSLEN	Positive
966	betaCoV3CLseqs	gb:QBP84701|ncbiId:QBP84701.1|UniProtKB:A0A482K8Q0|Organism:Human	6418	6425	12.2321	1.38e-05	TKLQSLEN	Positive
967	betaCoV3CLseqs	gb:AXX83312|ncbiId:AXX83312.1|UniProtKB:A0A385H6Z5|Organism:Human	6418	6425	12.2321	1.38e-05	TKLQSLEN	Positive
968	betaCoV3CLseqs	gb:ARC95225|ncbiId:ARC95225.1|UniProtKB:A0A1V0IG28|Organism:Porcine	6418	6425	12.2321	1.38e-05	TKLQSLEN	Positive
969	betaCoV3CLseqs	gb:BBM61064|ncbiId:BBM61064.1|UniProtKB:-N/A-|Organism:Bovine	6418	6425	12.2321	1.38e-05	TKLQSLEN	Positive
970	betaCoV3CLseqs	gb:AGT51787|ncbiId:AGT51787.1|UniProtKB:U3M6V1|Organism:Human	6418	6425	12.2321	1.38e-05	TKLQSLEN	Positive
971	betaCoV3CLseqs	gb:AAA64744|ncbiId:AAA64744.2|UniProtKB:P0C6W9|Organism:Bovine	6418	6425	12.2321	1.38e-05	TKLQSLEN	Positive
972	betaCoV3CLseqs	gb:AIV41912|ncbiId:AIV41912.1|UniProtKB:A0A0K0L8L6|Organism:Human	6418	6425	12.2321	1.38e-05	TKLQSLEN	Positive
973	betaCoV3CLseqs	gb:AZP73837|ncbiId:AZP73837.1|UniProtKB:A0A3Q9DAS0|Organism:Human	6418	6425	12.2321	1.38e-05	TKLQSLEN	Positive
974	betaCoV3CLseqs	gb:AHN64780|ncbiId:AHN64780.1|UniProtKB:X2JQI2|Organism:Dromedary	6418	6425	12.2321	1.38e-05	TKLQSLEN	Positive
975	betaCoV3CLseqs	gb:BBM61384|ncbiId:BBM61384.1|UniProtKB:-N/A-|Organism:Bovine	6418	6425	12.2321	1.38e-05	TKLQSLEN	Positive
976	betaCoV3CLseqs	gb:AGT51448|ncbiId:AGT51448.1|UniProtKB:U3M6Z4|Organism:Human	6418	6425	12.2321	1.38e-05	TKLQSLEN	Positive
977	betaCoV3CLseqs	gb:AGT51777|ncbiId:AGT51777.1|UniProtKB:U3M6U4|Organism:Human	6418	6425	12.2321	1.38e-05	TKLQSLEN	Positive
978	betaCoV3CLseqs	gb:AGT51528|ncbiId:AGT51528.1|UniProtKB:U3M732|Organism:Human	6418	6425	12.2321	1.38e-05	TKLQSLEN	Positive
979	betaCoV3CLseqs	gb:ACT10992|ncbiId:ACT10992.1|UniProtKB:C6GHM1|Organism:Bovine	6418	6425	12.2321	1.38e-05	TKLQSLEN	Positive
980	betaCoV3CLseqs	gb:ARE30011|ncbiId:ARE30011.1|UniProtKB:A0A1V0PL27|Organism:Human	6418	6425	12.2321	1.38e-05	TKLQSLEN	Positive
981	betaCoV3CLseqs	gb:QBP84719|ncbiId:QBP84719.1|UniProtKB:A0A482KAZ4|Organism:Human	6418	6425	12.2321	1.38e-05	TKLQSLEN	Positive
982	betaCoV3CLseqs	gb:BBM61344|ncbiId:BBM61344.1|UniProtKB:-N/A-|Organism:Bovine	6418	6425	12.2321	1.38e-05	TKLQSLEN	Positive
983	betaCoV3CLseqs	gb:QEG03810|ncbiId:QEG03810.1|UniProtKB:-N/A-|Organism:Human	6418	6425	12.2321	1.38e-05	TKLQSLEN	Positive
984	betaCoV3CLseqs	gb:AIV41936|ncbiId:AIV41936.1|UniProtKB:A0A0K0L8L3|Organism:Human	6418	6425	12.2321	1.38e-05	TKLQSLEN	Positive
985	betaCoV3CLseqs	gb:QEG03773|ncbiId:QEG03773.1|UniProtKB:-N/A-|Organism:Human	6418	6425	12.2321	1.38e-05	TKLQSLEN	Positive
986	betaCoV3CLseqs	gb:BBM60984|ncbiId:BBM60984.1|UniProtKB:-N/A-|Organism:Bovine	6418	6425	12.2321	1.38e-05	TKLQSLEN	Positive
987	betaCoV3CLseqs	gb:ATN39862|ncbiId:ATN39862.1|UniProtKB:A0A2D1CLI7|Organism:Human	6418	6425	12.2321	1.38e-05	TKLQSLEN	Positive
988	betaCoV3CLseqs	gb:AIV41780|ncbiId:AIV41780.1|UniProtKB:A0A0K0L886|Organism:Human	6418	6425	12.2321	1.38e-05	TKLQSLEN	Positive
989	betaCoV3CLseqs	gb:AAZ41339|ncbiId:AAZ41339.1|UniProtKB:Q3LZT8|Organism:Bat	6420	6427	12.2321	1.38e-05	TKLQSLEN	Positive
990	betaCoV3CLseqs	gb:ADE34743|ncbiId:ADE34743.1|UniProtKB:D5HJS2|Organism:Bat	6420	6427	12.2321	1.38e-05	TKLQSLEN	Positive
991	betaCoV3CLseqs	gb:ADE34732|ncbiId:ADE34732.1|UniProtKB:D5HJR1|Organism:Bat	6420	6427	12.2321	1.38e-05	TKLQSLEN	Positive
992	betaCoV3CLseqs	gb:AAY88865|ncbiId:AAY88865.2|UniProtKB:P0C6W2|Organism:Bat	6420	6427	12.2321	1.38e-05	TKLQSLEN	Positive
993	betaCoV3CLseqs	gb:ADE34811|ncbiId:ADE34811.1|UniProtKB:D5HJZ0|Organism:Bat	6420	6427	12.2321	1.38e-05	TKLQSLEN	Positive
994	betaCoV3CLseqs	gb:AAZ41328|ncbiId:AAZ41328.1|UniProtKB:Q3LZV4|Organism:Bat	6420	6427	12.2321	1.38e-05	TKLQSLEN	Positive
995	betaCoV3CLseqs	gb:ADE34721|ncbiId:ADE34721.1|UniProtKB:D5HJQ0|Organism:Bat	6420	6427	12.2321	1.38e-05	TKLQSLEN	Positive
996	betaCoV3CLseqs	gb:AVP78041|ncbiId:AVP78041.1|UniProtKB:-N/A-|Organism:Bat	6423	6430	12.2321	1.38e-05	TKLQSLEN	Positive
997	betaCoV3CLseqs	gb:ADE34754|ncbiId:ADE34754.1|UniProtKB:D5HJT3|Organism:Bat	6424	6431	12.2321	1.38e-05	TKLQSLEN	Positive
998	betaCoV3CLseqs	gb:ADE34765|ncbiId:ADE34765.1|UniProtKB:D5HJU4|Organism:Bat	6424	6431	12.2321	1.38e-05	TKLQSLEN	Positive
999	betaCoV3CLseqs	gb:AFE48822|ncbiId:AFE48822.1|UniProtKB:H9AA60|Organism:Rabbit	6435	6442	12.2321	1.38e-05	TKLQSLEN	Positive
1000	betaCoV3CLseqs	gb:AVP78030|ncbiId:AVP78030.1|UniProtKB:-N/A-|Organism:Bat	6445	6452	12.2321	1.38e-05	TKLQSLEN	Positive
1001	betaCoV3CLseqs	gb:BAS18862|ncbiId:BAS18862.1|UniProtKB:A0A0K2RW65|Organism:Equine	6449	6456	12.2321	1.38e-05	TKLQSLEN	Positive
1002	betaCoV3CLseqs	gb:BAS18852|ncbiId:BAS18852.1|UniProtKB:A0A0K2RW65|Organism:Equine	6449	6456	12.2321	1.38e-05	TKLQSLEN	Positive
1003	betaCoV3CLseqs	gb:BAS18842|ncbiId:BAS18842.1|UniProtKB:A0A0K2RW50|Organism:Equine	6452	6459	12.2321	1.38e-05	TKLQSLEN	Positive
1004	betaCoV3CLseqs	gb:ABP87986|ncbiId:ABP87986.1|UniProtKB:A8R4C0|Organism:Equine	6460	6467	12.2321	1.38e-05	TKLQSLEN	Positive
1005	betaCoV3CLseqs	gb:YP_005454239|ncbiId:YP_005454239.1|UniProtKB:H9AA28|Organism:Rabbit	6474	6481	12.2321	1.38e-05	TKLQSLEN	Positive
1006	betaCoV3CLseqs	gb:AFE48800|ncbiId:AFE48800.1|UniProtKB:H9AA28|Organism:Rabbit	6474	6481	12.2321	1.38e-05	TKLQSLEN	Positive
1007	betaCoV3CLseqs	gb:AFE48811|ncbiId:AFE48811.1|UniProtKB:H9AA49|Organism:Rabbit	6474	6481	12.2321	1.38e-05	TKLQSLEN	Positive
1008	betaCoV3CLseqs	YP_005454239	6474	6481	12.2321	1.38e-05	TKLQSLEN	Positive
1009	betaCoV3CLseqs	gb:AFE48810|ncbiId:AFE48810.1|UniProtKB:H9AA39|Organism:Rabbit	6474	6481	12.2321	1.38e-05	TKLQSLEN	Positive
1010	betaCoV3CLseqs	gb:AUM60013|ncbiId:AUM60013.1|UniProtKB:A0A2I6PIW6|Organism:Middle	4232	4239	12.2143	1.42e-05	VRLQAGSN	Positive
1011	betaCoV3CLseqs	gb:ALA50033|ncbiId:ALA50033.1|UniProtKB:A0A0U2GQV8|Organism:Middle	4232	4239	12.2143	1.42e-05	VRLQAGSN	Positive
1012	betaCoV3CLseqs	gb:AUM60023|ncbiId:AUM60023.1|UniProtKB:A0A2I6PIY0|Organism:Middle	4232	4239	12.2143	1.42e-05	VRLQAGSN	Positive
1013	betaCoV3CLseqs	gb:ALA49802|ncbiId:ALA49802.1|UniProtKB:A0A0U2GQM6|Organism:Middle	4234	4241	12.2143	1.42e-05	VRLQAGSN	Positive
1014	betaCoV3CLseqs	gb:ALA49516|ncbiId:ALA49516.1|UniProtKB:A0A0U2GL35|Organism:Middle	4234	4241	12.2143	1.42e-05	VRLQAGSN	Positive
1015	betaCoV3CLseqs	gb:ASU91162|ncbiId:ASU91162.1|UniProtKB:A0A2D0YM06|Organism:Middle	4234	4241	12.2143	1.42e-05	VRLQAGSN	Positive
1016	betaCoV3CLseqs	gb:AQZ41341|ncbiId:AQZ41341.1|UniProtKB:A0A2H4GWQ0|Organism:Middle	4234	4241	12.2143	1.42e-05	VRLQAGSN	Positive
1017	betaCoV3CLseqs	gb:QDP16215|ncbiId:QDP16215.1|UniProtKB:A0A516IIY1|Organism:Middle	4234	4241	12.2143	1.42e-05	VRLQAGSN	Positive
1018	betaCoV3CLseqs	gb:QGW51907|ncbiId:QGW51907.1|UniProtKB:-N/A-|Organism:Middle	4234	4241	12.2143	1.42e-05	VRLQAGSN	Positive
1019	betaCoV3CLseqs	gb:ASU90525|ncbiId:ASU90525.1|UniProtKB:A0A2D0Y3Y9|Organism:Middle	4234	4241	12.2143	1.42e-05	VRLQAGSN	Positive
1020	betaCoV3CLseqs	gb:AQZ41294|ncbiId:AQZ41294.1|UniProtKB:A0A2H4GWL4|Organism:Middle	4234	4241	12.2143	1.42e-05	VRLQAGSN	Positive
1021	betaCoV3CLseqs	gb:ASU91303|ncbiId:ASU91303.1|UniProtKB:A0A2D0YYG9|Organism:Middle	4234	4241	12.2143	1.42e-05	VRLQAGSN	Positive
1022	betaCoV3CLseqs	gb:ASU90459|ncbiId:ASU90459.1|UniProtKB:A0A2D0YCW1|Organism:Middle	4234	4241	12.2143	1.42e-05	VRLQAGSN	Positive
1023	betaCoV3CLseqs	gb:ALA49538|ncbiId:ALA49538.1|UniProtKB:A0A0U2GLV8|Organism:Middle	4234	4241	12.2143	1.42e-05	VRLQAGSN	Positive
1024	betaCoV3CLseqs	gb:ASU90811|ncbiId:ASU90811.1|UniProtKB:A0A2D0Y4T0|Organism:Middle	4234	4241	12.2143	1.42e-05	VRLQAGSN	Positive
1025	betaCoV3CLseqs	gb:ASU90701|ncbiId:ASU90701.1|UniProtKB:A0A2D0Y4G0|Organism:Middle	4234	4241	12.2143	1.42e-05	VRLQAGSN	Positive
1026	betaCoV3CLseqs	gb:ASU89964|ncbiId:ASU89964.1|UniProtKB:A0A2D0Y2E6|Organism:Middle	4234	4241	12.2143	1.42e-05	VRLQAGSN	Positive
1027	betaCoV3CLseqs	gb:ASU91293|ncbiId:ASU91293.1|UniProtKB:A0A2D0YYG9|Organism:Middle	4234	4241	12.2143	1.42e-05	VRLQAGSN	Positive
1028	betaCoV3CLseqs	gb:ANI69866|ncbiId:ANI69866.1|UniProtKB:A0A1L2DZX7|Organism:Middle	4234	4241	12.2143	1.42e-05	VRLQAGSN	Positive
1029	betaCoV3CLseqs	gb:ASU90393|ncbiId:ASU90393.1|UniProtKB:A0A2D0YUJ4|Organism:Middle	4234	4241	12.2143	1.42e-05	VRLQAGSN	Positive
1030	betaCoV3CLseqs	gb:ASU90833|ncbiId:ASU90833.1|UniProtKB:A0A2D0YGN2|Organism:Middle	4234	4241	12.2143	1.42e-05	VRLQAGSN	Positive
1031	betaCoV3CLseqs	gb:ASU90745|ncbiId:ASU90745.1|UniProtKB:A0A2D0Y4N1|Organism:Middle	4234	4241	12.2143	1.42e-05	VRLQAGSN	Positive
1032	betaCoV3CLseqs	gb:AQZ41374|ncbiId:AQZ41374.1|UniProtKB:A0A140AYW3|Organism:Middle	4234	4241	12.2143	1.42e-05	VRLQAGSN	Positive
1033	betaCoV3CLseqs	gb:ASU90734|ncbiId:ASU90734.1|UniProtKB:A0A2D0Y4K9|Organism:Middle	4234	4241	12.2143	1.42e-05	VRLQAGSN	Positive
1034	betaCoV3CLseqs	gb:ALA49868|ncbiId:ALA49868.1|UniProtKB:A0A0U2GMN3|Organism:Middle	4234	4241	12.2143	1.42e-05	VRLQAGSN	Positive
1035	betaCoV3CLseqs	gb:AVK87459|ncbiId:AVK87459.1|UniProtKB:A0A384YGB0|Organism:Middle	4234	4241	12.2143	1.42e-05	VRLQAGSN	Positive
1036	betaCoV3CLseqs	gb:ASU45849|ncbiId:ASU45849.1|UniProtKB:A0A2H4KGY0|Organism:Middle	4234	4241	12.2143	1.42e-05	VRLQAGSN	Positive
1037	betaCoV3CLseqs	gb:ALA49967|ncbiId:ALA49967.1|UniProtKB:A0A0U2GR54|Organism:Middle	4234	4241	12.2143	1.42e-05	VRLQAGSN	Positive
1038	betaCoV3CLseqs	gb:AVK87448|ncbiId:AVK87448.1|UniProtKB:A0A384YDG3|Organism:Middle	4234	4241	12.2143	1.42e-05	VRLQAGSN	Positive
1039	betaCoV3CLseqs	gb:ANI69920|ncbiId:ANI69920.1|UniProtKB:A0A1L2E0Y0|Organism:Middle	4234	4241	12.2143	1.42e-05	VRLQAGSN	Positive
1040	betaCoV3CLseqs	gb:ASU90250|ncbiId:ASU90250.1|UniProtKB:A0A2D0YPP4|Organism:Middle	4234	4241	12.2143	1.42e-05	VRLQAGSN	Positive
1041	betaCoV3CLseqs	gb:ASU90789|ncbiId:ASU90789.1|UniProtKB:A0A2D0YER6|Organism:Middle	4234	4241	12.2143	1.42e-05	VRLQAGSN	Positive
1042	betaCoV3CLseqs	gb:ALA49428|ncbiId:ALA49428.1|UniProtKB:A0A0U2GP75|Organism:Middle	4234	4241	12.2143	1.42e-05	VRLQAGSN	Positive
1043	betaCoV3CLseqs	gb:AVK87437|ncbiId:AVK87437.1|UniProtKB:A0A384YDE2|Organism:Middle	4234	4241	12.2143	1.42e-05	VRLQAGSN	Positive
1044	betaCoV3CLseqs	gb:QGW51896|ncbiId:QGW51896.1|UniProtKB:-N/A-|Organism:Middle	4234	4241	12.2143	1.42e-05	VRLQAGSN	Positive
1045	betaCoV3CLseqs	gb:ASU90338|ncbiId:ASU90338.1|UniProtKB:A0A2D0YFT3|Organism:Middle	4234	4241	12.2143	1.42e-05	VRLQAGSN	Positive
1046	betaCoV3CLseqs	gb:ASU91151|ncbiId:ASU91151.1|UniProtKB:A0A2D0Y7A6|Organism:Middle	4234	4241	12.2143	1.42e-05	VRLQAGSN	Positive
1047	betaCoV3CLseqs	gb:ASU89942|ncbiId:ASU89942.1|UniProtKB:A0A2D0YHN0|Organism:Middle	4234	4241	12.2143	1.42e-05	VRLQAGSN	Positive
1048	betaCoV3CLseqs	gb:AVK87338|ncbiId:AVK87338.1|UniProtKB:A0A384YD61|Organism:Middle	4234	4241	12.2143	1.42e-05	VRLQAGSN	Positive
1049	betaCoV3CLseqs	gb:ASU89931|ncbiId:ASU89931.1|UniProtKB:A0A2H1YPP2|Organism:Middle	4234	4241	12.2143	1.42e-05	VRLQAGSN	Positive
1050	betaCoV3CLseqs	gb:ASU91107|ncbiId:ASU91107.1|UniProtKB:A0A2D0YBK3|Organism:Middle	4234	4241	12.2143	1.42e-05	VRLQAGSN	Positive
1051	betaCoV3CLseqs	gb:ASU90217|ncbiId:ASU90217.1|UniProtKB:A0A2D0Y815|Organism:Middle	4234	4241	12.2143	1.42e-05	VRLQAGSN	Positive
1052	betaCoV3CLseqs	gb:ALA49857|ncbiId:ALA49857.1|UniProtKB:A0A0U2GQD1|Organism:Middle	4234	4241	12.2143	1.42e-05	VRLQAGSN	Positive
1053	betaCoV3CLseqs	gb:ALA49472|ncbiId:ALA49472.1|UniProtKB:A0A0U2GL35|Organism:Middle	4234	4241	12.2143	1.42e-05	VRLQAGSN	Positive
1054	betaCoV3CLseqs	gb:ATY74390|ncbiId:ATY74390.1|UniProtKB:A0A2H4TED0|Organism:Middle	4234	4241	12.2143	1.42e-05	VRLQAGSN	Positive
1055	betaCoV3CLseqs	gb:ALA49395|ncbiId:ALA49395.1|UniProtKB:A0A0U2GP75|Organism:Middle	4234	4241	12.2143	1.42e-05	VRLQAGSN	Positive
1056	betaCoV3CLseqs	gb:ASU90679|ncbiId:ASU90679.1|UniProtKB:A0A2D0YE09|Organism:Middle	4234	4241	12.2143	1.42e-05	VRLQAGSN	Positive
1057	betaCoV3CLseqs	gb:ASU90986|ncbiId:ASU90986.1|UniProtKB:A0A2D0Y3A2|Organism:Middle	4234	4241	12.2143	1.42e-05	VRLQAGSN	Positive
1058	betaCoV3CLseqs	gb:ASU90437|ncbiId:ASU90437.1|UniProtKB:A0A2D0Y8Y4|Organism:Middle	4234	4241	12.2143	1.42e-05	VRLQAGSN	Positive
1059	betaCoV3CLseqs	gb:ANI69855|ncbiId:ANI69855.1|UniProtKB:A0A1L2E0I7|Organism:Middle	4234	4241	12.2143	1.42e-05	VRLQAGSN	Positive
1060	betaCoV3CLseqs	gb:AWM99580|ncbiId:AWM99580.1|UniProtKB:A0A2U8UA99|Organism:Middle	4234	4241	12.2143	1.42e-05	VRLQAGSN	Positive
1061	betaCoV3CLseqs	gb:AVK87360|ncbiId:AVK87360.1|UniProtKB:A0A2H4TED0|Organism:Middle	4234	4241	12.2143	1.42e-05	VRLQAGSN	Positive
1062	betaCoV3CLseqs	gb:ALT66869|ncbiId:ALT66869.1|UniProtKB:A0A0U2SCR5|Organism:Middle	4234	4241	12.2143	1.42e-05	VRLQAGSN	Positive
1063	betaCoV3CLseqs	gb:AXG21652|ncbiId:AXG21652.1|UniProtKB:A0A345F0Z5|Organism:Middle	4234	4241	12.2143	1.42e-05	VRLQAGSN	Positive
1064	betaCoV3CLseqs	gb:ASU90723|ncbiId:ASU90723.1|UniProtKB:A0A2D0YVW0|Organism:Middle	4234	4241	12.2143	1.42e-05	VRLQAGSN	Positive
1065	betaCoV3CLseqs	gb:AXN73368|ncbiId:AXN73368.1|UniProtKB:A0A191KB38|Organism:Middle	4234	4241	12.2143	1.42e-05	VRLQAGSN	Positive
1066	betaCoV3CLseqs	gb:ALT66879|ncbiId:ALT66879.1|UniProtKB:A0A0U3CMD3|Organism:Middle	4234	4241	12.2143	1.42e-05	VRLQAGSN	Positive
1067	betaCoV3CLseqs	gb:AYV64558|ncbiId:AYV64558.1|UniProtKB:A0A024E2M0|Organism:Middle	4234	4241	12.2143	1.42e-05	VRLQAGSN	Positive
1068	betaCoV3CLseqs	gb:AYO86697|ncbiId:AYO86697.1|UniProtKB:A0A455LLX5|Organism:Middle	4234	4241	12.2143	1.42e-05	VRLQAGSN	Positive
1069	betaCoV3CLseqs	gb:ASU45750|ncbiId:ASU45750.1|UniProtKB:A0A2H4KGP8|Organism:Middle	4234	4241	12.2143	1.42e-05	VRLQAGSN	Positive
1070	betaCoV3CLseqs	gb:ASU91239|ncbiId:ASU91239.1|UniProtKB:A0A2D0YGI1|Organism:Middle	4234	4241	12.2143	1.42e-05	VRLQAGSN	Positive
1071	betaCoV3CLseqs	gb:ALA49879|ncbiId:ALA49879.1|UniProtKB:A0A0U2GMN3|Organism:Middle	4234	4241	12.2143	1.42e-05	VRLQAGSN	Positive
1072	betaCoV3CLseqs	gb:ASU90140|ncbiId:ASU90140.1|UniProtKB:A0A2D0YP87|Organism:Middle	4234	4241	12.2143	1.42e-05	VRLQAGSN	Positive
1073	betaCoV3CLseqs	gb:ANC28665|ncbiId:ANC28665.1|UniProtKB:A0A126G7W1|Organism:Middle	4234	4241	12.2143	1.42e-05	VRLQAGSN	Positive
1074	betaCoV3CLseqs	gb:AYJ71479|ncbiId:AYJ71479.1|UniProtKB:A0A191KB38|Organism:Middle	4234	4241	12.2143	1.42e-05	VRLQAGSN	Positive
1075	betaCoV3CLseqs	gb:ASU90195|ncbiId:ASU90195.1|UniProtKB:A0A2D0Y329|Organism:Middle	4234	4241	12.2143	1.42e-05	VRLQAGSN	Positive
1076	betaCoV3CLseqs	gb:ASU89975|ncbiId:ASU89975.1|UniProtKB:A0A2H1YPQ1|Organism:Middle	4234	4241	12.2143	1.42e-05	VRLQAGSN	Positive
1077	betaCoV3CLseqs	gb:AXN73413|ncbiId:AXN73413.1|UniProtKB:A0A191KB38|Organism:Middle	4234	4241	12.2143	1.42e-05	VRLQAGSN	Positive
1078	betaCoV3CLseqs	gb:AVK87404|ncbiId:AVK87404.1|UniProtKB:A0A346FR62|Organism:Middle	4234	4241	12.2143	1.42e-05	VRLQAGSN	Positive
1079	betaCoV3CLseqs	gb:ASU90085|ncbiId:ASU90085.1|UniProtKB:A0A2D0Y2R6|Organism:Middle	4234	4241	12.2143	1.42e-05	VRLQAGSN	Positive
1080	betaCoV3CLseqs	gb:AFY13306|ncbiId:AFY13306.1|UniProtKB:K9N7C7|Organism:Betacoronavirus	4234	4241	12.2143	1.42e-05	VRLQAGSN	Positive
1081	betaCoV3CLseqs	gb:QGV13494|ncbiId:QGV13494.1|UniProtKB:-N/A-|Organism:Middle	4234	4241	12.2143	1.42e-05	VRLQAGSN	Positive
1082	betaCoV3CLseqs	gb:ALA49747|ncbiId:ALA49747.1|UniProtKB:A0A0U2GM89|Organism:Middle	4234	4241	12.2143	1.42e-05	VRLQAGSN	Positive
1083	betaCoV3CLseqs	gb:ASU90997|ncbiId:ASU90997.1|UniProtKB:A0A2D0Y3A2|Organism:Middle	4234	4241	12.2143	1.42e-05	VRLQAGSN	Positive
1084	betaCoV3CLseqs	gb:ASU90591|ncbiId:ASU90591.1|UniProtKB:A0A0S3IUQ0|Organism:Middle	4234	4241	12.2143	1.42e-05	VRLQAGSN	Positive
1085	betaCoV3CLseqs	gb:ALA49461|ncbiId:ALA49461.1|UniProtKB:A0A0U2GL35|Organism:Middle	4234	4241	12.2143	1.42e-05	VRLQAGSN	Positive
1086	betaCoV3CLseqs	gb:ALA49384|ncbiId:ALA49384.1|UniProtKB:A0A0U2GPI9|Organism:Middle	4234	4241	12.2143	1.42e-05	VRLQAGSN	Positive
1087	betaCoV3CLseqs	gb:ALA49670|ncbiId:ALA49670.1|UniProtKB:A0A0U2GM29|Organism:Middle	4234	4241	12.2143	1.42e-05	VRLQAGSN	Positive
1088	betaCoV3CLseqs	gb:ALA49340|ncbiId:ALA49340.1|UniProtKB:A0A0U2GLN3|Organism:Middle	4234	4241	12.2143	1.42e-05	VRLQAGSN	Positive
1089	betaCoV3CLseqs	gb:ASU90855|ncbiId:ASU90855.1|UniProtKB:A0A2D0Y507|Organism:Middle	4234	4241	12.2143	1.42e-05	VRLQAGSN	Positive
1090	betaCoV3CLseqs	gb:ANI69844|ncbiId:ANI69844.1|UniProtKB:A0A1L2DZF0|Organism:Middle	4234	4241	12.2143	1.42e-05	VRLQAGSN	Positive
1091	betaCoV3CLseqs	gb:ALA50022|ncbiId:ALA50022.1|UniProtKB:A0A0U2GR54|Organism:Middle	4234	4241	12.2143	1.42e-05	VRLQAGSN	Positive
1092	betaCoV3CLseqs	gb:ASU90481|ncbiId:ASU90481.1|UniProtKB:A0A2D0Y3W1|Organism:Middle	4234	4241	12.2143	1.42e-05	VRLQAGSN	Positive
1093	betaCoV3CLseqs	gb:ASU90316|ncbiId:ASU90316.1|UniProtKB:A0A2D0YLT7|Organism:Middle	4234	4241	12.2143	1.42e-05	VRLQAGSN	Positive
1094	betaCoV3CLseqs	gb:ALA50044|ncbiId:ALA50044.1|UniProtKB:A0A0U2GN71|Organism:Middle	4234	4241	12.2143	1.42e-05	VRLQAGSN	Positive
1095	betaCoV3CLseqs	gb:ANC28643|ncbiId:ANC28643.1|UniProtKB:A0A140AYW3|Organism:Middle	4234	4241	12.2143	1.42e-05	VRLQAGSN	Positive
1096	betaCoV3CLseqs	gb:AVK87415|ncbiId:AVK87415.1|UniProtKB:A0A346FR62|Organism:Middle	4234	4241	12.2143	1.42e-05	VRLQAGSN	Positive
1097	betaCoV3CLseqs	gb:ALA49450|ncbiId:ALA49450.1|UniProtKB:A0A0U2GMK7|Organism:Middle	4234	4241	12.2143	1.42e-05	VRLQAGSN	Positive
1098	betaCoV3CLseqs	gb:ALA49417|ncbiId:ALA49417.1|UniProtKB:A0A0U2GN60|Organism:Middle	4234	4241	12.2143	1.42e-05	VRLQAGSN	Positive
1099	betaCoV3CLseqs	gb:ASU90921|ncbiId:ASU90921.1|UniProtKB:A0A0U2GMN7|Organism:Middle	4234	4241	12.2143	1.42e-05	VRLQAGSN	Positive
1100	betaCoV3CLseqs	gb:ASU89930|ncbiId:ASU89930.1|UniProtKB:A0A0U2GMN7|Organism:Middle	4234	4241	12.2143	1.42e-05	VRLQAGSN	Positive
1101	betaCoV3CLseqs	gb:ASU90899|ncbiId:ASU90899.1|UniProtKB:A0A2D0YF80|Organism:Middle	4234	4241	12.2143	1.42e-05	VRLQAGSN	Positive
1102	betaCoV3CLseqs	gb:ALA49780|ncbiId:ALA49780.1|UniProtKB:A0A0U2GNZ6|Organism:Middle	4234	4241	12.2143	1.42e-05	VRLQAGSN	Positive
1103	betaCoV3CLseqs	gb:AXN73490|ncbiId:AXN73490.1|UniProtKB:A0A191KB38|Organism:Middle	4234	4241	12.2143	1.42e-05	VRLQAGSN	Positive
1104	betaCoV3CLseqs	gb:ASU90349|ncbiId:ASU90349.1|UniProtKB:A0A2D0Y3A2|Organism:Middle	4234	4241	12.2143	1.42e-05	VRLQAGSN	Positive
1105	betaCoV3CLseqs	gb:ANI69822|ncbiId:ANI69822.1|UniProtKB:A0A1L2E087|Organism:Middle	4234	4241	12.2143	1.42e-05	VRLQAGSN	Positive
1106	betaCoV3CLseqs	gb:AYP10307|ncbiId:AYP10307.1|UniProtKB:A0A3G4YQS5|Organism:Middle	4234	4241	12.2143	1.42e-05	VRLQAGSN	Positive
1107	betaCoV3CLseqs	gb:AXN73357|ncbiId:AXN73357.1|UniProtKB:A0A346FR62|Organism:Middle	4234	4241	12.2143	1.42e-05	VRLQAGSN	Positive
1108	betaCoV3CLseqs	gb:AXN73457|ncbiId:AXN73457.1|UniProtKB:A0A191KB38|Organism:Middle	4234	4241	12.2143	1.42e-05	VRLQAGSN	Positive
1109	betaCoV3CLseqs	gb:ASU90162|ncbiId:ASU90162.1|UniProtKB:A0A2D0YIG4|Organism:Middle	4234	4241	12.2143	1.42e-05	VRLQAGSN	Positive
1110	betaCoV3CLseqs	gb:AQZ41363|ncbiId:AQZ41363.1|UniProtKB:A0A2H4GWQ0|Organism:Middle	4234	4241	12.2143	1.42e-05	VRLQAGSN	Positive
1111	betaCoV3CLseqs	gb:ASU90800|ncbiId:ASU90800.1|UniProtKB:A0A2D0YS02|Organism:Middle	4234	4241	12.2143	1.42e-05	VRLQAGSN	Positive
1112	betaCoV3CLseqs	gb:ASU90129|ncbiId:ASU90129.1|UniProtKB:A0A2D0Y3A2|Organism:Middle	4234	4241	12.2143	1.42e-05	VRLQAGSN	Positive
1113	betaCoV3CLseqs	gb:ANI69833|ncbiId:ANI69833.1|UniProtKB:A0A1L2DZF0|Organism:Middle	4234	4241	12.2143	1.42e-05	VRLQAGSN	Positive
1114	betaCoV3CLseqs	gb:ASU90283|ncbiId:ASU90283.1|UniProtKB:A0A2D0Y3A2|Organism:Middle	4234	4241	12.2143	1.42e-05	VRLQAGSN	Positive
1115	betaCoV3CLseqs	gb:ASU90272|ncbiId:ASU90272.1|UniProtKB:A0A2D0YIT5|Organism:Middle	4234	4241	12.2143	1.42e-05	VRLQAGSN	Positive
1116	betaCoV3CLseqs	gb:ALA49989|ncbiId:ALA49989.1|UniProtKB:A0A0U2GR54|Organism:Middle	4234	4241	12.2143	1.42e-05	VRLQAGSN	Positive
1117	betaCoV3CLseqs	gb:ASU91129|ncbiId:ASU91129.1|UniProtKB:A0A2D0Y7A6|Organism:Middle	4234	4241	12.2143	1.42e-05	VRLQAGSN	Positive
1118	betaCoV3CLseqs	gb:ATY74401|ncbiId:ATY74401.1|UniProtKB:A0A2H4TED0|Organism:Middle	4234	4241	12.2143	1.42e-05	VRLQAGSN	Positive
1119	betaCoV3CLseqs	gb:AQZ41320|ncbiId:AQZ41320.1|UniProtKB:A0A2I2MQF8|Organism:Middle	4234	4241	12.2143	1.42e-05	VRLQAGSN	Positive
1120	betaCoV3CLseqs	gb:ALA49406|ncbiId:ALA49406.1|UniProtKB:A0A0U2GP75|Organism:Middle	4234	4241	12.2143	1.42e-05	VRLQAGSN	Positive
1121	betaCoV3CLseqs	gb:ASU90096|ncbiId:ASU90096.1|UniProtKB:A0A2D0YL22|Organism:Middle	4234	4241	12.2143	1.42e-05	VRLQAGSN	Positive
1122	betaCoV3CLseqs	gb:ASU90107|ncbiId:ASU90107.1|UniProtKB:A0A2D0Y7P7|Organism:Middle	4234	4241	12.2143	1.42e-05	VRLQAGSN	Positive
1123	betaCoV3CLseqs	gb:ASU90844|ncbiId:ASU90844.1|UniProtKB:A0A2D0Y4X0|Organism:Middle	4234	4241	12.2143	1.42e-05	VRLQAGSN	Positive
1124	betaCoV3CLseqs	gb:ASU91250|ncbiId:ASU91250.1|UniProtKB:A0A2D0YYG9|Organism:Middle	4234	4241	12.2143	1.42e-05	VRLQAGSN	Positive
1125	betaCoV3CLseqs	gb:ASU90503|ncbiId:ASU90503.1|UniProtKB:A0A2D0YV62|Organism:Middle	4234	4241	12.2143	1.42e-05	VRLQAGSN	Positive
1126	betaCoV3CLseqs	gb:ALA49912|ncbiId:ALA49912.1|UniProtKB:A0A0U2GQL1|Organism:Middle	4234	4241	12.2143	1.42e-05	VRLQAGSN	Positive
1127	betaCoV3CLseqs	gb:ASU90041|ncbiId:ASU90041.1|UniProtKB:A0A0S3IUQ0|Organism:Middle	4234	4241	12.2143	1.42e-05	VRLQAGSN	Positive
1128	betaCoV3CLseqs	gb:ALA49582|ncbiId:ALA49582.1|UniProtKB:A0A0U2GL35|Organism:Middle	4234	4241	12.2143	1.42e-05	VRLQAGSN	Positive
1129	betaCoV3CLseqs	gb:ASU45783|ncbiId:ASU45783.1|UniProtKB:A0A2H4KGS4|Organism:Middle	4234	4241	12.2143	1.42e-05	VRLQAGSN	Positive
1130	betaCoV3CLseqs	gb:ATY74379|ncbiId:ATY74379.1|UniProtKB:A0A2H4TEB8|Organism:Middle	4234	4241	12.2143	1.42e-05	VRLQAGSN	Positive
1131	betaCoV3CLseqs	gb:ASU90910|ncbiId:ASU90910.1|UniProtKB:A0A0U2GMN7|Organism:Middle	4234	4241	12.2143	1.42e-05	VRLQAGSN	Positive
1132	betaCoV3CLseqs	gb:ASU90602|ncbiId:ASU90602.1|UniProtKB:A0A2D0YJX7|Organism:Middle	4234	4241	12.2143	1.42e-05	VRLQAGSN	Positive
1133	betaCoV3CLseqs	gb:ALB08276|ncbiId:ALB08276.1|UniProtKB:A0A126G7W1|Organism:Middle	4234	4241	12.2143	1.42e-05	VRLQAGSN	Positive
1134	betaCoV3CLseqs	YP_009047202	4234	4241	12.2143	1.42e-05	VRLQAGSN	Positive
1135	betaCoV3CLseqs	gb:ASU90646|ncbiId:ASU90646.1|UniProtKB:A0A2D0Y3A2|Organism:Middle	4234	4241	12.2143	1.42e-05	VRLQAGSN	Positive
1136	betaCoV3CLseqs	gb:ASU45739|ncbiId:ASU45739.1|UniProtKB:A0A2H4KGP2|Organism:Middle	4234	4241	12.2143	1.42e-05	VRLQAGSN	Positive
1137	betaCoV3CLseqs	gb:AQZ41385|ncbiId:AQZ41385.1|UniProtKB:A0A2H4GWQ0|Organism:Middle	4234	4241	12.2143	1.42e-05	VRLQAGSN	Positive
1138	betaCoV3CLseqs	gb:AXN73501|ncbiId:AXN73501.1|UniProtKB:A0A191KB38|Organism:Middle	4234	4241	12.2143	1.42e-05	VRLQAGSN	Positive
1139	betaCoV3CLseqs	gb:ASU90888|ncbiId:ASU90888.1|UniProtKB:A0A2D0YHK2|Organism:Middle	4234	4241	12.2143	1.42e-05	VRLQAGSN	Positive
1140	betaCoV3CLseqs	gb:ASU90426|ncbiId:ASU90426.1|UniProtKB:A0A2D0YM73|Organism:Middle	4234	4241	12.2143	1.42e-05	VRLQAGSN	Positive
1141	betaCoV3CLseqs	gb:ASU45728|ncbiId:ASU45728.1|UniProtKB:A0A2H4KGQ3|Organism:Middle	4234	4241	12.2143	1.42e-05	VRLQAGSN	Positive
1142	betaCoV3CLseqs	gb:AQZ41305|ncbiId:AQZ41305.1|UniProtKB:A0A2H4GWN4|Organism:Middle	4234	4241	12.2143	1.42e-05	VRLQAGSN	Positive
1143	betaCoV3CLseqs	gb:QCQ29073|ncbiId:QCQ29073.1|UniProtKB:A0A140AYW3|Organism:Middle	4234	4241	12.2143	1.42e-05	VRLQAGSN	Positive
1144	betaCoV3CLseqs	gb:ALA49626|ncbiId:ALA49626.1|UniProtKB:A0A0U2GM29|Organism:Middle	4234	4241	12.2143	1.42e-05	VRLQAGSN	Positive
1145	betaCoV3CLseqs	gb:ANC28709|ncbiId:ANC28709.1|UniProtKB:A0A126G7W1|Organism:Middle	4234	4241	12.2143	1.42e-05	VRLQAGSN	Positive
1146	betaCoV3CLseqs	gb:ALB08287|ncbiId:ALB08287.1|UniProtKB:A0A126G7W1|Organism:Middle	4234	4241	12.2143	1.42e-05	VRLQAGSN	Positive
1147	betaCoV3CLseqs	gb:ALA49494|ncbiId:ALA49494.1|UniProtKB:A0A0U2GL35|Organism:Middle	4234	4241	12.2143	1.42e-05	VRLQAGSN	Positive
1148	betaCoV3CLseqs	gb:ASU91096|ncbiId:ASU91096.1|UniProtKB:A0A2D0YPC5|Organism:Middle	4234	4241	12.2143	1.42e-05	VRLQAGSN	Positive
1149	betaCoV3CLseqs	gb:ASU90228|ncbiId:ASU90228.1|UniProtKB:A0A2D0YFA3|Organism:Middle	4234	4241	12.2143	1.42e-05	VRLQAGSN	Positive
1150	betaCoV3CLseqs	gb:ASU90943|ncbiId:ASU90943.1|UniProtKB:A0A2D0YWU1|Organism:Middle	4234	4241	12.2143	1.42e-05	VRLQAGSN	Positive
1151	betaCoV3CLseqs	gb:AVV61898|ncbiId:AVV61898.1|UniProtKB:A0A2R4KNC0|Organism:Middle	4234	4241	12.2143	1.42e-05	VRLQAGSN	Positive
1152	betaCoV3CLseqs	gb:ASU45704|ncbiId:ASU45704.1|UniProtKB:A0A2H4KGI3|Organism:Middle	4234	4241	12.2143	1.42e-05	VRLQAGSN	Positive
1153	betaCoV3CLseqs	gb:ALA49505|ncbiId:ALA49505.1|UniProtKB:A0A0U2GL35|Organism:Middle	4234	4241	12.2143	1.42e-05	VRLQAGSN	Positive
1154	betaCoV3CLseqs	gb:ANI69876|ncbiId:ANI69876.1|UniProtKB:A0A1L2DZY7|Organism:Middle	4234	4241	12.2143	1.42e-05	VRLQAGSN	Positive
1155	betaCoV3CLseqs	gb:ALA49934|ncbiId:ALA49934.1|UniProtKB:A0A0U2GQL5|Organism:Middle	4234	4241	12.2143	1.42e-05	VRLQAGSN	Positive
1156	betaCoV3CLseqs	gb:ALA49923|ncbiId:ALA49923.1|UniProtKB:A0A0U2GQL1|Organism:Middle	4234	4241	12.2143	1.42e-05	VRLQAGSN	Positive
1157	betaCoV3CLseqs	gb:ALA49890|ncbiId:ALA49890.1|UniProtKB:A0A0U2GMN3|Organism:Middle	4234	4241	12.2143	1.42e-05	VRLQAGSN	Positive
1158	betaCoV3CLseqs	gb:ASU89953|ncbiId:ASU89953.1|UniProtKB:A0A0S3IUQ0|Organism:Middle	4234	4241	12.2143	1.42e-05	VRLQAGSN	Positive
1159	betaCoV3CLseqs	gb:ALA49648|ncbiId:ALA49648.1|UniProtKB:A0A0U2GMC5|Organism:Middle	4234	4241	12.2143	1.42e-05	VRLQAGSN	Positive
1160	betaCoV3CLseqs	gb:ASU91030|ncbiId:ASU91030.1|UniProtKB:A0A2D0YTA1|Organism:Middle	4234	4241	12.2143	1.42e-05	VRLQAGSN	Positive
1161	betaCoV3CLseqs	gb:ALA49571|ncbiId:ALA49571.1|UniProtKB:A0A0U2GPI9|Organism:Middle	4234	4241	12.2143	1.42e-05	VRLQAGSN	Positive
1162	betaCoV3CLseqs	gb:ALA50055|ncbiId:ALA50055.1|UniProtKB:A0A0U2GMH9|Organism:Middle	4234	4241	12.2143	1.42e-05	VRLQAGSN	Positive
1163	betaCoV3CLseqs	gb:ASU45816|ncbiId:ASU45816.1|UniProtKB:A0A2H4KGY0|Organism:Middle	4234	4241	12.2143	1.42e-05	VRLQAGSN	Positive
1164	betaCoV3CLseqs	gb:ASU90668|ncbiId:ASU90668.1|UniProtKB:A0A2D0Y3A2|Organism:Middle	4234	4241	12.2143	1.42e-05	VRLQAGSN	Positive
1165	betaCoV3CLseqs	gb:ASU91184|ncbiId:ASU91184.1|UniProtKB:A0A2D0Y607|Organism:Middle	4234	4241	12.2143	1.42e-05	VRLQAGSN	Positive
1166	betaCoV3CLseqs	gb:ASU91019|ncbiId:ASU91019.1|UniProtKB:A0A2D0YFU2|Organism:Middle	4234	4241	12.2143	1.42e-05	VRLQAGSN	Positive
1167	betaCoV3CLseqs	gb:ASU45838|ncbiId:ASU45838.1|UniProtKB:A0A2H4KH29|Organism:Middle	4234	4241	12.2143	1.42e-05	VRLQAGSN	Positive
1168	betaCoV3CLseqs	gb:AXG21641|ncbiId:AXG21641.1|UniProtKB:A0A345F0Y4|Organism:Middle	4234	4241	12.2143	1.42e-05	VRLQAGSN	Positive
1169	betaCoV3CLseqs	gb:ASU90954|ncbiId:ASU90954.1|UniProtKB:A0A2D0Y581|Organism:Middle	4234	4241	12.2143	1.42e-05	VRLQAGSN	Positive
1170	betaCoV3CLseqs	gb:ALA50066|ncbiId:ALA50066.1|UniProtKB:A0A0U2GN04|Organism:Middle	4234	4241	12.2143	1.42e-05	VRLQAGSN	Positive
1171	betaCoV3CLseqs	gb:ASU90360|ncbiId:ASU90360.1|UniProtKB:A0A0S3IUQ0|Organism:Middle	4234	4241	12.2143	1.42e-05	VRLQAGSN	Positive
1172	betaCoV3CLseqs	gb:ASU91195|ncbiId:ASU91195.1|UniProtKB:A0A2D0Y656|Organism:Middle	4234	4241	12.2143	1.42e-05	VRLQAGSN	Positive
1173	betaCoV3CLseqs	gb:ALA49725|ncbiId:ALA49725.1|UniProtKB:A0A0U2GM89|Organism:Middle	4234	4241	12.2143	1.42e-05	VRLQAGSN	Positive
1174	betaCoV3CLseqs	gb:ASU90470|ncbiId:ASU90470.1|UniProtKB:A0A2D0YQG8|Organism:Middle	4234	4241	12.2143	1.42e-05	VRLQAGSN	Positive
1175	betaCoV3CLseqs	gb:ASU90712|ncbiId:ASU90712.1|UniProtKB:A0A0U2GMN7|Organism:Middle	4234	4241	12.2143	1.42e-05	VRLQAGSN	Positive
1176	betaCoV3CLseqs	gb:ASU89986|ncbiId:ASU89986.1|UniProtKB:A0A2D0Y7A6|Organism:Middle	4234	4241	12.2143	1.42e-05	VRLQAGSN	Positive
1177	betaCoV3CLseqs	gb:ASU91052|ncbiId:ASU91052.1|UniProtKB:A0A2D0YLL8|Organism:Middle	4234	4241	12.2143	1.42e-05	VRLQAGSN	Positive
1178	betaCoV3CLseqs	gb:ALA49945|ncbiId:ALA49945.1|UniProtKB:A0A0U2GPK8|Organism:Middle	4234	4241	12.2143	1.42e-05	VRLQAGSN	Positive
1179	betaCoV3CLseqs	gb:ALA49560|ncbiId:ALA49560.1|UniProtKB:A0A0U2GPI9|Organism:Middle	4234	4241	12.2143	1.42e-05	VRLQAGSN	Positive
1180	betaCoV3CLseqs	gb:ALA49637|ncbiId:ALA49637.1|UniProtKB:A0A0U2GM29|Organism:Middle	4234	4241	12.2143	1.42e-05	VRLQAGSN	Positive
1181	betaCoV3CLseqs	gb:ALA49527|ncbiId:ALA49527.1|UniProtKB:A0A0U2GL35|Organism:Middle	4234	4241	12.2143	1.42e-05	VRLQAGSN	Positive
1182	betaCoV3CLseqs	gb:ASU91074|ncbiId:ASU91074.1|UniProtKB:A0A2D0Y5N5|Organism:Middle	4234	4241	12.2143	1.42e-05	VRLQAGSN	Positive
1183	betaCoV3CLseqs	gb:ASU45871|ncbiId:ASU45871.1|UniProtKB:A0A2H4KH29|Organism:Middle	4234	4241	12.2143	1.42e-05	VRLQAGSN	Positive
1184	betaCoV3CLseqs	gb:ASU90305|ncbiId:ASU90305.1|UniProtKB:A0A2D0Y3E5|Organism:Middle	4234	4241	12.2143	1.42e-05	VRLQAGSN	Positive
1185	betaCoV3CLseqs	gb:ASU91063|ncbiId:ASU91063.1|UniProtKB:A0A2D0YXD0|Organism:Middle	4234	4241	12.2143	1.42e-05	VRLQAGSN	Positive
1186	betaCoV3CLseqs	gb:ASU90580|ncbiId:ASU90580.1|UniProtKB:A0A2D0YQW8|Organism:Middle	4234	4241	12.2143	1.42e-05	VRLQAGSN	Positive
1187	betaCoV3CLseqs	gb:AXN73379|ncbiId:AXN73379.1|UniProtKB:A0A191KB38|Organism:Middle	4234	4241	12.2143	1.42e-05	VRLQAGSN	Positive
1188	betaCoV3CLseqs	gb:AZK15898|ncbiId:AZK15898.1|UniProtKB:A0A455MTK4|Organism:Middle	4234	4241	12.2143	1.42e-05	VRLQAGSN	Positive
1189	betaCoV3CLseqs	gb:ALA49791|ncbiId:ALA49791.1|UniProtKB:A0A0U2GNZ6|Organism:Middle	4234	4241	12.2143	1.42e-05	VRLQAGSN	Positive
1190	betaCoV3CLseqs	gb:ATY74412|ncbiId:ATY74412.1|UniProtKB:A0A2H4TEI3|Organism:Middle	4234	4241	12.2143	1.42e-05	VRLQAGSN	Positive
1191	betaCoV3CLseqs	gb:ASU90767|ncbiId:ASU90767.1|UniProtKB:A0A2D0YAE5|Organism:Middle	4234	4241	12.2143	1.42e-05	VRLQAGSN	Positive
1192	betaCoV3CLseqs	gb:AQZ41352|ncbiId:AQZ41352.1|UniProtKB:A0A2H4GWQ0|Organism:Middle	4234	4241	12.2143	1.42e-05	VRLQAGSN	Positive
1193	betaCoV3CLseqs	gb:ASU45860|ncbiId:ASU45860.1|UniProtKB:A0A2H4KGY0|Organism:Middle	4234	4241	12.2143	1.42e-05	VRLQAGSN	Positive
1194	betaCoV3CLseqs	gb:ASU90536|ncbiId:ASU90536.1|UniProtKB:A0A2D0YMJ1|Organism:Middle	4234	4241	12.2143	1.42e-05	VRLQAGSN	Positive
1195	betaCoV3CLseqs	gb:ASU91228|ncbiId:ASU91228.1|UniProtKB:A0A2D0Y7A6|Organism:Middle	4234	4241	12.2143	1.42e-05	VRLQAGSN	Positive
1196	betaCoV3CLseqs	gb:ASU91118|ncbiId:ASU91118.1|UniProtKB:A0A2D0Y7A6|Organism:Middle	4234	4241	12.2143	1.42e-05	VRLQAGSN	Positive
1197	betaCoV3CLseqs	gb:ASU91313|ncbiId:ASU91313.1|UniProtKB:A0A2D0YYG9|Organism:Middle	4234	4241	12.2143	1.42e-05	VRLQAGSN	Positive
1198	betaCoV3CLseqs	gb:AVK87349|ncbiId:AVK87349.1|UniProtKB:A0A2H4TED0|Organism:Middle	4234	4241	12.2143	1.42e-05	VRLQAGSN	Positive
1199	betaCoV3CLseqs	gb:ASU90932|ncbiId:ASU90932.1|UniProtKB:A0A2D0YL44|Organism:Middle	4234	4241	12.2143	1.42e-05	VRLQAGSN	Positive
1200	betaCoV3CLseqs	gb:ASU90569|ncbiId:ASU90569.1|UniProtKB:A0A2D0YDD5|Organism:Middle	4234	4241	12.2143	1.42e-05	VRLQAGSN	Positive
1201	betaCoV3CLseqs	gb:AYJ71468|ncbiId:AYJ71468.1|UniProtKB:A0A191KB38|Organism:Middle	4234	4241	12.2143	1.42e-05	VRLQAGSN	Positive
1202	betaCoV3CLseqs	gb:ALA49362|ncbiId:ALA49362.1|UniProtKB:A0A0U2GLI5|Organism:Middle	4234	4241	12.2143	1.42e-05	VRLQAGSN	Positive
1203	betaCoV3CLseqs	gb:ASU90052|ncbiId:ASU90052.1|UniProtKB:A0A2D0YI33|Organism:Middle	4234	4241	12.2143	1.42e-05	VRLQAGSN	Positive
1204	betaCoV3CLseqs	gb:AWU59319|ncbiId:AWU59319.1|UniProtKB:A0A2U9QWF6|Organism:Middle	4234	4241	12.2143	1.42e-05	VRLQAGSN	Positive
1205	betaCoV3CLseqs	gb:ALA49978|ncbiId:ALA49978.1|UniProtKB:A0A0U2GR54|Organism:Middle	4234	4241	12.2143	1.42e-05	VRLQAGSN	Positive
1206	betaCoV3CLseqs	gb:ASU91173|ncbiId:ASU91173.1|UniProtKB:A0A2D0YM06|Organism:Middle	4234	4241	12.2143	1.42e-05	VRLQAGSN	Positive
1207	betaCoV3CLseqs	gb:ASU90118|ncbiId:ASU90118.1|UniProtKB:A0A2D0Y3A2|Organism:Middle	4234	4241	12.2143	1.42e-05	VRLQAGSN	Positive
1208	betaCoV3CLseqs	gb:ASU91271|ncbiId:ASU91271.1|UniProtKB:A0A0S3IUQ0|Organism:Middle	4234	4241	12.2143	1.42e-05	VRLQAGSN	Positive
1209	betaCoV3CLseqs	gb:ALA49736|ncbiId:ALA49736.1|UniProtKB:A0A0U2GM89|Organism:Middle	4234	4241	12.2143	1.42e-05	VRLQAGSN	Positive
1210	betaCoV3CLseqs	gb:ASU90778|ncbiId:ASU90778.1|UniProtKB:A0A2D0YH91|Organism:Middle	4234	4241	12.2143	1.42e-05	VRLQAGSN	Positive
1211	betaCoV3CLseqs	gb:ASU45805|ncbiId:ASU45805.1|UniProtKB:A0A2H4KGV0|Organism:Middle	4234	4241	12.2143	1.42e-05	VRLQAGSN	Positive
1212	betaCoV3CLseqs	gb:ALA49703|ncbiId:ALA49703.1|UniProtKB:A0A0U2GLK8|Organism:Middle	4234	4241	12.2143	1.42e-05	VRLQAGSN	Positive
1213	betaCoV3CLseqs	gb:ALR69640|ncbiId:ALR69640.1|UniProtKB:A0A0S3IUQ0|Organism:Middle	4234	4241	12.2143	1.42e-05	VRLQAGSN	Positive
1214	betaCoV3CLseqs	gb:ALA49714|ncbiId:ALA49714.1|UniProtKB:A0A0U2GM89|Organism:Middle	4234	4241	12.2143	1.42e-05	VRLQAGSN	Positive
1215	betaCoV3CLseqs	gb:QDP16204|ncbiId:QDP16204.1|UniProtKB:A0A516IIW5|Organism:Middle	4234	4241	12.2143	1.42e-05	VRLQAGSN	Positive
1216	betaCoV3CLseqs	gb:ALA49604|ncbiId:ALA49604.1|UniProtKB:A0A0U2GL35|Organism:Middle	4234	4241	12.2143	1.42e-05	VRLQAGSN	Positive
1217	betaCoV3CLseqs	gb:ASU45717|ncbiId:ASU45717.1|UniProtKB:A0A2H4KGP2|Organism:Middle	4234	4241	12.2143	1.42e-05	VRLQAGSN	Positive
1218	betaCoV3CLseqs	gb:ALA49901|ncbiId:ALA49901.1|UniProtKB:A0A0U2GMR9|Organism:Middle	4234	4241	12.2143	1.42e-05	VRLQAGSN	Positive
1219	betaCoV3CLseqs	gb:AVK87316|ncbiId:AVK87316.1|UniProtKB:A0A346FR62|Organism:Middle	4234	4241	12.2143	1.42e-05	VRLQAGSN	Positive
1220	betaCoV3CLseqs	gb:ASU91008|ncbiId:ASU91008.1|UniProtKB:A0A2D0Y3A2|Organism:Middle	4234	4241	12.2143	1.42e-05	VRLQAGSN	Positive
1221	betaCoV3CLseqs	gb:ARQ84766|ncbiId:ARQ84766.1|UniProtKB:-N/A-|Organism:Middle	4234	4241	12.2143	1.42e-05	VRLQAGSN	Positive
1222	betaCoV3CLseqs	gb:ALA49681|ncbiId:ALA49681.1|UniProtKB:A0A0U2GLK8|Organism:Middle	4234	4241	12.2143	1.42e-05	VRLQAGSN	Positive
1223	betaCoV3CLseqs	gb:ANC28687|ncbiId:ANC28687.1|UniProtKB:A0A126G7W1|Organism:Middle	4234	4241	12.2143	1.42e-05	VRLQAGSN	Positive
1224	betaCoV3CLseqs	gb:ALA49758|ncbiId:ALA49758.1|UniProtKB:A0A0U2GNZ6|Organism:Middle	4234	4241	12.2143	1.42e-05	VRLQAGSN	Positive
1225	betaCoV3CLseqs	gb:ALA50000|ncbiId:ALA50000.1|UniProtKB:A0A0U2GR54|Organism:Middle	4234	4241	12.2143	1.42e-05	VRLQAGSN	Positive
1226	betaCoV3CLseqs	gb:ASU89997|ncbiId:ASU89997.1|UniProtKB:A0A2D0Y7A6|Organism:Middle	4234	4241	12.2143	1.42e-05	VRLQAGSN	Positive
1227	betaCoV3CLseqs	gb:ARQ84755|ncbiId:ARQ84755.1|UniProtKB:-N/A-|Organism:Middle	4234	4241	12.2143	1.42e-05	VRLQAGSN	Positive
1228	betaCoV3CLseqs	gb:ALA49692|ncbiId:ALA49692.1|UniProtKB:A0A0U2GLK8|Organism:Middle	4234	4241	12.2143	1.42e-05	VRLQAGSN	Positive
1229	betaCoV3CLseqs	gb:ARQ84744|ncbiId:ARQ84744.1|UniProtKB:-N/A-|Organism:Middle	4234	4241	12.2143	1.42e-05	VRLQAGSN	Positive
1230	betaCoV3CLseqs	gb:ASU91140|ncbiId:ASU91140.1|UniProtKB:A0A2D0YU46|Organism:Middle	4234	4241	12.2143	1.42e-05	VRLQAGSN	Positive
1231	betaCoV3CLseqs	gb:ANC28676|ncbiId:ANC28676.1|UniProtKB:A0A140AYW3|Organism:Middle	4234	4241	12.2143	1.42e-05	VRLQAGSN	Positive
1232	betaCoV3CLseqs	gb:AVK87426|ncbiId:AVK87426.1|UniProtKB:A0A384YDJ0|Organism:Middle	4234	4241	12.2143	1.42e-05	VRLQAGSN	Positive
1233	betaCoV3CLseqs	gb:ASU90514|ncbiId:ASU90514.1|UniProtKB:A0A2D0Y3Z0|Organism:Middle	4234	4241	12.2143	1.42e-05	VRLQAGSN	Positive
1234	betaCoV3CLseqs	gb:ASU90382|ncbiId:ASU90382.1|UniProtKB:A0A2D0YJ57|Organism:Middle	4234	4241	12.2143	1.42e-05	VRLQAGSN	Positive
1235	betaCoV3CLseqs	gb:ASU90261|ncbiId:ASU90261.1|UniProtKB:A0A2D0Y3A2|Organism:Middle	4234	4241	12.2143	1.42e-05	VRLQAGSN	Positive
1236	betaCoV3CLseqs	gb:ASU90074|ncbiId:ASU90074.1|UniProtKB:A0A2D0Y2R1|Organism:Middle	4234	4241	12.2143	1.42e-05	VRLQAGSN	Positive
1237	betaCoV3CLseqs	gb:QGW51918|ncbiId:QGW51918.1|UniProtKB:-N/A-|Organism:Middle	4234	4241	12.2143	1.42e-05	VRLQAGSN	Positive
1238	betaCoV3CLseqs	gb:ANI69909|ncbiId:ANI69909.1|UniProtKB:A0A1L2DZK3|Organism:Middle	4234	4241	12.2143	1.42e-05	VRLQAGSN	Positive
1239	betaCoV3CLseqs	gb:ALA49483|ncbiId:ALA49483.1|UniProtKB:A0A0U2GL35|Organism:Middle	4234	4241	12.2143	1.42e-05	VRLQAGSN	Positive
1240	betaCoV3CLseqs	gb:ANI69898|ncbiId:ANI69898.1|UniProtKB:A0A1L2E055|Organism:Middle	4234	4241	12.2143	1.42e-05	VRLQAGSN	Positive
1241	betaCoV3CLseqs	gb:ASU90151|ncbiId:ASU90151.1|UniProtKB:A0A2D0Y2X9|Organism:Middle	4234	4241	12.2143	1.42e-05	VRLQAGSN	Positive
1242	betaCoV3CLseqs	gb:ALA49615|ncbiId:ALA49615.1|UniProtKB:A0A0U2GM29|Organism:Middle	4234	4241	12.2143	1.42e-05	VRLQAGSN	Positive
1243	betaCoV3CLseqs	gb:ALA49549|ncbiId:ALA49549.1|UniProtKB:A0A0U2GPI9|Organism:Middle	4234	4241	12.2143	1.42e-05	VRLQAGSN	Positive
1244	betaCoV3CLseqs	gb:ANC28654|ncbiId:ANC28654.1|UniProtKB:A0A140AYW3|Organism:Middle	4234	4241	12.2143	1.42e-05	VRLQAGSN	Positive
1245	betaCoV3CLseqs	gb:AXG21663|ncbiId:AXG21663.1|UniProtKB:A0A345F106|Organism:Middle	4234	4241	12.2143	1.42e-05	VRLQAGSN	Positive
1246	betaCoV3CLseqs	gb:AYM48029|ncbiId:AYM48029.1|UniProtKB:A0A3B8G4J8|Organism:Middle	4234	4241	12.2143	1.42e-05	VRLQAGSN	Positive
1247	betaCoV3CLseqs	gb:ASU90492|ncbiId:ASU90492.1|UniProtKB:A0A2D0YJJ6|Organism:Middle	4234	4241	12.2143	1.42e-05	VRLQAGSN	Positive
1248	betaCoV3CLseqs	gb:ASU90976|ncbiId:ASU90976.1|UniProtKB:A0A0S3IUQ0|Organism:Middle	4234	4241	12.2143	1.42e-05	VRLQAGSN	Positive
1249	betaCoV3CLseqs	gb:ALA49373|ncbiId:ALA49373.1|UniProtKB:A0A0U2GLK8|Organism:Middle	4234	4241	12.2143	1.42e-05	VRLQAGSN	Positive
1250	betaCoV3CLseqs	gb:ASU90030|ncbiId:ASU90030.1|UniProtKB:A0A2D0YNK5|Organism:Middle	4234	4241	12.2143	1.42e-05	VRLQAGSN	Positive
1251	betaCoV3CLseqs	gb:ASU90327|ncbiId:ASU90327.1|UniProtKB:A0A2D0Y8I2|Organism:Middle	4234	4241	12.2143	1.42e-05	VRLQAGSN	Positive
1252	betaCoV3CLseqs	gb:ASU45772|ncbiId:ASU45772.1|UniProtKB:A0A0A7E7L3|Organism:Middle	4234	4241	12.2143	1.42e-05	VRLQAGSN	Positive
1253	betaCoV3CLseqs	gb:ASU90756|ncbiId:ASU90756.1|UniProtKB:A0A2D0YNB7|Organism:Middle	4234	4241	12.2143	1.42e-05	VRLQAGSN	Positive
1254	betaCoV3CLseqs	gb:ASU90877|ncbiId:ASU90877.1|UniProtKB:A0A2D0YH91|Organism:Middle	4234	4241	12.2143	1.42e-05	VRLQAGSN	Positive
1255	betaCoV3CLseqs	gb:ASU90635|ncbiId:ASU90635.1|UniProtKB:A0A2D0Y4A7|Organism:Middle	4234	4241	12.2143	1.42e-05	VRLQAGSN	Positive
1256	betaCoV3CLseqs	gb:ALA49659|ncbiId:ALA49659.1|UniProtKB:A0A0U2GLG2|Organism:Middle	4234	4241	12.2143	1.42e-05	VRLQAGSN	Positive
1257	betaCoV3CLseqs	gb:ALA49769|ncbiId:ALA49769.1|UniProtKB:A0A0U2GNZ6|Organism:Middle	4234	4241	12.2143	1.42e-05	VRLQAGSN	Positive
1258	betaCoV3CLseqs	gb:ALA49813|ncbiId:ALA49813.1|UniProtKB:A0A0U2GQM6|Organism:Middle	4234	4241	12.2143	1.42e-05	VRLQAGSN	Positive
1259	betaCoV3CLseqs	gb:AVK87327|ncbiId:AVK87327.1|UniProtKB:A0A384YD53|Organism:Middle	4234	4241	12.2143	1.42e-05	VRLQAGSN	Positive
1260	betaCoV3CLseqs	gb:ASU91206|ncbiId:ASU91206.1|UniProtKB:A0A2D0YPS6|Organism:Middle	4234	4241	12.2143	1.42e-05	VRLQAGSN	Positive
1261	betaCoV3CLseqs	gb:ALA49956|ncbiId:ALA49956.1|UniProtKB:A0A0U2GR54|Organism:Middle	4234	4241	12.2143	1.42e-05	VRLQAGSN	Positive
1262	betaCoV3CLseqs	gb:ASU90690|ncbiId:ASU90690.1|UniProtKB:A0A2D0YRD6|Organism:Middle	4234	4241	12.2143	1.42e-05	VRLQAGSN	Positive
1263	betaCoV3CLseqs	gb:ASU91041|ncbiId:ASU91041.1|UniProtKB:A0A2D0Y5J4|Organism:Middle	4234	4241	12.2143	1.42e-05	VRLQAGSN	Positive
1264	betaCoV3CLseqs	gb:AYV64569|ncbiId:AYV64569.1|UniProtKB:A0A3G4YQS5|Organism:Middle	4234	4241	12.2143	1.42e-05	VRLQAGSN	Positive
1265	betaCoV3CLseqs	gb:YP_009047202|ncbiId:YP_009047202.1|UniProtKB:-N/A-|Organism:Middle	4234	4241	12.2143	1.42e-05	VRLQAGSN	Positive
1266	betaCoV3CLseqs	gb:ASU90371|ncbiId:ASU90371.1|UniProtKB:A0A2D0Y3K9|Organism:Middle	4234	4241	12.2143	1.42e-05	VRLQAGSN	Positive
1267	betaCoV3CLseqs	gb:ALA49351|ncbiId:ALA49351.1|UniProtKB:A0A0U2GL21|Organism:Middle	4234	4241	12.2143	1.42e-05	VRLQAGSN	Positive
1268	betaCoV3CLseqs	gb:ASU90404|ncbiId:ASU90404.1|UniProtKB:A0A2D0Y3P2|Organism:Middle	4234	4241	12.2143	1.42e-05	VRLQAGSN	Positive
1269	betaCoV3CLseqs	gb:ASU45794|ncbiId:ASU45794.1|UniProtKB:A0A024E2M0|Organism:Middle	4234	4241	12.2143	1.42e-05	VRLQAGSN	Positive
1270	betaCoV3CLseqs	gb:AVK87382|ncbiId:AVK87382.1|UniProtKB:A0A346FR62|Organism:Middle	4234	4241	12.2143	1.42e-05	VRLQAGSN	Positive
1271	betaCoV3CLseqs	gb:ASU90975|ncbiId:ASU90975.1|UniProtKB:A0A2D0Y5D9|Organism:Middle	4234	4241	12.2143	1.42e-05	VRLQAGSN	Positive
1272	betaCoV3CLseqs	gb:ASU91217|ncbiId:ASU91217.1|UniProtKB:A0A2D0YBY2|Organism:Middle	4234	4241	12.2143	1.42e-05	VRLQAGSN	Positive
1273	betaCoV3CLseqs	gb:ASU91260|ncbiId:ASU91260.1|UniProtKB:A0A2D0YUM2|Organism:Middle	4234	4241	12.2143	1.42e-05	VRLQAGSN	Positive
1274	betaCoV3CLseqs	gb:ALA49846|ncbiId:ALA49846.1|UniProtKB:A0A0U2GLU3|Organism:Middle	4234	4241	12.2143	1.42e-05	VRLQAGSN	Positive
1275	betaCoV3CLseqs	gb:ALA49593|ncbiId:ALA49593.1|UniProtKB:A0A0U2GNJ2|Organism:Middle	4234	4241	12.2143	1.42e-05	VRLQAGSN	Positive
1276	betaCoV3CLseqs	gb:ANC28698|ncbiId:ANC28698.1|UniProtKB:A0A168DM51|Organism:Middle	4234	4241	12.2143	1.42e-05	VRLQAGSN	Positive
1277	betaCoV3CLseqs	gb:ASU90866|ncbiId:ASU90866.1|UniProtKB:A0A2D0YNK5|Organism:Middle	4234	4241	12.2143	1.42e-05	VRLQAGSN	Positive
1278	betaCoV3CLseqs	gb:ASU90547|ncbiId:ASU90547.1|UniProtKB:A0A2D0Y9P2|Organism:Middle	4234	4241	12.2143	1.42e-05	VRLQAGSN	Positive
1279	betaCoV3CLseqs	gb:ASU45761|ncbiId:ASU45761.1|UniProtKB:A0A2H4KGP2|Organism:Middle	4234	4241	12.2143	1.42e-05	VRLQAGSN	Positive
1280	betaCoV3CLseqs	gb:AQZ41330|ncbiId:AQZ41330.1|UniProtKB:A0A2I2MQG5|Organism:Middle	4234	4241	12.2143	1.42e-05	VRLQAGSN	Positive
1281	betaCoV3CLseqs	gb:ALA49439|ncbiId:ALA49439.1|UniProtKB:A0A0U2GLP6|Organism:Middle	4234	4241	12.2143	1.42e-05	VRLQAGSN	Positive
1282	betaCoV3CLseqs	gb:AVK87371|ncbiId:AVK87371.1|UniProtKB:A0A384YDD4|Organism:Middle	4234	4241	12.2143	1.42e-05	VRLQAGSN	Positive
1283	betaCoV3CLseqs	gb:ASU90173|ncbiId:ASU90173.1|UniProtKB:A0A2D0YT37|Organism:Middle	4234	4241	12.2143	1.42e-05	VRLQAGSN	Positive
1284	betaCoV3CLseqs	gb:ASU91323|ncbiId:ASU91323.1|UniProtKB:A0A2D0YYJ8|Organism:Middle	4234	4241	12.2143	1.42e-05	VRLQAGSN	Positive
1285	betaCoV3CLseqs	gb:ASU90415|ncbiId:ASU90415.1|UniProtKB:A0A2D0Y3K9|Organism:Middle	4234	4241	12.2143	1.42e-05	VRLQAGSN	Positive
1286	betaCoV3CLseqs	gb:ASU90206|ncbiId:ASU90206.1|UniProtKB:A0A2D0YLF8|Organism:Middle	4234	4241	12.2143	1.42e-05	VRLQAGSN	Positive
1287	betaCoV3CLseqs	gb:ASU90558|ncbiId:ASU90558.1|UniProtKB:A0A2D0YGN2|Organism:Middle	4234	4241	12.2143	1.42e-05	VRLQAGSN	Positive
1288	betaCoV3CLseqs	gb:ASU90239|ncbiId:ASU90239.1|UniProtKB:A0A2D0YC21|Organism:Middle	4234	4241	12.2143	1.42e-05	VRLQAGSN	Positive
1289	betaCoV3CLseqs	gb:ASU90019|ncbiId:ASU90019.1|UniProtKB:A0A2D0YB75|Organism:Middle	4234	4241	12.2143	1.42e-05	VRLQAGSN	Positive
1290	betaCoV3CLseqs	gb:ASU90822|ncbiId:ASU90822.1|UniProtKB:A0A2D0YKQ3|Organism:Middle	4234	4241	12.2143	1.42e-05	VRLQAGSN	Positive
1291	betaCoV3CLseqs	gb:AVK87393|ncbiId:AVK87393.1|UniProtKB:A0A384YDA1|Organism:Middle	4234	4241	12.2143	1.42e-05	VRLQAGSN	Positive
1292	betaCoV3CLseqs	gb:ASU90063|ncbiId:ASU90063.1|UniProtKB:A0A2H1YPP2|Organism:Middle	4234	4241	12.2143	1.42e-05	VRLQAGSN	Positive
1293	betaCoV3CLseqs	gb:ALA50011|ncbiId:ALA50011.1|UniProtKB:A0A0U2GR54|Organism:Middle	4234	4241	12.2143	1.42e-05	VRLQAGSN	Positive
1294	betaCoV3CLseqs	gb:ASU45827|ncbiId:ASU45827.1|UniProtKB:A0A0A7E7M2|Organism:Middle	4234	4241	12.2143	1.42e-05	VRLQAGSN	Positive
1295	betaCoV3CLseqs	gb:ASU90613|ncbiId:ASU90613.1|UniProtKB:A0A0U2GMN7|Organism:Middle	4234	4241	12.2143	1.42e-05	VRLQAGSN	Positive
1296	betaCoV3CLseqs	gb:AXN73402|ncbiId:AXN73402.1|UniProtKB:A0A191KB38|Organism:Middle	4234	4241	12.2143	1.42e-05	VRLQAGSN	Positive
1297	betaCoV3CLseqs	gb:ARQ84777|ncbiId:ARQ84777.1|UniProtKB:-N/A-|Organism:Middle	4234	4241	12.2143	1.42e-05	VRLQAGSN	Positive
1298	betaCoV3CLseqs	gb:ASU90657|ncbiId:ASU90657.1|UniProtKB:A0A2D0Y3A2|Organism:Middle	4234	4241	12.2143	1.42e-05	VRLQAGSN	Positive
1299	betaCoV3CLseqs	gb:ASU91085|ncbiId:ASU91085.1|UniProtKB:A0A2D0Y5T0|Organism:Middle	4234	4241	12.2143	1.42e-05	VRLQAGSN	Positive
1300	betaCoV3CLseqs	gb:ASU90008|ncbiId:ASU90008.1|UniProtKB:A0A2D0YE98|Organism:Middle	4234	4241	12.2143	1.42e-05	VRLQAGSN	Positive
1301	betaCoV3CLseqs	gb:ASU90624|ncbiId:ASU90624.1|UniProtKB:A0A2D0Y482|Organism:Middle	4234	4241	12.2143	1.42e-05	VRLQAGSN	Positive
1302	betaCoV3CLseqs	gb:ALA49835|ncbiId:ALA49835.1|UniProtKB:A0A0U2GLU7|Organism:Middle	4234	4241	12.2143	1.42e-05	VRLQAGSN	Positive
1303	betaCoV3CLseqs	gb:ASU90184|ncbiId:ASU90184.1|UniProtKB:A0A2D0Y331|Organism:Middle	4234	4241	12.2143	1.42e-05	VRLQAGSN	Positive
1304	betaCoV3CLseqs	gb:ASU45706|ncbiId:ASU45706.1|UniProtKB:A0A2H4KGN4|Organism:Middle	4234	4241	12.2143	1.42e-05	VRLQAGSN	Positive
1305	betaCoV3CLseqs	gb:ATQ39389|ncbiId:ATQ39389.1|UniProtKB:A0A2R2YRH0|Organism:Middle	4240	4247	12.2143	1.42e-05	VRLQAGSN	Positive
1306	betaCoV3CLseqs	gb:QGA70701|ncbiId:QGA70701.1|UniProtKB:-N/A-|Organism:Erinaceus	4241	4248	12.2143	1.42e-05	VRLQAGSN	Positive
1307	betaCoV3CLseqs	gb:QGA70691|ncbiId:QGA70691.1|UniProtKB:-N/A-|Organism:Erinaceus	4241	4248	12.2143	1.42e-05	VRLQAGSN	Positive
1308	betaCoV3CLseqs	gb:ABN10856|ncbiId:ABN10856.1|UniProtKB:A3EXB1|Organism:Bat	4278	4285	12.2143	1.42e-05	VRLQAGAN	Positive
1309	betaCoV3CLseqs	gb:YP_001039952|ncbiId:YP_001039952.1|UniProtKB:P0C6W3|Organism:Tylonycteris	4278	4285	12.2143	1.42e-05	VRLQAGAN	Positive
1310	betaCoV3CLseqs	gb:ABN10838|ncbiId:ABN10838.1|UniProtKB:P0C6W3|Organism:Bat	4278	4285	12.2143	1.42e-05	VRLQAGAN	Positive
1311	betaCoV3CLseqs	gb:ABN10847|ncbiId:ABN10847.1|UniProtKB:A3EXA2|Organism:Bat	4278	4285	12.2143	1.42e-05	VRLQAGAN	Positive
1312	betaCoV3CLseqs	gb:ABG47051|ncbiId:ABG47051.1|UniProtKB:P0C6W1|Organism:Bat	4285	4292	12.2143	1.42e-05	VRLQAGAN	Positive
1313	betaCoV3CLseqs	gb:AIA62351|ncbiId:AIA62351.1|UniProtKB:A0A0U1UZ65|Organism:BtTp-BetaCoV/GX2012|Strain	4286	4293	12.2143	1.42e-05	VRLQAGAN	Positive
1314	betaCoV3CLseqs	gb:ABN10865|ncbiId:ABN10865.1|UniProtKB:A3EXC0|Organism:Bat	4288	4295	12.2143	1.42e-05	VRLQAGAN	Positive
1315	betaCoV3CLseqs	gb:QHA24677|ncbiId:QHA24677.1|UniProtKB:-N/A-|Organism:Tylonycteris	4289	4296	12.2143	1.42e-05	VRLQAGAN	Positive
1316	betaCoV3CLseqs	gb:ABN10901|ncbiId:ABN10901.1|UniProtKB:A3EXF6|Organism:Bat	4324	4331	12.2143	1.42e-05	VRLQAGSN	Positive
1317	betaCoV3CLseqs	gb:ABN10883|ncbiId:ABN10883.1|UniProtKB:A3EXD8|Organism:Bat	4324	4331	12.2143	1.42e-05	VRLQAGSN	Positive
1318	betaCoV3CLseqs	gb:ABN10892|ncbiId:ABN10892.1|UniProtKB:A3EXE7|Organism:Bat	4324	4331	12.2143	1.42e-05	VRLQAGSN	Positive
1319	betaCoV3CLseqs	gb:QHA24686|ncbiId:QHA24686.1|UniProtKB:-N/A-|Organism:Pipistrellus	4324	4331	12.2143	1.42e-05	VRLQAGSN	Positive
1320	betaCoV3CLseqs	gb:YP_001039961|ncbiId:YP_001039961.1|UniProtKB:P0C6W4|Organism:Pipistrellus	4325	4332	12.2143	1.42e-05	VRLQAGSN	Positive
1321	betaCoV3CLseqs	gb:AIA62342|ncbiId:AIA62342.1|UniProtKB:A0A0U1WHL2|Organism:BtPa-BetaCoV/GD2013|Strain	4325	4332	12.2143	1.42e-05	VRLQAGSN	Positive
1322	betaCoV3CLseqs	gb:ABN10874|ncbiId:ABN10874.1|UniProtKB:P0C6W4|Organism:Bat	4325	4332	12.2143	1.42e-05	VRLQAGSN	Positive
1323	betaCoV3CLseqs	gb:AHY61336|ncbiId:AHY61336.1|UniProtKB:A0A023YA54|Organism:BtVs-BetaCoV/SC2013|Strain	4335	4342	12.1964	1.46e-05	VKLQAGSN	Positive
1324	betaCoV3CLseqs	gb:ABD75567|ncbiId:ABD75567.1|UniProtKB:Q0ZJG7|Organism:Human	3513	3520	12.1786	1.5e-05	VKLQSKTK	Positive
1325	betaCoV3CLseqs	gb:ARB07596|ncbiId:ARB07596.1|UniProtKB:A0A1V0E1D8|Organism:Human	3521	3528	12.1786	1.5e-05	VKLQSKTK	Positive
1326	betaCoV3CLseqs	gb:AGW27870|ncbiId:AGW27870.1|UniProtKB:U3NAM3|Organism:Human	3573	3580	12.1786	1.5e-05	VKLQSKTK	Positive
1327	betaCoV3CLseqs	gb:ABD75607|ncbiId:ABD75607.1|UniProtKB:Q0ZJC7|Organism:Human	3583	3590	12.1786	1.5e-05	VKLQSKTK	Positive
1328	betaCoV3CLseqs	gb:ABC70717|ncbiId:ABC70717.1|UniProtKB:P0C6X4|Organism:Human	3584	3591	12.1786	1.5e-05	VKLQSKTK	Positive
1329	betaCoV3CLseqs	gb:AGW27852|ncbiId:AGW27852.1|UniProtKB:U3N9P4|Organism:Human	3589	3596	12.1786	1.5e-05	VKLQSKTK	Positive
1330	betaCoV3CLseqs	gb:ABD75615|ncbiId:ABD75615.1|UniProtKB:Q0ZJB9|Organism:Human	3593	3600	12.1786	1.5e-05	VKLQSKTK	Positive
1331	betaCoV3CLseqs	gb:ABD75639|ncbiId:ABD75639.1|UniProtKB:Q0ZJ95|Organism:Human	3594	3601	12.1786	1.5e-05	VKLQSKTK	Positive
1332	betaCoV3CLseqs	gb:ABD75535|ncbiId:ABD75535.1|UniProtKB:Q0ZJJ9|Organism:Human	3598	3605	12.1786	1.5e-05	VKLQSKTK	Positive
1333	betaCoV3CLseqs	gb:ABD75519|ncbiId:ABD75519.1|UniProtKB:Q0ZJL5|Organism:Human	3604	3611	12.1786	1.5e-05	VKLQSKTK	Positive
1334	betaCoV3CLseqs	gb:AYN64559|ncbiId:AYN64559.1|UniProtKB:A0A3G2KXK3|Organism:Human	3604	3611	12.1786	1.5e-05	VKLQSKTK	Positive
1335	betaCoV3CLseqs	gb:AAX76519|ncbiId:AAX76519.1|UniProtKB:P0C6X3|Organism:Human	3604	3611	12.1786	1.5e-05	VKLQSKTK	Positive
1336	betaCoV3CLseqs	gb:ABD75575|ncbiId:ABD75575.1|UniProtKB:Q0ZJF9|Organism:Human	3613	3620	12.1786	1.5e-05	VKLQSKTK	Positive
1337	betaCoV3CLseqs	gb:ABD75583|ncbiId:ABD75583.1|UniProtKB:Q0ZJF1|Organism:Human	3613	3620	12.1786	1.5e-05	VKLQSKTK	Positive
1338	betaCoV3CLseqs	gb:ABD75511|ncbiId:ABD75511.1|UniProtKB:Q0ZJM3|Organism:Human	3614	3621	12.1786	1.5e-05	VKLQSKTK	Positive
1339	betaCoV3CLseqs	gb:ABD75503|ncbiId:ABD75503.1|UniProtKB:Q0ZJN1|Organism:Human	3614	3621	12.1786	1.5e-05	VKLQSKTK	Positive
1340	betaCoV3CLseqs	gb:ABD75631|ncbiId:ABD75631.1|UniProtKB:Q0ZJA3|Organism:Human	3614	3621	12.1786	1.5e-05	VKLQSKTK	Positive
1341	betaCoV3CLseqs	gb:ABD75551|ncbiId:ABD75551.1|UniProtKB:Q0ZJI3|Organism:Human	3614	3621	12.1786	1.5e-05	VKLQSKTK	Positive
1342	betaCoV3CLseqs	gb:AGW27843|ncbiId:AGW27843.1|UniProtKB:U3N841|Organism:Human	3619	3626	12.1786	1.5e-05	VKLQSKTK	Positive
1343	betaCoV3CLseqs	gb:AMN88692|ncbiId:AMN88692.1|UniProtKB:A0A140H1H7|Organism:Human	3623	3630	12.1786	1.5e-05	VKLQSKTK	Positive
1344	betaCoV3CLseqs	gb:ABD75591|ncbiId:ABD75591.1|UniProtKB:Q0ZJE3|Organism:Human	3623	3630	12.1786	1.5e-05	VKLQSKTK	Positive
1345	betaCoV3CLseqs	gb:ABD75647|ncbiId:ABD75647.1|UniProtKB:Q0ZJ87|Organism:Human	3623	3630	12.1786	1.5e-05	VKLQSKTK	Positive
1346	betaCoV3CLseqs	gb:AMN88684|ncbiId:AMN88684.1|UniProtKB:A0A140H1G9|Organism:Human	3623	3630	12.1786	1.5e-05	VKLQSKTK	Positive
1347	betaCoV3CLseqs	gb:ARB07614|ncbiId:ARB07614.1|UniProtKB:A0A1V0E1F4|Organism:Human	3629	3636	12.1786	1.5e-05	VKLQSKTK	Positive
1348	betaCoV3CLseqs	gb:ARB07605|ncbiId:ARB07605.1|UniProtKB:A0A1V0E1F4|Organism:Human	3629	3636	12.1786	1.5e-05	VKLQSKTK	Positive
1349	betaCoV3CLseqs	gb:AZS52616|ncbiId:AZS52616.1|UniProtKB:A0A3Q9JNH4|Organism:Human	3633	3640	12.1786	1.5e-05	VKLQSKTK	Positive
1350	betaCoV3CLseqs	gb:ABD75623|ncbiId:ABD75623.1|UniProtKB:Q0ZJB1|Organism:Human	3633	3640	12.1786	1.5e-05	VKLQSKTK	Positive
1351	betaCoV3CLseqs	gb:ABD75527|ncbiId:ABD75527.1|UniProtKB:Q0ZJK7|Organism:Human	3634	3641	12.1786	1.5e-05	VKLQSKTK	Positive
1352	betaCoV3CLseqs	gb:ADN03337|ncbiId:ADN03337.1|UniProtKB:E0YJ42|Organism:Human	3634	3641	12.1786	1.5e-05	VKLQSKTK	Positive
1353	betaCoV3CLseqs	gb:ABD75559|ncbiId:ABD75559.1|UniProtKB:Q0ZJH5|Organism:Human	3634	3641	12.1786	1.5e-05	VKLQSKTK	Positive
1354	betaCoV3CLseqs	gb:AAT98578|ncbiId:AAT98578.1|UniProtKB:P0C6X2|Organism:Human	3634	3641	12.1786	1.5e-05	VKLQSKTK	Positive
1355	betaCoV3CLseqs	YP_173236	3634	3641	12.1786	1.5e-05	VKLQSKTK	Positive
1356	betaCoV3CLseqs	gb:YP_173236|ncbiId:YP_173236.1|UniProtKB:P0C6X2|Organism:Human	3634	3641	12.1786	1.5e-05	VKLQSKTK	Positive
1357	betaCoV3CLseqs	gb:ARB07436|ncbiId:ARB07436.1|UniProtKB:A0A1V0E0X7|Organism:Human	3634	3641	12.1786	1.5e-05	VKLQSKTK	Positive
1358	betaCoV3CLseqs	gb:ABD75599|ncbiId:ABD75599.1|UniProtKB:Q0ZJD5|Organism:Human	3643	3650	12.1786	1.5e-05	VKLQSKTK	Positive
1359	betaCoV3CLseqs	gb:AGW27834|ncbiId:AGW27834.1|UniProtKB:U3N7G2|Organism:Human	3649	3656	12.1786	1.5e-05	VKLQSKTK	Positive
1360	betaCoV3CLseqs	gb:AGT17767|ncbiId:AGT17767.1|UniProtKB:S5YGF5|Organism:Human	3649	3656	12.1786	1.5e-05	VKLQSKTK	Positive
1361	betaCoV3CLseqs	gb:AGW27879|ncbiId:AGW27879.1|UniProtKB:U3N7N3|Organism:Human	3669	3676	12.1786	1.5e-05	VKLQSKTK	Positive
1362	betaCoV3CLseqs	gb:AGW27861|ncbiId:AGW27861.1|UniProtKB:U3N7N3|Organism:Human	3669	3676	12.1786	1.5e-05	VKLQSKTK	Positive
1363	betaCoV3CLseqs	gb:ABD75543|ncbiId:ABD75543.1|UniProtKB:Q0ZJJ1|Organism:Human	3693	3700	12.1786	1.5e-05	VKLQSKTK	Positive
1364	betaCoV3CLseqs	gb:ABN10918|ncbiId:ABN10918.1|UniProtKB:A3EXH3|Organism:Bat	6268	6275	12.1607	1.55e-05	VKLQSLEN	Positive
1365	betaCoV3CLseqs	gb:ADM33565|ncbiId:ADM33565.1|UniProtKB:E0ZN43|Organism:Bat	6268	6275	12.1607	1.55e-05	VKLQSLEN	Positive
1366	betaCoV3CLseqs	gb:ADM33581|ncbiId:ADM33581.1|UniProtKB:E0ZN59|Organism:Bat	6268	6275	12.1607	1.55e-05	VKLQSLEN	Positive
1367	betaCoV3CLseqs	gb:AVP25405|ncbiId:AVP25405.1|UniProtKB:A0A2P1M5J4|Organism:Rousettus	6285	6292	12.1607	1.55e-05	VKLQSLEN	Positive
1368	betaCoV3CLseqs	gb:ADM33573|ncbiId:ADM33573.1|UniProtKB:E0ZN51|Organism:Bat	6288	6295	12.1607	1.55e-05	VKLQSLEN	Positive
1369	betaCoV3CLseqs	gb:ABN10934|ncbiId:ABN10934.1|UniProtKB:A3EXI9|Organism:Bat	6288	6295	12.1607	1.55e-05	VKLQSLEN	Positive
1370	betaCoV3CLseqs	gb:ADM33557|ncbiId:ADM33557.1|UniProtKB:E0ZN35|Organism:Bat	6288	6295	12.1607	1.55e-05	VKLQSLEN	Positive
1371	betaCoV3CLseqs	gb:ABN10926|ncbiId:ABN10926.1|UniProtKB:A3EXI1|Organism:Bat	6288	6295	12.1607	1.55e-05	VKLQSLEN	Positive
1372	betaCoV3CLseqs	gb:YP_001039970|ncbiId:YP_001039970.1|UniProtKB:P0C6W5|Organism:Rousettus	6293	6300	12.1607	1.55e-05	VKLQSLEN	Positive
1373	betaCoV3CLseqs	gb:ABN10910|ncbiId:ABN10910.1|UniProtKB:P0C6W5|Organism:Bat	6293	6300	12.1607	1.55e-05	VKLQSLEN	Positive
1374	betaCoV3CLseqs	gb:ABG47068|ncbiId:ABG47068.1|UniProtKB:P0C6V9|Organism:Bat	3032	3039	12.125	1.63e-05	AVLQSGFR	Positive
1375	betaCoV3CLseqs	gb:ACU31044|ncbiId:ACU31044.1|UniProtKB:D2DJW2|Organism:SARS	3044	3051	12.125	1.63e-05	AVLQSGFR	Positive
1376	betaCoV3CLseqs	gb:ADE34822|ncbiId:ADE34822.1|UniProtKB:D5HK01|Organism:Bat	3222	3229	12.125	1.63e-05	AVLQSGFR	Positive
1377	betaCoV3CLseqs	gb:ADE34800|ncbiId:ADE34800.1|UniProtKB:D5HJX9|Organism:Bat	3228	3235	12.125	1.63e-05	AVLQSGFR	Positive
1378	betaCoV3CLseqs	gb:ADE34778|ncbiId:ADE34778.1|UniProtKB:D5HJV7|Organism:Bat	3228	3235	12.125	1.63e-05	AVLQSGFR	Positive
1379	betaCoV3CLseqs	gb:ADE34789|ncbiId:ADE34789.1|UniProtKB:D5HJW8|Organism:Bat	3228	3235	12.125	1.63e-05	AVLQSGFR	Positive
1380	betaCoV3CLseqs	gb:AID16715|ncbiId:AID16715.1|UniProtKB:-N/A-|Organism:Bat	3228	3235	12.125	1.63e-05	AVLQSGFR	Positive
1381	betaCoV3CLseqs	gb:AAY88865|ncbiId:AAY88865.2|UniProtKB:P0C6W2|Organism:Bat	3231	3238	12.125	1.63e-05	AVLQSGFR	Positive
1382	betaCoV3CLseqs	gb:AAZ41328|ncbiId:AAZ41328.1|UniProtKB:Q3LZV4|Organism:Bat	3231	3238	12.125	1.63e-05	AVLQSGFR	Positive
1383	betaCoV3CLseqs	gb:ADE34811|ncbiId:ADE34811.1|UniProtKB:D5HJZ0|Organism:Bat	3231	3238	12.125	1.63e-05	AVLQSGFR	Positive
1384	betaCoV3CLseqs	gb:ADE34721|ncbiId:ADE34721.1|UniProtKB:D5HJQ0|Organism:Bat	3231	3238	12.125	1.63e-05	AVLQSGFR	Positive
1385	betaCoV3CLseqs	gb:ADE34732|ncbiId:ADE34732.1|UniProtKB:D5HJR1|Organism:Bat	3231	3238	12.125	1.63e-05	AVLQSGFR	Positive
1386	betaCoV3CLseqs	gb:AAZ41339|ncbiId:AAZ41339.1|UniProtKB:Q3LZT8|Organism:Bat	3231	3238	12.125	1.63e-05	AVLQSGFR	Positive
1387	betaCoV3CLseqs	gb:ADE34743|ncbiId:ADE34743.1|UniProtKB:D5HJS2|Organism:Bat	3231	3238	12.125	1.63e-05	AVLQSGFR	Positive
1388	betaCoV3CLseqs	gb:AIA62289|ncbiId:AIA62289.1|UniProtKB:A0A0U1WHG8|Organism:BtRf-BetaCoV/HeB2013|Strain	3232	3239	12.125	1.63e-05	AVLQSGFR	Positive
1389	betaCoV3CLseqs	gb:AIA62299|ncbiId:AIA62299.1|UniProtKB:A0A0U1WHI4|Organism:BtRf-BetaCoV/SX2013|Strain	3232	3239	12.125	1.63e-05	AVLQSGFR	Positive
1390	betaCoV3CLseqs	gb:AIA62309|ncbiId:AIA62309.1|UniProtKB:A0A0U1WJY1|Organism:BtRs-BetaCoV/HuB2013|Strain	3234	3241	12.125	1.63e-05	AVLQSGFR	Positive
1391	betaCoV3CLseqs	gb:ADE34765|ncbiId:ADE34765.1|UniProtKB:D5HJU4|Organism:Bat	3235	3242	12.125	1.63e-05	AVLQSGFR	Positive
1392	betaCoV3CLseqs	gb:AIA62319|ncbiId:AIA62319.1|UniProtKB:A0A0U1WHJ0|Organism:BtRs-BetaCoV/GX2013|Strain	3235	3242	12.125	1.63e-05	AVLQSGFR	Positive
1393	betaCoV3CLseqs	gb:ADE34754|ncbiId:ADE34754.1|UniProtKB:D5HJT3|Organism:Bat	3235	3242	12.125	1.63e-05	AVLQSGFR	Positive
1394	betaCoV3CLseqs	gb:AGT20942|ncbiId:AGT20942.1|UniProtKB:D2E1V9|Organism:SARS	3237	3244	12.125	1.63e-05	AVLQSGFR	Positive
1395	betaCoV3CLseqs	gb:AGZ48805|ncbiId:AGZ48805.1|UniProtKB:U5WL93|Organism:Bat	3237	3244	12.125	1.63e-05	AVLQSGFR	Positive
1396	betaCoV3CLseqs	gb:ATO98179|ncbiId:ATO98179.1|UniProtKB:A0A2D1PX80|Organism:Bat	3237	3244	12.125	1.63e-05	AVLQSGFR	Positive
1397	betaCoV3CLseqs	gb:AGT20972|ncbiId:AGT20972.1|UniProtKB:D2E1V9|Organism:SARS	3237	3244	12.125	1.63e-05	AVLQSGFR	Positive
1398	betaCoV3CLseqs	gb:AGT21047|ncbiId:AGT21047.1|UniProtKB:D2E1D0|Organism:SARS	3237	3244	12.125	1.63e-05	AVLQSGFR	Positive
1399	betaCoV3CLseqs	gb:AEA10802|ncbiId:AEA10802.1|UniProtKB:F2YDB1|Organism:SARS	3237	3244	12.125	1.63e-05	AVLQSGFR	Positive
1400	betaCoV3CLseqs	gb:ACZ71751|ncbiId:ACZ71751.1|UniProtKB:D2E1D0|Organism:SARS	3237	3244	12.125	1.63e-05	AVLQSGFR	Positive
1401	betaCoV3CLseqs	gb:AGT21017|ncbiId:AGT21017.1|UniProtKB:D2E1D0|Organism:SARS	3237	3244	12.125	1.63e-05	AVLQSGFR	Positive
1402	betaCoV3CLseqs	gb:ACZ71810|ncbiId:ACZ71810.1|UniProtKB:D2E1D0|Organism:SARS	3237	3244	12.125	1.63e-05	AVLQSGFR	Positive
1403	betaCoV3CLseqs	gb:ACZ72253|ncbiId:ACZ72253.1|UniProtKB:D2E2T2|Organism:SARS	3237	3244	12.125	1.63e-05	AVLQSGFR	Positive
1404	betaCoV3CLseqs	gb:AAP13442|ncbiId:AAP13442.1|UniProtKB:P0C6X7|Organism:SARS	3237	3244	12.125	1.63e-05	AVLQSGFR	Positive
1405	betaCoV3CLseqs	gb:AFM43866|ncbiId:AFM43866.1|UniProtKB:I6REE7|Organism:SARS	3237	3244	12.125	1.63e-05	AVLQSGFR	Positive
1406	betaCoV3CLseqs	gb:ACZ72004|ncbiId:ACZ72004.1|UniProtKB:D2E233|Organism:SARS	3237	3244	12.125	1.63e-05	AVLQSGFR	Positive
1407	betaCoV3CLseqs	gb:AEA10817|ncbiId:AEA10817.1|UniProtKB:F2YJW5|Organism:SARS	3237	3244	12.125	1.63e-05	AVLQSGFR	Positive
1408	betaCoV3CLseqs	gb:ALK02468|ncbiId:ALK02468.1|UniProtKB:A0A0U2PVL2|Organism:SARS-like	3237	3244	12.125	1.63e-05	AVLQSGFR	Positive
1409	betaCoV3CLseqs	gb:AFR58741|ncbiId:AFR58741.1|UniProtKB:J9T4N3|Organism:SARS	3237	3244	12.125	1.63e-05	AVLQSGFR	Positive
1410	betaCoV3CLseqs	gb:ACZ72165|ncbiId:ACZ72165.1|UniProtKB:D2E2J4|Organism:SARS	3237	3244	12.125	1.63e-05	AVLQSGFR	Positive
1411	betaCoV3CLseqs	gb:AAP13566|ncbiId:AAP13566.1|UniProtKB:P0C6X7|Organism:SARS	3237	3244	12.125	1.63e-05	AVLQSGFR	Positive
1412	betaCoV3CLseqs	gb:AGT20837|ncbiId:AGT20837.1|UniProtKB:D2E1D0|Organism:SARS	3237	3244	12.125	1.63e-05	AVLQSGFR	Positive
1413	betaCoV3CLseqs	gb:AEA10847|ncbiId:AEA10847.1|UniProtKB:F2YDB1|Organism:SARS	3237	3244	12.125	1.63e-05	AVLQSGFR	Positive
1414	betaCoV3CLseqs	gb:ACZ71766|ncbiId:ACZ71766.1|UniProtKB:D2E1E5|Organism:SARS	3237	3244	12.125	1.63e-05	AVLQSGFR	Positive
1415	betaCoV3CLseqs	gb:AGT21077|ncbiId:AGT21077.1|UniProtKB:S5Y9F0|Organism:SARS	3237	3244	12.125	1.63e-05	AVLQSGFR	Positive
1416	betaCoV3CLseqs	gb:AGT21152|ncbiId:AGT21152.1|UniProtKB:D2E1D0|Organism:SARS	3237	3244	12.125	1.63e-05	AVLQSGFR	Positive
1417	betaCoV3CLseqs	gb:AGT20927|ncbiId:AGT20927.1|UniProtKB:D2E1V9|Organism:SARS	3237	3244	12.125	1.63e-05	AVLQSGFR	Positive
1418	betaCoV3CLseqs	gb:ATO98229|ncbiId:ATO98229.1|UniProtKB:A0A2D1PXC8|Organism:Bat	3237	3244	12.125	1.63e-05	AVLQSGFR	Positive
1419	betaCoV3CLseqs	gb:AEA10937|ncbiId:AEA10937.1|UniProtKB:F2YDB1|Organism:SARS	3237	3244	12.125	1.63e-05	AVLQSGFR	Positive
1420	betaCoV3CLseqs	gb:AAP94746|ncbiId:AAP94746.1|UniProtKB:Q6VA91|Organism:SARS	3237	3244	12.125	1.63e-05	AVLQSGFR	Positive
1421	betaCoV3CLseqs	gb:AAP94735|ncbiId:AAP94735.1|UniProtKB:Q6VAA2|Organism:SARS	3237	3244	12.125	1.63e-05	AVLQSGFR	Positive
1422	betaCoV3CLseqs	gb:AAP41036|ncbiId:AAP41036.1|UniProtKB:P0C6X7|Organism:Severe	3237	3244	12.125	1.63e-05	AVLQSGFR	Positive
1423	betaCoV3CLseqs	gb:ABI96956|ncbiId:ABI96956.1|UniProtKB:J9T571|Organism:SARS	3237	3244	12.125	1.63e-05	AVLQSGFR	Positive
1424	betaCoV3CLseqs	gb:ABF65835|ncbiId:ABF65835.1|UniProtKB:Q19QX2|Organism:SARS	3237	3244	12.125	1.63e-05	AVLQSGFR	Positive
1425	betaCoV3CLseqs	gb:AEA10892|ncbiId:AEA10892.1|UniProtKB:F2YJW5|Organism:SARS	3237	3244	12.125	1.63e-05	AVLQSGFR	Positive
1426	betaCoV3CLseqs	gb:AAP30711|ncbiId:AAP30711.1|UniProtKB:P0C6X7|Organism:SARS	3237	3244	12.125	1.63e-05	AVLQSGFR	Positive
1427	betaCoV3CLseqs	gb:ACZ71825|ncbiId:ACZ71825.1|UniProtKB:D2E1K4|Organism:SARS	3237	3244	12.125	1.63e-05	AVLQSGFR	Positive
1428	betaCoV3CLseqs	gb:ACZ71900|ncbiId:ACZ71900.1|UniProtKB:D2E1E5|Organism:SARS	3237	3244	12.125	1.63e-05	AVLQSGFR	Positive
1429	betaCoV3CLseqs	gb:AEA10487|ncbiId:AEA10487.1|UniProtKB:F2YCN6|Organism:SARS	3237	3244	12.125	1.63e-05	AVLQSGFR	Positive
1430	betaCoV3CLseqs	gb:ACZ72239|ncbiId:ACZ72239.1|UniProtKB:D2E2R8|Organism:SARS	3237	3244	12.125	1.63e-05	AVLQSGFR	Positive
1431	betaCoV3CLseqs	gb:ATO98167|ncbiId:ATO98167.1|UniProtKB:A0A2D1PXB9|Organism:Bat	3237	3244	12.125	1.63e-05	AVLQSGFR	Positive
1432	betaCoV3CLseqs	gb:AAP37015|ncbiId:AAP37015.1|UniProtKB:P0C6X7|Organism:SARS	3237	3244	12.125	1.63e-05	AVLQSGFR	Positive
1433	betaCoV3CLseqs	gb:AFR58671|ncbiId:AFR58671.1|UniProtKB:J9T571|Organism:SARS	3237	3244	12.125	1.63e-05	AVLQSGFR	Positive
1434	betaCoV3CLseqs	gb:AAP33696|ncbiId:AAP33696.1|UniProtKB:P0C6X7|Organism:SARS	3237	3244	12.125	1.63e-05	AVLQSGFR	Positive
1435	betaCoV3CLseqs	gb:AEA10502|ncbiId:AEA10502.1|UniProtKB:F2YCN6|Organism:SARS	3237	3244	12.125	1.63e-05	AVLQSGFR	Positive
1436	betaCoV3CLseqs	gb:ACZ72034|ncbiId:ACZ72034.1|UniProtKB:D2E263|Organism:SARS	3237	3244	12.125	1.63e-05	AVLQSGFR	Positive
1437	betaCoV3CLseqs	gb:AEA10472|ncbiId:AEA10472.1|UniProtKB:F2YCN6|Organism:SARS	3237	3244	12.125	1.63e-05	AVLQSGFR	Positive
1438	betaCoV3CLseqs	gb:ACZ72150|ncbiId:ACZ72150.1|UniProtKB:D2E2H9|Organism:SARS	3237	3244	12.125	1.63e-05	AVLQSGFR	Positive
1439	betaCoV3CLseqs	gb:AEA10667|ncbiId:AEA10667.1|UniProtKB:F2YDB1|Organism:SARS	3237	3244	12.125	1.63e-05	AVLQSGFR	Positive
1440	betaCoV3CLseqs	gb:AGT21197|ncbiId:AGT21197.1|UniProtKB:D2E1V9|Organism:SARS	3237	3244	12.125	1.63e-05	AVLQSGFR	Positive
1441	betaCoV3CLseqs	gb:ATO98130|ncbiId:ATO98130.1|UniProtKB:A0A2D1PX53|Organism:Bat	3237	3244	12.125	1.63e-05	AVLQSGFR	Positive
1442	betaCoV3CLseqs	gb:AAP50483|ncbiId:AAP50483.1|UniProtKB:P0C6X7|Organism:SARS	3237	3244	12.125	1.63e-05	AVLQSGFR	Positive
1443	betaCoV3CLseqs	gb:ATO98155|ncbiId:ATO98155.1|UniProtKB:A0A2D1PX47|Organism:Bat	3237	3244	12.125	1.63e-05	AVLQSGFR	Positive
1444	betaCoV3CLseqs	gb:AAR91584|ncbiId:AAR91584.1|UniProtKB:Q6R7Y8|Organism:SARS	3237	3244	12.125	1.63e-05	AVLQSGFR	Positive
1445	betaCoV3CLseqs	gb:ACZ71975|ncbiId:ACZ71975.1|UniProtKB:D2E204|Organism:SARS	3237	3244	12.125	1.63e-05	AVLQSGFR	Positive
1446	betaCoV3CLseqs	gb:ACZ72179|ncbiId:ACZ72179.1|UniProtKB:D2E2K8|Organism:SARS	3237	3244	12.125	1.63e-05	AVLQSGFR	Positive
1447	betaCoV3CLseqs	gb:ACZ72121|ncbiId:ACZ72121.1|UniProtKB:D2E2F0|Organism:SARS	3237	3244	12.125	1.63e-05	AVLQSGFR	Positive
1448	betaCoV3CLseqs	gb:ACZ72019|ncbiId:ACZ72019.1|UniProtKB:D2E248|Organism:SARS	3237	3244	12.125	1.63e-05	AVLQSGFR	Positive
1449	betaCoV3CLseqs	gb:AEA10787|ncbiId:AEA10787.1|UniProtKB:F2YDB1|Organism:SARS	3237	3244	12.125	1.63e-05	AVLQSGFR	Positive
1450	betaCoV3CLseqs	gb:AAR87598|ncbiId:AAR87598.1|UniProtKB:Q6RCW7|Organism:SARS	3237	3244	12.125	1.63e-05	AVLQSGFR	Positive
1451	betaCoV3CLseqs	gb:AEA10742|ncbiId:AEA10742.1|UniProtKB:F2YCN6|Organism:SARS	3237	3244	12.125	1.63e-05	AVLQSGFR	Positive
1452	betaCoV3CLseqs	gb:ACZ71870|ncbiId:ACZ71870.1|UniProtKB:D2E1E5|Organism:SARS	3237	3244	12.125	1.63e-05	AVLQSGFR	Positive
1453	betaCoV3CLseqs	gb:AEA10922|ncbiId:AEA10922.1|UniProtKB:F2YDB1|Organism:SARS	3237	3244	12.125	1.63e-05	AVLQSGFR	Positive
1454	betaCoV3CLseqs	gb:AGZ48830|ncbiId:AGZ48830.1|UniProtKB:U5WLB9|Organism:Bat	3237	3244	12.125	1.63e-05	AVLQSGFR	Positive
1455	betaCoV3CLseqs	gb:AAR87543|ncbiId:AAR87543.1|UniProtKB:Q6RD22|Organism:SARS	3237	3244	12.125	1.63e-05	AVLQSGFR	Positive
1456	betaCoV3CLseqs	gb:AEA10637|ncbiId:AEA10637.1|UniProtKB:F2YDB1|Organism:SARS	3237	3244	12.125	1.63e-05	AVLQSGFR	Positive
1457	betaCoV3CLseqs	gb:ACZ71945|ncbiId:ACZ71945.1|UniProtKB:D2E1X4|Organism:SARS	3237	3244	12.125	1.63e-05	AVLQSGFR	Positive
1458	betaCoV3CLseqs	gb:AAR87510|ncbiId:AAR87510.1|UniProtKB:Q6RD55|Organism:SARS	3237	3244	12.125	1.63e-05	AVLQSGFR	Positive
1459	betaCoV3CLseqs	gb:AAR87521|ncbiId:AAR87521.1|UniProtKB:Q6RD44|Organism:SARS	3237	3244	12.125	1.63e-05	AVLQSGFR	Positive
1460	betaCoV3CLseqs	gb:ACZ72282|ncbiId:ACZ72282.1|UniProtKB:D2E2W2|Organism:SARS	3237	3244	12.125	1.63e-05	AVLQSGFR	Positive
1461	betaCoV3CLseqs	gb:AFR58713|ncbiId:AFR58713.1|UniProtKB:A7J8L2|Organism:SARS	3237	3244	12.125	1.63e-05	AVLQSGFR	Positive
1462	betaCoV3CLseqs	gb:AGT20822|ncbiId:AGT20822.1|UniProtKB:D2E1D0|Organism:SARS	3237	3244	12.125	1.63e-05	AVLQSGFR	Positive
1463	betaCoV3CLseqs	gb:AEA10577|ncbiId:AEA10577.1|UniProtKB:F2YCN6|Organism:SARS	3237	3244	12.125	1.63e-05	AVLQSGFR	Positive
1464	betaCoV3CLseqs	gb:AAQ01606|ncbiId:AAQ01606.1|UniProtKB:P0C6X7|Organism:SARS	3237	3244	12.125	1.63e-05	AVLQSGFR	Positive
1465	betaCoV3CLseqs	gb:AGT21257|ncbiId:AGT21257.1|UniProtKB:D2E1V9|Organism:SARS	3237	3244	12.125	1.63e-05	AVLQSGFR	Positive
1466	betaCoV3CLseqs	gb:AGT21317|ncbiId:AGT21317.1|UniProtKB:D2E1V9|Organism:SARS	3237	3244	12.125	1.63e-05	AVLQSGFR	Positive
1467	betaCoV3CLseqs	gb:ADC35496|ncbiId:ADC35496.1|UniProtKB:D3KDM3|Organism:SARS	3237	3244	12.125	1.63e-05	AVLQSGFR	Positive
1468	betaCoV3CLseqs	gb:AEA10832|ncbiId:AEA10832.1|UniProtKB:F2YJW5|Organism:SARS	3237	3244	12.125	1.63e-05	AVLQSGFR	Positive
1469	betaCoV3CLseqs	gb:AFR58699|ncbiId:AFR58699.1|UniProtKB:J9TEA8|Organism:SARS	3237	3244	12.125	1.63e-05	AVLQSGFR	Positive
1470	betaCoV3CLseqs	gb:AEA10952|ncbiId:AEA10952.1|UniProtKB:F2YDB1|Organism:SARS	3237	3244	12.125	1.63e-05	AVLQSGFR	Positive
1471	betaCoV3CLseqs	gb:AAS00002|ncbiId:AAS00002.1|UniProtKB:Q6TPE9|Organism:SARS	3237	3244	12.125	1.63e-05	AVLQSGFR	Positive
1472	betaCoV3CLseqs	gb:AEA10457|ncbiId:AEA10457.1|UniProtKB:F2YCN6|Organism:SARS	3237	3244	12.125	1.63e-05	AVLQSGFR	Positive
1473	betaCoV3CLseqs	gb:AKZ19085|ncbiId:AKZ19085.1|UniProtKB:A0A0K1Z0N9|Organism:Bat	3237	3244	12.125	1.63e-05	AVLQSGFR	Positive
1474	betaCoV3CLseqs	gb:AEA10427|ncbiId:AEA10427.1|UniProtKB:F2YCN6|Organism:SARS	3237	3244	12.125	1.63e-05	AVLQSGFR	Positive
1475	betaCoV3CLseqs	gb:AAY60791|ncbiId:AAY60791.1|UniProtKB:Q1EFN4|Organism:SARS	3237	3244	12.125	1.63e-05	AVLQSGFR	Positive
1476	betaCoV3CLseqs	gb:AFR58727|ncbiId:AFR58727.1|UniProtKB:A7J8L2|Organism:SARS	3237	3244	12.125	1.63e-05	AVLQSGFR	Positive
1477	betaCoV3CLseqs	gb:ADC35482|ncbiId:ADC35482.1|UniProtKB:D3KDM3|Organism:SARS	3237	3244	12.125	1.63e-05	AVLQSGFR	Positive
1478	betaCoV3CLseqs	gb:NP_828849|ncbiId:NP_828849.2|UniProtKB:A7J8L2|Organism:SARS	3237	3244	12.125	1.63e-05	AVLQSGFR	Positive
1479	betaCoV3CLseqs	gb:BAC81346|ncbiId:BAC81346.1|UniProtKB:P0C6X7|Organism:SARS	3237	3244	12.125	1.63e-05	AVLQSGFR	Positive
1480	betaCoV3CLseqs	gb:ATO98118|ncbiId:ATO98118.1|UniProtKB:A0A2D1PX17|Organism:Bat	3237	3244	12.125	1.63e-05	AVLQSGFR	Positive
1481	betaCoV3CLseqs	gb:AEA10412|ncbiId:AEA10412.1|UniProtKB:F2YCN6|Organism:SARS	3237	3244	12.125	1.63e-05	AVLQSGFR	Positive
1482	betaCoV3CLseqs	gb:AAX16193|ncbiId:AAX16193.1|UniProtKB:Q5DIC7|Organism:SARS	3237	3244	12.125	1.63e-05	AVLQSGFR	Positive
1483	betaCoV3CLseqs	gb:AGT21272|ncbiId:AGT21272.1|UniProtKB:D2E1D0|Organism:SARS	3237	3244	12.125	1.63e-05	AVLQSGFR	Positive
1484	betaCoV3CLseqs	gb:ATO98216|ncbiId:ATO98216.1|UniProtKB:A0A2D1PXB8|Organism:Bat	3237	3244	12.125	1.63e-05	AVLQSGFR	Positive
1485	betaCoV3CLseqs	gb:ACQ82723|ncbiId:ACQ82723.1|UniProtKB:C4P6Q5|Organism:SARS	3237	3244	12.125	1.63e-05	AVLQSGFR	Positive
1486	betaCoV3CLseqs	gb:AAR23251|ncbiId:AAR23251.1|UniProtKB:Q6JH40|Organism:SARS	3237	3244	12.125	1.63e-05	AVLQSGFR	Positive
1487	betaCoV3CLseqs	gb:AGT21182|ncbiId:AGT21182.1|UniProtKB:D2E1D0|Organism:SARS	3237	3244	12.125	1.63e-05	AVLQSGFR	Positive
1488	betaCoV3CLseqs	gb:ACZ71990|ncbiId:ACZ71990.1|UniProtKB:D2E219|Organism:SARS	3237	3244	12.125	1.63e-05	AVLQSGFR	Positive
1489	betaCoV3CLseqs	gb:AEA10877|ncbiId:AEA10877.1|UniProtKB:F2YJW5|Organism:SARS	3237	3244	12.125	1.63e-05	AVLQSGFR	Positive
1490	betaCoV3CLseqs	gb:AAR87532|ncbiId:AAR87532.1|UniProtKB:Q6RD33|Organism:SARS	3237	3244	12.125	1.63e-05	AVLQSGFR	Positive
1491	betaCoV3CLseqs	gb:AGZ48817|ncbiId:AGZ48817.1|UniProtKB:U5WIN0|Organism:Bat	3237	3244	12.125	1.63e-05	AVLQSGFR	Positive
1492	betaCoV3CLseqs	gb:AGT20882|ncbiId:AGT20882.1|UniProtKB:D2E1V9|Organism:SARS	3237	3244	12.125	1.63e-05	AVLQSGFR	Positive
1493	betaCoV3CLseqs	gb:AAR14802|ncbiId:AAR14802.1|UniProtKB:Q6V586|Organism:SARS	3237	3244	12.125	1.63e-05	AVLQSGFR	Positive
1494	betaCoV3CLseqs	gb:AEA10652|ncbiId:AEA10652.1|UniProtKB:F2YDB1|Organism:SARS	3237	3244	12.125	1.63e-05	AVLQSGFR	Positive
1495	betaCoV3CLseqs	gb:ACZ72077|ncbiId:ACZ72077.1|UniProtKB:D2E2A6|Organism:SARS	3237	3244	12.125	1.63e-05	AVLQSGFR	Positive
1496	betaCoV3CLseqs	gb:AAP94757|ncbiId:AAP94757.1|UniProtKB:Q6VA80|Organism:SARS	3237	3244	12.125	1.63e-05	AVLQSGFR	Positive
1497	betaCoV3CLseqs	gb:AAP82978|ncbiId:AAP82978.2|UniProtKB:P0C6X7|Organism:SARS	3237	3244	12.125	1.63e-05	AVLQSGFR	Positive
1498	betaCoV3CLseqs	gb:AEA10607|ncbiId:AEA10607.1|UniProtKB:F2YCN6|Organism:SARS	3237	3244	12.125	1.63e-05	AVLQSGFR	Positive
1499	betaCoV3CLseqs	gb:AAR87499|ncbiId:AAR87499.1|UniProtKB:Q6RD66|Organism:SARS	3237	3244	12.125	1.63e-05	AVLQSGFR	Positive
1500	betaCoV3CLseqs	gb:AEA10442|ncbiId:AEA10442.1|UniProtKB:F2YCN6|Organism:SARS	3237	3244	12.125	1.63e-05	AVLQSGFR	Positive
1501	betaCoV3CLseqs	gb:ABA02248|ncbiId:ABA02248.1|UniProtKB:Q3S2E4|Organism:SARS	3237	3244	12.125	1.63e-05	AVLQSGFR	Positive
1502	betaCoV3CLseqs	gb:AAP51225|ncbiId:AAP51225.1|UniProtKB:P0C6X7|Organism:SARS	3237	3244	12.125	1.63e-05	AVLQSGFR	Positive
1503	betaCoV3CLseqs	gb:BAC81360|ncbiId:BAC81360.1|UniProtKB:P0C6X7|Organism:SARS	3237	3244	12.125	1.63e-05	AVLQSGFR	Positive
1504	betaCoV3CLseqs	gb:BAE93399|ncbiId:BAE93399.1|UniProtKB:Q1T6X8|Organism:SARS	3237	3244	12.125	1.63e-05	AVLQSGFR	Positive
1505	betaCoV3CLseqs	gb:AGT20987|ncbiId:AGT20987.1|UniProtKB:D2E1D0|Organism:SARS	3237	3244	12.125	1.63e-05	AVLQSGFR	Positive
1506	betaCoV3CLseqs	gb:ACZ72209|ncbiId:ACZ72209.1|UniProtKB:D2E2N8|Organism:SARS	3237	3244	12.125	1.63e-05	AVLQSGFR	Positive
1507	betaCoV3CLseqs	gb:AGT21002|ncbiId:AGT21002.1|UniProtKB:D2E1D0|Organism:SARS	3237	3244	12.125	1.63e-05	AVLQSGFR	Positive
1508	betaCoV3CLseqs	gb:ATO98191|ncbiId:ATO98191.1|UniProtKB:A0A2D1PX95|Organism:Bat	3237	3244	12.125	1.63e-05	AVLQSGFR	Positive
1509	betaCoV3CLseqs	gb:AGT21212|ncbiId:AGT21212.1|UniProtKB:D2E1D0|Organism:SARS	3237	3244	12.125	1.63e-05	AVLQSGFR	Positive
1510	betaCoV3CLseqs	gb:AEA10547|ncbiId:AEA10547.1|UniProtKB:F2YCN6|Organism:SARS	3237	3244	12.125	1.63e-05	AVLQSGFR	Positive
1511	betaCoV3CLseqs	NP_828849	3237	3244	12.125	1.63e-05	AVLQSGFR	Positive
1512	betaCoV3CLseqs	gb:AGT21287|ncbiId:AGT21287.1|UniProtKB:D2E1V9|Organism:SARS	3237	3244	12.125	1.63e-05	AVLQSGFR	Positive
1513	betaCoV3CLseqs	gb:AAR14806|ncbiId:AAR14806.1|UniProtKB:Q6UZF5|Organism:SARS	3237	3244	12.125	1.63e-05	AVLQSGFR	Positive
1514	betaCoV3CLseqs	gb:AFD56971|ncbiId:AFD56971.1|UniProtKB:H9CHT8|Organism:SARS	3237	3244	12.125	1.63e-05	AVLQSGFR	Positive
1515	betaCoV3CLseqs	gb:AGT20852|ncbiId:AGT20852.1|UniProtKB:D2E1V9|Organism:SARS	3237	3244	12.125	1.63e-05	AVLQSGFR	Positive
1516	betaCoV3CLseqs	gb:AGT21122|ncbiId:AGT21122.1|UniProtKB:D2E1D0|Organism:SARS	3237	3244	12.125	1.63e-05	AVLQSGFR	Positive
1517	betaCoV3CLseqs	gb:AEA10967|ncbiId:AEA10967.1|UniProtKB:F2YDB1|Organism:SARS	3237	3244	12.125	1.63e-05	AVLQSGFR	Positive
1518	betaCoV3CLseqs	gb:ACZ72064|ncbiId:ACZ72064.1|UniProtKB:D2E1E5|Organism:SARS	3237	3244	12.125	1.63e-05	AVLQSGFR	Positive
1519	betaCoV3CLseqs	gb:AAQ01594|ncbiId:AAQ01594.1|UniProtKB:P0C6X7|Organism:SARS	3237	3244	12.125	1.63e-05	AVLQSGFR	Positive
1520	betaCoV3CLseqs	gb:AAP72973|ncbiId:AAP72973.2|UniProtKB:P0C6X7|Organism:SARS	3237	3244	12.125	1.63e-05	AVLQSGFR	Positive
1521	betaCoV3CLseqs	gb:AGT21227|ncbiId:AGT21227.1|UniProtKB:D2E1D0|Organism:SARS	3237	3244	12.125	1.63e-05	AVLQSGFR	Positive
1522	betaCoV3CLseqs	gb:AEA10622|ncbiId:AEA10622.1|UniProtKB:F2YDB1|Organism:SARS	3237	3244	12.125	1.63e-05	AVLQSGFR	Positive
1523	betaCoV3CLseqs	gb:ACZ71781|ncbiId:ACZ71781.1|UniProtKB:D2E1G0|Organism:SARS	3237	3244	12.125	1.63e-05	AVLQSGFR	Positive
1524	betaCoV3CLseqs	gb:ADC35510|ncbiId:ADC35510.1|UniProtKB:D3KDQ1|Organism:SARS	3237	3244	12.125	1.63e-05	AVLQSGFR	Positive
1525	betaCoV3CLseqs	gb:ACZ72224|ncbiId:ACZ72224.1|UniProtKB:D2E2Q3|Organism:SARS	3237	3244	12.125	1.63e-05	AVLQSGFR	Positive
1526	betaCoV3CLseqs	gb:AEA10907|ncbiId:AEA10907.1|UniProtKB:F2YJW5|Organism:SARS	3237	3244	12.125	1.63e-05	AVLQSGFR	Positive
1527	betaCoV3CLseqs	gb:AFR58685|ncbiId:AFR58685.1|UniProtKB:J9TBE8|Organism:SARS	3237	3244	12.125	1.63e-05	AVLQSGFR	Positive
1528	betaCoV3CLseqs	gb:AGT20867|ncbiId:AGT20867.1|UniProtKB:D2E1D0|Organism:SARS	3237	3244	12.125	1.63e-05	AVLQSGFR	Positive
1529	betaCoV3CLseqs	gb:ATO98106|ncbiId:ATO98106.1|UniProtKB:A0A2D1PX08|Organism:Bat	3237	3244	12.125	1.63e-05	AVLQSGFR	Positive
1530	betaCoV3CLseqs	gb:AEA10532|ncbiId:AEA10532.1|UniProtKB:F2YD21|Organism:SARS	3237	3244	12.125	1.63e-05	AVLQSGFR	Positive
1531	betaCoV3CLseqs	gb:ACZ71930|ncbiId:ACZ71930.1|UniProtKB:D2E1V9|Organism:SARS	3237	3244	12.125	1.63e-05	AVLQSGFR	Positive
1532	betaCoV3CLseqs	gb:ACZ71915|ncbiId:ACZ71915.1|UniProtKB:D2E1U4|Organism:SARS	3237	3244	12.125	1.63e-05	AVLQSGFR	Positive
1533	betaCoV3CLseqs	gb:AIA62329|ncbiId:AIA62329.1|UniProtKB:A0A0U1WHK4|Organism:BtRs-BetaCoV/YN2013|Strain	3237	3244	12.125	1.63e-05	AVLQSGFR	Positive
1534	betaCoV3CLseqs	gb:ATO98203|ncbiId:ATO98203.1|UniProtKB:A0A2D1PX98|Organism:Bat	3237	3244	12.125	1.63e-05	AVLQSGFR	Positive
1535	betaCoV3CLseqs	gb:ACZ71840|ncbiId:ACZ71840.1|UniProtKB:D2E1L9|Organism:SARS	3237	3244	12.125	1.63e-05	AVLQSGFR	Positive
1536	betaCoV3CLseqs	gb:ACZ72049|ncbiId:ACZ72049.1|UniProtKB:D2E1E5|Organism:SARS	3237	3244	12.125	1.63e-05	AVLQSGFR	Positive
1537	betaCoV3CLseqs	gb:AAP30028|ncbiId:AAP30028.1|UniProtKB:P0C6X7|Organism:SARS	3237	3244	12.125	1.63e-05	AVLQSGFR	Positive
1538	betaCoV3CLseqs	gb:ACZ72107|ncbiId:ACZ72107.1|UniProtKB:D2E2D6|Organism:SARS	3237	3244	12.125	1.63e-05	AVLQSGFR	Positive
1539	betaCoV3CLseqs	gb:AEA10397|ncbiId:AEA10397.1|UniProtKB:F2YCN6|Organism:SARS	3237	3244	12.125	1.63e-05	AVLQSGFR	Positive
1540	betaCoV3CLseqs	gb:AEA10682|ncbiId:AEA10682.1|UniProtKB:F2YDB1|Organism:SARS	3237	3244	12.125	1.63e-05	AVLQSGFR	Positive
1541	betaCoV3CLseqs	gb:ACZ72092|ncbiId:ACZ72092.1|UniProtKB:D2E1E5|Organism:SARS	3237	3244	12.125	1.63e-05	AVLQSGFR	Positive
1542	betaCoV3CLseqs	gb:AAR87587|ncbiId:AAR87587.1|UniProtKB:Q6RCX8|Organism:SARS	3237	3244	12.125	1.63e-05	AVLQSGFR	Positive
1543	betaCoV3CLseqs	gb:AGT20792|ncbiId:AGT20792.1|UniProtKB:D2E1V9|Organism:SARS	3237	3244	12.125	1.63e-05	AVLQSGFR	Positive
1544	betaCoV3CLseqs	gb:AEA10862|ncbiId:AEA10862.1|UniProtKB:F2YDB1|Organism:SARS	3237	3244	12.125	1.63e-05	AVLQSGFR	Positive
1545	betaCoV3CLseqs	gb:AEA10727|ncbiId:AEA10727.1|UniProtKB:F2YJM5|Organism:SARS	3237	3244	12.125	1.63e-05	AVLQSGFR	Positive
1546	betaCoV3CLseqs	gb:AAR23243|ncbiId:AAR23243.1|UniProtKB:Q6JH48|Organism:SARS	3237	3244	12.125	1.63e-05	AVLQSGFR	Positive
1547	betaCoV3CLseqs	gb:ACZ71796|ncbiId:ACZ71796.1|UniProtKB:D2E1H5|Organism:SARS	3237	3244	12.125	1.63e-05	AVLQSGFR	Positive
1548	betaCoV3CLseqs	gb:AAR87565|ncbiId:AAR87565.1|UniProtKB:Q6RD00|Organism:SARS	3237	3244	12.125	1.63e-05	AVLQSGFR	Positive
1549	betaCoV3CLseqs	gb:AEA10592|ncbiId:AEA10592.1|UniProtKB:F2YCN6|Organism:SARS	3237	3244	12.125	1.63e-05	AVLQSGFR	Positive
1550	betaCoV3CLseqs	gb:ATO98143|ncbiId:ATO98143.1|UniProtKB:A0A2D1PX40|Organism:Bat	3237	3244	12.125	1.63e-05	AVLQSGFR	Positive
1551	betaCoV3CLseqs	gb:AEA10697|ncbiId:AEA10697.1|UniProtKB:F2YDB1|Organism:SARS	3237	3244	12.125	1.63e-05	AVLQSGFR	Positive
1552	betaCoV3CLseqs	gb:AEA10562|ncbiId:AEA10562.1|UniProtKB:F2YCN6|Organism:SARS	3237	3244	12.125	1.63e-05	AVLQSGFR	Positive
1553	betaCoV3CLseqs	gb:AEA10712|ncbiId:AEA10712.1|UniProtKB:F2YCN6|Organism:SARS	3237	3244	12.125	1.63e-05	AVLQSGFR	Positive
1554	betaCoV3CLseqs	gb:AEA10757|ncbiId:AEA10757.1|UniProtKB:F2YJQ5|Organism:SARS	3237	3244	12.125	1.63e-05	AVLQSGFR	Positive
1555	betaCoV3CLseqs	gb:AAQ94058|ncbiId:AAQ94058.1|UniProtKB:P0C6X7|Organism:SARS	3237	3244	12.125	1.63e-05	AVLQSGFR	Positive
1556	betaCoV3CLseqs	gb:AEA10997|ncbiId:AEA10997.1|UniProtKB:D2E1E5|Organism:SARS	3237	3244	12.125	1.63e-05	AVLQSGFR	Positive
1557	betaCoV3CLseqs	gb:AEA10982|ncbiId:AEA10982.1|UniProtKB:F2YDB1|Organism:SARS	3237	3244	12.125	1.63e-05	AVLQSGFR	Positive
1558	betaCoV3CLseqs	gb:ACZ71885|ncbiId:ACZ71885.1|UniProtKB:D2E1E5|Organism:SARS	3237	3244	12.125	1.63e-05	AVLQSGFR	Positive
1559	betaCoV3CLseqs	gb:AEA10772|ncbiId:AEA10772.1|UniProtKB:F2YD21|Organism:SARS	3237	3244	12.125	1.63e-05	AVLQSGFR	Positive
1560	betaCoV3CLseqs	gb:AAR87554|ncbiId:AAR87554.1|UniProtKB:Q6RD11|Organism:SARS	3237	3244	12.125	1.63e-05	AVLQSGFR	Positive
1561	betaCoV3CLseqs	gb:AAR14810|ncbiId:AAR14810.1|UniProtKB:Q6UZF1|Organism:SARS	3237	3244	12.125	1.63e-05	AVLQSGFR	Positive
1562	betaCoV3CLseqs	gb:ACZ72135|ncbiId:ACZ72135.1|UniProtKB:D2E2G4|Organism:SARS	3237	3244	12.125	1.63e-05	AVLQSGFR	Positive
1563	betaCoV3CLseqs	gb:AKZ19074|ncbiId:AKZ19074.1|UniProtKB:A0A0K1YZY7|Organism:Bat	3237	3244	12.125	1.63e-05	AVLQSGFR	Positive
1564	betaCoV3CLseqs	gb:AGT21137|ncbiId:AGT21137.1|UniProtKB:D2E1D0|Organism:SARS	3237	3244	12.125	1.63e-05	AVLQSGFR	Positive
1565	betaCoV3CLseqs	gb:AEA10517|ncbiId:AEA10517.1|UniProtKB:F2YCN6|Organism:SARS	3237	3244	12.125	1.63e-05	AVLQSGFR	Positive
1566	betaCoV3CLseqs	gb:AGT21062|ncbiId:AGT21062.1|UniProtKB:D2E1D0|Organism:SARS	3237	3244	12.125	1.63e-05	AVLQSGFR	Positive
1567	betaCoV3CLseqs	gb:AGT21242|ncbiId:AGT21242.1|UniProtKB:D2E1V9|Organism:SARS	3237	3244	12.125	1.63e-05	AVLQSGFR	Positive
1568	betaCoV3CLseqs	gb:AAR87576|ncbiId:AAR87576.1|UniProtKB:Q6RCY9|Organism:SARS	3237	3244	12.125	1.63e-05	AVLQSGFR	Positive
1569	betaCoV3CLseqs	gb:AAY60779|ncbiId:AAY60779.1|UniProtKB:Q1EFP7|Organism:SARS	3237	3244	12.125	1.63e-05	AVLQSGFR	Positive
1570	betaCoV3CLseqs	gb:AGT20957|ncbiId:AGT20957.1|UniProtKB:D2E1V9|Organism:SARS	3237	3244	12.125	1.63e-05	AVLQSGFR	Positive
1571	betaCoV3CLseqs	gb:AGT20897|ncbiId:AGT20897.1|UniProtKB:D2E1D0|Organism:SARS	3237	3244	12.125	1.63e-05	AVLQSGFR	Positive
1572	betaCoV3CLseqs	gb:AGT21167|ncbiId:AGT21167.1|UniProtKB:D2E1V9|Organism:SARS	3237	3244	12.125	1.63e-05	AVLQSGFR	Positive
1573	betaCoV3CLseqs	gb:AAP97879|ncbiId:AAP97879.1|UniProtKB:P0C6X7|Organism:SARS	3237	3244	12.125	1.63e-05	AVLQSGFR	Positive
1574	betaCoV3CLseqs	gb:AEA11012|ncbiId:AEA11012.1|UniProtKB:F2YKG0|Organism:SARS	3237	3244	12.125	1.63e-05	AVLQSGFR	Positive
1575	betaCoV3CLseqs	gb:ACZ71960|ncbiId:ACZ71960.1|UniProtKB:D2E1K4|Organism:SARS	3237	3244	12.125	1.63e-05	AVLQSGFR	Positive
1576	betaCoV3CLseqs	gb:AGT20912|ncbiId:AGT20912.1|UniProtKB:D2E1V9|Organism:SARS	3237	3244	12.125	1.63e-05	AVLQSGFR	Positive
1577	betaCoV3CLseqs	gb:AGT21092|ncbiId:AGT21092.1|UniProtKB:D2E1V9|Organism:SARS	3237	3244	12.125	1.63e-05	AVLQSGFR	Positive
1578	betaCoV3CLseqs	gb:AGT20807|ncbiId:AGT20807.1|UniProtKB:D2E1D0|Organism:SARS	3237	3244	12.125	1.63e-05	AVLQSGFR	Positive
1579	betaCoV3CLseqs	gb:ACZ72268|ncbiId:ACZ72268.1|UniProtKB:D2E2G4|Organism:SARS	3237	3244	12.125	1.63e-05	AVLQSGFR	Positive
1580	betaCoV3CLseqs	gb:AAU81617|ncbiId:AAU81617.1|UniProtKB:Q5Y189|Organism:SARS	3237	3244	12.125	1.63e-05	AVLQSGFR	Positive
1581	betaCoV3CLseqs	gb:BAC81402|ncbiId:BAC81402.1|UniProtKB:P0C6X7|Organism:SARS	3237	3244	12.125	1.63e-05	AVLQSGFR	Positive
1582	betaCoV3CLseqs	gb:AFK10253|ncbiId:AFK10253.1|UniProtKB:H9CHT8|Organism:SARS	3237	3244	12.125	1.63e-05	AVLQSGFR	Positive
1583	betaCoV3CLseqs	gb:AGT21302|ncbiId:AGT21302.1|UniProtKB:D2E1V9|Organism:SARS	3237	3244	12.125	1.63e-05	AVLQSGFR	Positive
1584	betaCoV3CLseqs	gb:AGT21032|ncbiId:AGT21032.1|UniProtKB:D2E1V9|Organism:SARS	3237	3244	12.125	1.63e-05	AVLQSGFR	Positive
1585	betaCoV3CLseqs	gb:AGT21107|ncbiId:AGT21107.1|UniProtKB:D2E1V9|Organism:SARS	3237	3244	12.125	1.63e-05	AVLQSGFR	Positive
1586	betaCoV3CLseqs	gb:ACZ71855|ncbiId:ACZ71855.1|UniProtKB:D2E1E5|Organism:SARS	3237	3244	12.125	1.63e-05	AVLQSGFR	Positive
1587	betaCoV3CLseqs	gb:BAC81388|ncbiId:BAC81388.1|UniProtKB:P0C6X7|Organism:SARS	3237	3244	12.125	1.63e-05	AVLQSGFR	Positive
1588	betaCoV3CLseqs	gb:ACZ72194|ncbiId:ACZ72194.1|UniProtKB:D2E2M3|Organism:SARS	3237	3244	12.125	1.63e-05	AVLQSGFR	Positive
1589	betaCoV3CLseqs	gb:BAC81374|ncbiId:BAC81374.1|UniProtKB:P0C6X7|Organism:SARS	3237	3244	12.125	1.63e-05	AVLQSGFR	Positive
1590	betaCoV3CLseqs	gb:BBW89516|ncbiId:BBW89516.1|UniProtKB:-N/A-|Organism:Severe	3252	3259	12.125	1.63e-05	AVLQSGFR	Positive
1591	betaCoV3CLseqs	gb:QHZ87591|ncbiId:QHZ87591.1|UniProtKB:-N/A-|Organism:Severe	3252	3259	12.125	1.63e-05	AVLQSGFR	Positive
1592	betaCoV3CLseqs	gb:QII57277|ncbiId:QII57277.1|UniProtKB:-N/A-|Organism:Severe	3255	3262	12.125	1.63e-05	AVLQSGFR	Positive
1593	betaCoV3CLseqs	gb:AVP78030|ncbiId:AVP78030.1|UniProtKB:-N/A-|Organism:Bat	3256	3263	12.125	1.63e-05	AVLQSGFR	Positive
1594	betaCoV3CLseqs	gb:QIK50437|ncbiId:QIK50437.1|UniProtKB:-N/A-|Organism:Severe	3260	3267	12.125	1.63e-05	AVLQSGFR	Positive
1595	betaCoV3CLseqs	gb:QIA98595|ncbiId:QIA98595.1|UniProtKB:-N/A-|Organism:Severe	3260	3267	12.125	1.63e-05	AVLQSGFR	Positive
1596	betaCoV3CLseqs	gb:QIJ96492|ncbiId:QIJ96492.1|UniProtKB:-N/A-|Organism:Severe	3260	3267	12.125	1.63e-05	AVLQSGFR	Positive
1597	betaCoV3CLseqs	gb:QIK02963|ncbiId:QIK02963.1|UniProtKB:-N/A-|Organism:Severe	3260	3267	12.125	1.63e-05	AVLQSGFR	Positive
1598	betaCoV3CLseqs	gb:QIE07460|ncbiId:QIE07460.1|UniProtKB:-N/A-|Organism:Severe	3260	3267	12.125	1.63e-05	AVLQSGFR	Positive
1599	betaCoV3CLseqs	gb:QHO62106|ncbiId:QHO62106.1|UniProtKB:-N/A-|Organism:Severe	3260	3267	12.125	1.63e-05	AVLQSGFR	Positive
1600	betaCoV3CLseqs	gb:QIH45052|ncbiId:QIH45052.1|UniProtKB:-N/A-|Organism:Severe	3260	3267	12.125	1.63e-05	AVLQSGFR	Positive
1601	betaCoV3CLseqs	gb:QIA20042|ncbiId:QIA20042.1|UniProtKB:-N/A-|Organism:Severe	3260	3267	12.125	1.63e-05	AVLQSGFR	Positive
1602	betaCoV3CLseqs	gb:QII57287|ncbiId:QII57287.1|UniProtKB:-N/A-|Organism:Severe	3260	3267	12.125	1.63e-05	AVLQSGFR	Positive
1603	betaCoV3CLseqs	gb:QHS34545|ncbiId:QHS34545.1|UniProtKB:-N/A-|Organism:Severe	3260	3267	12.125	1.63e-05	AVLQSGFR	Positive
1604	betaCoV3CLseqs	gb:QHZ00388|ncbiId:QHZ00388.1|UniProtKB:-N/A-|Organism:Severe	3260	3267	12.125	1.63e-05	AVLQSGFR	Positive
1605	betaCoV3CLseqs	gb:QIA98553|ncbiId:QIA98553.1|UniProtKB:-N/A-|Organism:Severe	3260	3267	12.125	1.63e-05	AVLQSGFR	Positive
1606	betaCoV3CLseqs	gb:QIC53222|ncbiId:QIC53222.1|UniProtKB:-N/A-|Organism:Severe	3260	3267	12.125	1.63e-05	AVLQSGFR	Positive
1607	betaCoV3CLseqs	gb:QIK50447|ncbiId:QIK50447.1|UniProtKB:-N/A-|Organism:Severe	3260	3267	12.125	1.63e-05	AVLQSGFR	Positive
1608	betaCoV3CLseqs	gb:BCA25643|ncbiId:BCA25643.1|UniProtKB:-N/A-|Organism:Severe	3260	3267	12.125	1.63e-05	AVLQSGFR	Positive
1609	betaCoV3CLseqs	gb:QII57167|ncbiId:QII57167.1|UniProtKB:-N/A-|Organism:Severe	3260	3267	12.125	1.63e-05	AVLQSGFR	Positive
1610	betaCoV3CLseqs	gb:QII57297|ncbiId:QII57297.1|UniProtKB:-N/A-|Organism:Severe	3260	3267	12.125	1.63e-05	AVLQSGFR	Positive
1611	betaCoV3CLseqs	gb:QIE07450|ncbiId:QIE07450.1|UniProtKB:-N/A-|Organism:Severe	3260	3267	12.125	1.63e-05	AVLQSGFR	Positive
1612	betaCoV3CLseqs	gb:QHW06038|ncbiId:QHW06038.1|UniProtKB:-N/A-|Organism:Severe	3260	3267	12.125	1.63e-05	AVLQSGFR	Positive
1613	betaCoV3CLseqs	gb:QIB84672|ncbiId:QIB84672.1|UniProtKB:-N/A-|Organism:Severe	3260	3267	12.125	1.63e-05	AVLQSGFR	Positive
1614	betaCoV3CLseqs	gb:QIC53203|ncbiId:QIC53203.1|UniProtKB:-N/A-|Organism:Severe	3260	3267	12.125	1.63e-05	AVLQSGFR	Positive
1615	betaCoV3CLseqs	gb:QID21047|ncbiId:QID21047.1|UniProtKB:-N/A-|Organism:Severe	3260	3267	12.125	1.63e-05	AVLQSGFR	Positive
1616	betaCoV3CLseqs	gb:QHO60603|ncbiId:QHO60603.1|UniProtKB:-N/A-|Organism:Severe	3260	3267	12.125	1.63e-05	AVLQSGFR	Positive
1617	betaCoV3CLseqs	gb:QII57307|ncbiId:QII57307.1|UniProtKB:-N/A-|Organism:Severe	3260	3267	12.125	1.63e-05	AVLQSGFR	Positive
1618	betaCoV3CLseqs	gb:QHU79193|ncbiId:QHU79193.1|UniProtKB:-N/A-|Organism:Severe	3260	3267	12.125	1.63e-05	AVLQSGFR	Positive
1619	betaCoV3CLseqs	gb:QHN73809|ncbiId:QHN73809.1|UniProtKB:-N/A-|Organism:Severe	3260	3267	12.125	1.63e-05	AVLQSGFR	Positive
1620	betaCoV3CLseqs	gb:QHZ00398|ncbiId:QHZ00398.1|UniProtKB:-N/A-|Organism:Severe	3260	3267	12.125	1.63e-05	AVLQSGFR	Positive
1621	betaCoV3CLseqs	gb:QHN73794|ncbiId:QHN73794.1|UniProtKB:-N/A-|Organism:Severe	3260	3267	12.125	1.63e-05	AVLQSGFR	Positive
1622	betaCoV3CLseqs	gb:BCA25673|ncbiId:BCA25673.1|UniProtKB:-N/A-|Organism:Severe	3260	3267	12.125	1.63e-05	AVLQSGFR	Positive
1623	betaCoV3CLseqs	gb:QII57177|ncbiId:QII57177.1|UniProtKB:-N/A-|Organism:Severe	3260	3267	12.125	1.63e-05	AVLQSGFR	Positive
1624	betaCoV3CLseqs	gb:QHO62111|ncbiId:QHO62111.1|UniProtKB:-N/A-|Organism:Severe	3260	3267	12.125	1.63e-05	AVLQSGFR	Positive
1625	betaCoV3CLseqs	gb:QHU36863|ncbiId:QHU36863.1|UniProtKB:-N/A-|Organism:Severe	3260	3267	12.125	1.63e-05	AVLQSGFR	Positive
1626	betaCoV3CLseqs	gb:QHR63289|ncbiId:QHR63289.1|UniProtKB:-N/A-|Organism:Severe	3260	3267	12.125	1.63e-05	AVLQSGFR	Positive
1627	betaCoV3CLseqs	gb:QHW06048|ncbiId:QHW06048.1|UniProtKB:-N/A-|Organism:Severe	3260	3267	12.125	1.63e-05	AVLQSGFR	Positive
1628	betaCoV3CLseqs	gb:QHR63259|ncbiId:QHR63259.1|UniProtKB:-N/A-|Organism:Severe	3260	3267	12.125	1.63e-05	AVLQSGFR	Positive
1629	betaCoV3CLseqs	gb:QII57247|ncbiId:QII57247.1|UniProtKB:-N/A-|Organism:Severe	3260	3267	12.125	1.63e-05	AVLQSGFR	Positive
1630	betaCoV3CLseqs	gb:QHR84448|ncbiId:QHR84448.1|UniProtKB:-N/A-|Organism:Severe	3260	3267	12.125	1.63e-05	AVLQSGFR	Positive
1631	betaCoV3CLseqs	gb:QHU36853|ncbiId:QHU36853.1|UniProtKB:-N/A-|Organism:Severe	3260	3267	12.125	1.63e-05	AVLQSGFR	Positive
1632	betaCoV3CLseqs	gb:QII57187|ncbiId:QII57187.1|UniProtKB:-N/A-|Organism:Severe	3260	3267	12.125	1.63e-05	AVLQSGFR	Positive
1633	betaCoV3CLseqs	gb:QHZ00378|ncbiId:QHZ00378.1|UniProtKB:-N/A-|Organism:Severe	3260	3267	12.125	1.63e-05	AVLQSGFR	Positive
1634	betaCoV3CLseqs	gb:QII57207|ncbiId:QII57207.1|UniProtKB:-N/A-|Organism:Severe	3260	3267	12.125	1.63e-05	AVLQSGFR	Positive
1635	betaCoV3CLseqs	gb:QHO62876|ncbiId:QHO62876.1|UniProtKB:-N/A-|Organism:Severe	3260	3267	12.125	1.63e-05	AVLQSGFR	Positive
1636	betaCoV3CLseqs	gb:QIJ96522|ncbiId:QIJ96522.1|UniProtKB:-N/A-|Organism:Severe	3260	3267	12.125	1.63e-05	AVLQSGFR	Positive
1637	betaCoV3CLseqs	gb:QII87816|ncbiId:QII87816.1|UniProtKB:-N/A-|Organism:Severe	3260	3267	12.125	1.63e-05	AVLQSGFR	Positive
1638	betaCoV3CLseqs	gb:QII57267|ncbiId:QII57267.1|UniProtKB:-N/A-|Organism:Severe	3260	3267	12.125	1.63e-05	AVLQSGFR	Positive
1639	betaCoV3CLseqs	gb:QII57327|ncbiId:QII57327.1|UniProtKB:-N/A-|Organism:Severe	3260	3267	12.125	1.63e-05	AVLQSGFR	Positive
1640	betaCoV3CLseqs	gb:QII57337|ncbiId:QII57337.1|UniProtKB:-N/A-|Organism:Severe	3260	3267	12.125	1.63e-05	AVLQSGFR	Positive
1641	betaCoV3CLseqs	gb:BCA87370|ncbiId:BCA87370.1|UniProtKB:-N/A-|Organism:Severe	3260	3267	12.125	1.63e-05	AVLQSGFR	Positive
1642	betaCoV3CLseqs	gb:QIH55220|ncbiId:QIH55220.1|UniProtKB:-N/A-|Organism:Severe	3260	3267	12.125	1.63e-05	AVLQSGFR	Positive
1643	betaCoV3CLseqs	gb:QIA98605|ncbiId:QIA98605.1|UniProtKB:-N/A-|Organism:Severe	3260	3267	12.125	1.63e-05	AVLQSGFR	Positive
1644	betaCoV3CLseqs	gb:QIH45022|ncbiId:QIH45022.1|UniProtKB:-N/A-|Organism:Severe	3260	3267	12.125	1.63e-05	AVLQSGFR	Positive
1645	betaCoV3CLseqs	gb:QIE07480|ncbiId:QIE07480.1|UniProtKB:-N/A-|Organism:Severe	3260	3267	12.125	1.63e-05	AVLQSGFR	Positive
1646	betaCoV3CLseqs	gb:QIJ96502|ncbiId:QIJ96502.1|UniProtKB:-N/A-|Organism:Severe	3260	3267	12.125	1.63e-05	AVLQSGFR	Positive
1647	betaCoV3CLseqs	gb:QID98793|ncbiId:QID98793.1|UniProtKB:-N/A-|Organism:Severe	3260	3267	12.125	1.63e-05	AVLQSGFR	Positive
1648	betaCoV3CLseqs	gb:QHZ00357|ncbiId:QHZ00357.1|UniProtKB:-N/A-|Organism:Severe	3260	3267	12.125	1.63e-05	AVLQSGFR	Positive
1649	betaCoV3CLseqs	gb:QHR63269|ncbiId:QHR63269.1|UniProtKB:-N/A-|Organism:Severe	3260	3267	12.125	1.63e-05	AVLQSGFR	Positive
1650	betaCoV3CLseqs	gb:QIK50426|ncbiId:QIK50426.1|UniProtKB:-N/A-|Organism:Severe	3260	3267	12.125	1.63e-05	AVLQSGFR	Positive
1651	betaCoV3CLseqs	gb:QIA98582|ncbiId:QIA98582.1|UniProtKB:-N/A-|Organism:Severe	3260	3267	12.125	1.63e-05	AVLQSGFR	Positive
1652	betaCoV3CLseqs	gb:BCB15089|ncbiId:BCB15089.1|UniProtKB:-N/A-|Organism:Severe	3260	3267	12.125	1.63e-05	AVLQSGFR	Positive
1653	betaCoV3CLseqs	gb:QHD43415|ncbiId:QHD43415.1|UniProtKB:-N/A-|Organism:Severe	3260	3267	12.125	1.63e-05	AVLQSGFR	Positive
1654	betaCoV3CLseqs	gb:QIE07470|ncbiId:QIE07470.1|UniProtKB:-N/A-|Organism:Severe	3260	3267	12.125	1.63e-05	AVLQSGFR	Positive
1655	betaCoV3CLseqs	gb:QIG55993|ncbiId:QIG55993.1|UniProtKB:-N/A-|Organism:Severe	3260	3267	12.125	1.63e-05	AVLQSGFR	Positive
1656	betaCoV3CLseqs	gb:QII57257|ncbiId:QII57257.1|UniProtKB:-N/A-|Organism:Severe	3260	3267	12.125	1.63e-05	AVLQSGFR	Positive
1657	betaCoV3CLseqs	gb:QHQ82463|ncbiId:QHQ82463.1|UniProtKB:-N/A-|Organism:Severe	3260	3267	12.125	1.63e-05	AVLQSGFR	Positive
1658	betaCoV3CLseqs	gb:QIJ96512|ncbiId:QIJ96512.1|UniProtKB:-N/A-|Organism:Severe	3260	3267	12.125	1.63e-05	AVLQSGFR	Positive
1659	betaCoV3CLseqs	gb:QHR63279|ncbiId:QHR63279.1|UniProtKB:-N/A-|Organism:Severe	3260	3267	12.125	1.63e-05	AVLQSGFR	Positive
1660	betaCoV3CLseqs	gb:QID21057|ncbiId:QID21057.1|UniProtKB:-N/A-|Organism:Severe	3260	3267	12.125	1.63e-05	AVLQSGFR	Positive
1661	betaCoV3CLseqs	gb:QII57165|ncbiId:QII57165.1|UniProtKB:-N/A-|Organism:Severe	3260	3267	12.125	1.63e-05	AVLQSGFR	Positive
1662	betaCoV3CLseqs	gb:QIJ96472|ncbiId:QIJ96472.1|UniProtKB:-N/A-|Organism:Severe	3260	3267	12.125	1.63e-05	AVLQSGFR	Positive
1663	betaCoV3CLseqs	gb:QIK02943|ncbiId:QIK02943.1|UniProtKB:-N/A-|Organism:Severe	3260	3267	12.125	1.63e-05	AVLQSGFR	Positive
1664	betaCoV3CLseqs	gb:QHU79203|ncbiId:QHU79203.1|UniProtKB:-N/A-|Organism:Severe	3260	3267	12.125	1.63e-05	AVLQSGFR	Positive
1665	betaCoV3CLseqs	gb:QII57227|ncbiId:QII57227.1|UniProtKB:-N/A-|Organism:Severe	3260	3267	12.125	1.63e-05	AVLQSGFR	Positive
1666	betaCoV3CLseqs	gb:QHU36833|ncbiId:QHU36833.1|UniProtKB:-N/A-|Organism:Severe	3260	3267	12.125	1.63e-05	AVLQSGFR	Positive
1667	betaCoV3CLseqs	gb:QIJ96462|ncbiId:QIJ96462.1|UniProtKB:-N/A-|Organism:Severe	3260	3267	12.125	1.63e-05	AVLQSGFR	Positive
1668	betaCoV3CLseqs	gb:BCA25653|ncbiId:BCA25653.1|UniProtKB:-N/A-|Organism:Severe	3260	3267	12.125	1.63e-05	AVLQSGFR	Positive
1669	betaCoV3CLseqs	gb:QII57217|ncbiId:QII57217.1|UniProtKB:-N/A-|Organism:Severe	3260	3267	12.125	1.63e-05	AVLQSGFR	Positive
1670	betaCoV3CLseqs	gb:QIK50416|ncbiId:QIK50416.1|UniProtKB:-N/A-|Organism:Severe	3260	3267	12.125	1.63e-05	AVLQSGFR	Positive
1671	betaCoV3CLseqs	gb:QID21067|ncbiId:QID21067.1|UniProtKB:-N/A-|Organism:Severe	3260	3267	12.125	1.63e-05	AVLQSGFR	Positive
1672	betaCoV3CLseqs	gb:QIH45032|ncbiId:QIH45032.1|UniProtKB:-N/A-|Organism:Severe	3260	3267	12.125	1.63e-05	AVLQSGFR	Positive
1673	betaCoV3CLseqs	gb:QHW06058|ncbiId:QHW06058.1|UniProtKB:-N/A-|Organism:Severe	3260	3267	12.125	1.63e-05	AVLQSGFR	Positive
1674	betaCoV3CLseqs	gb:BCA25663|ncbiId:BCA25663.1|UniProtKB:-N/A-|Organism:Severe	3260	3267	12.125	1.63e-05	AVLQSGFR	Positive
1675	betaCoV3CLseqs	gb:QHQ71962|ncbiId:QHQ71962.1|UniProtKB:-N/A-|Organism:Severe	3260	3267	12.125	1.63e-05	AVLQSGFR	Positive
1676	betaCoV3CLseqs	gb:QIH45042|ncbiId:QIH45042.1|UniProtKB:-N/A-|Organism:Severe	3260	3267	12.125	1.63e-05	AVLQSGFR	Positive
1677	betaCoV3CLseqs	gb:QII87804|ncbiId:QII87804.1|UniProtKB:-N/A-|Organism:Severe	3260	3267	12.125	1.63e-05	AVLQSGFR	Positive
1678	betaCoV3CLseqs	gb:QII87792|ncbiId:QII87792.1|UniProtKB:-N/A-|Organism:Severe	3260	3267	12.125	1.63e-05	AVLQSGFR	Positive
1679	betaCoV3CLseqs	gb:QII57317|ncbiId:QII57317.1|UniProtKB:-N/A-|Organism:Severe	3260	3267	12.125	1.63e-05	AVLQSGFR	Positive
1680	betaCoV3CLseqs	gb:QII57237|ncbiId:QII57237.1|UniProtKB:-N/A-|Organism:Severe	3260	3267	12.125	1.63e-05	AVLQSGFR	Positive
1681	betaCoV3CLseqs	gb:QHU36843|ncbiId:QHU36843.1|UniProtKB:-N/A-|Organism:Severe	3260	3267	12.125	1.63e-05	AVLQSGFR	Positive
1682	betaCoV3CLseqs	gb:QHQ71972|ncbiId:QHQ71972.1|UniProtKB:-N/A-|Organism:Severe	3260	3267	12.125	1.63e-05	AVLQSGFR	Positive
1683	betaCoV3CLseqs	gb:BCA87360|ncbiId:BCA87360.1|UniProtKB:-N/A-|Organism:Severe	3260	3267	12.125	1.63e-05	AVLQSGFR	Positive
1684	betaCoV3CLseqs	gb:QII57197|ncbiId:QII57197.1|UniProtKB:-N/A-|Organism:Severe	3260	3267	12.125	1.63e-05	AVLQSGFR	Positive
1685	betaCoV3CLseqs	gb:QHR63249|ncbiId:QHR63249.1|UniProtKB:-N/A-|Organism:Severe	3260	3267	12.125	1.63e-05	AVLQSGFR	Positive
1686	betaCoV3CLseqs	gb:QHU36823|ncbiId:QHU36823.1|UniProtKB:-N/A-|Organism:Severe	3260	3267	12.125	1.63e-05	AVLQSGFR	Positive
1687	betaCoV3CLseqs	gb:QIK02953|ncbiId:QIK02953.1|UniProtKB:-N/A-|Organism:Severe	3260	3267	12.125	1.63e-05	AVLQSGFR	Positive
1688	betaCoV3CLseqs	gb:QIJ96482|ncbiId:QIJ96482.1|UniProtKB:-N/A-|Organism:Severe	3260	3267	12.125	1.63e-05	AVLQSGFR	Positive
1689	betaCoV3CLseqs	gb:QII87780|ncbiId:QII87780.1|UniProtKB:-N/A-|Organism:Severe	3260	3267	12.125	1.63e-05	AVLQSGFR	Positive
1690	betaCoV3CLseqs	gb:QHZ87581|ncbiId:QHZ87581.1|UniProtKB:-N/A-|Organism:Severe	3260	3267	12.125	1.63e-05	AVLQSGFR	Positive
1691	betaCoV3CLseqs	gb:ADM33581|ncbiId:ADM33581.1|UniProtKB:E0ZN59|Organism:Bat	6605	6612	12.125	1.63e-05	PQLQSKQD	Positive
1692	betaCoV3CLseqs	gb:ABN10918|ncbiId:ABN10918.1|UniProtKB:A3EXH3|Organism:Bat	6605	6612	12.125	1.63e-05	PQLQSKQD	Positive
1693	betaCoV3CLseqs	gb:ADM33565|ncbiId:ADM33565.1|UniProtKB:E0ZN43|Organism:Bat	6605	6612	12.125	1.63e-05	PQLQSKQD	Positive
1694	betaCoV3CLseqs	gb:BAJ04692|ncbiId:BAJ04692.1|UniProtKB:D4QFJ7|Organism:Murine	3623	3630	12.0714	1.77e-05	VKLQSSRT	Positive
1695	betaCoV3CLseqs	gb:AQT26494|ncbiId:AQT26494.1|UniProtKB:A0A1S6KXQ5|Organism:Canine	4229	4236	11.9643	2.07e-05	VRLQAGIA	Positive
1696	betaCoV3CLseqs	gb:AIA62276|ncbiId:AIA62276.1|UniProtKB:A0A0U1WHG0|Organism:BtRf-BetaCoV/JL2012|Strain	3232	3239	11.9464	2.12e-05	AVLQSGFK	Positive
1697	betaCoV3CLseqs	gb:AYN64559|ncbiId:AYN64559.1|UniProtKB:A0A3G2KXK3|Organism:Human	6476	6483	11.9107	2.23e-05	TMLQSLEN	Positive
1698	betaCoV3CLseqs	gb:AAX76519|ncbiId:AAX76519.1|UniProtKB:P0C6X3|Organism:Human	6476	6483	11.9107	2.23e-05	TMLQSLEN	Positive
1699	betaCoV3CLseqs	gb:ABD75551|ncbiId:ABD75551.1|UniProtKB:Q0ZJI3|Organism:Human	6486	6493	11.9107	2.23e-05	TMLQSLEN	Positive
1700	betaCoV3CLseqs	gb:AZS52616|ncbiId:AZS52616.1|UniProtKB:A0A3Q9JNH4|Organism:Human	6505	6512	11.9107	2.23e-05	TMLQSLEN	Positive
1701	betaCoV3CLseqs	gb:ABD75623|ncbiId:ABD75623.1|UniProtKB:Q0ZJB1|Organism:Human	6505	6512	11.9107	2.23e-05	TMLQSLEN	Positive
1702	betaCoV3CLseqs	gb:ARB07436|ncbiId:ARB07436.1|UniProtKB:A0A1V0E0X7|Organism:Human	6506	6513	11.9107	2.23e-05	TMLQSLEN	Positive
1703	betaCoV3CLseqs	gb:BBM61054|ncbiId:BBM61054.1|UniProtKB:-N/A-|Organism:Bovine	4224	4231	11.8929	2.29e-05	VRLQAGTA	Positive
1704	betaCoV3CLseqs	gb:AEN19355|ncbiId:AEN19355.1|UniProtKB:G5CJA8|Organism:Human	4225	4232	11.8929	2.29e-05	VRLQAGTA	Positive
1705	betaCoV3CLseqs	gb:QEY10662|ncbiId:QEY10662.1|UniProtKB:-N/A-|Organism:Dromedary	4227	4234	11.8929	2.29e-05	VRLQAGTA	Positive
1706	betaCoV3CLseqs	gb:QEY10646|ncbiId:QEY10646.1|UniProtKB:-N/A-|Organism:Dromedary	4227	4234	11.8929	2.29e-05	VRLQAGTA	Positive
1707	betaCoV3CLseqs	gb:QEY10638|ncbiId:QEY10638.1|UniProtKB:-N/A-|Organism:Dromedary	4227	4234	11.8929	2.29e-05	VRLQAGTA	Positive
1708	betaCoV3CLseqs	gb:BBM61494|ncbiId:BBM61494.1|UniProtKB:-N/A-|Organism:Bovine	4228	4235	11.8929	2.29e-05	VRLQAGTA	Positive
1709	betaCoV3CLseqs	gb:BBM61464|ncbiId:BBM61464.1|UniProtKB:-N/A-|Organism:Bovine	4228	4235	11.8929	2.29e-05	VRLQAGTA	Positive
1710	betaCoV3CLseqs	gb:BBM61194|ncbiId:BBM61194.1|UniProtKB:-N/A-|Organism:Bovine	4228	4235	11.8929	2.29e-05	VRLQAGTA	Positive
1711	betaCoV3CLseqs	gb:BBM61404|ncbiId:BBM61404.1|UniProtKB:-N/A-|Organism:Bovine	4228	4235	11.8929	2.29e-05	VRLQAGTA	Positive
1712	betaCoV3CLseqs	gb:BBM61424|ncbiId:BBM61424.1|UniProtKB:-N/A-|Organism:Bovine	4228	4235	11.8929	2.29e-05	VRLQAGTA	Positive
1713	betaCoV3CLseqs	gb:AUF40271|ncbiId:AUF40271.1|UniProtKB:A0A2H4Z093|Organism:Porcine	4228	4235	11.8929	2.29e-05	VRLQAGTA	Positive
1714	betaCoV3CLseqs	gb:BBM61144|ncbiId:BBM61144.1|UniProtKB:-N/A-|Organism:Bovine	4228	4235	11.8929	2.29e-05	VRLQAGTA	Positive
1715	betaCoV3CLseqs	gb:BBM61394|ncbiId:BBM61394.1|UniProtKB:-N/A-|Organism:Bovine	4228	4235	11.8929	2.29e-05	VRLQAGTA	Positive
1716	betaCoV3CLseqs	gb:BBM61484|ncbiId:BBM61484.1|UniProtKB:-N/A-|Organism:Bovine	4228	4235	11.8929	2.29e-05	VRLQAGTA	Positive
1717	betaCoV3CLseqs	gb:BBM61044|ncbiId:BBM61044.1|UniProtKB:-N/A-|Organism:Bovine	4228	4235	11.8929	2.29e-05	VRLQAGTA	Positive
1718	betaCoV3CLseqs	gb:BBM61304|ncbiId:BBM61304.1|UniProtKB:-N/A-|Organism:Bovine	4228	4235	11.8929	2.29e-05	VRLQAGTA	Positive
1719	betaCoV3CLseqs	gb:BBM61004|ncbiId:BBM61004.1|UniProtKB:-N/A-|Organism:Bovine	4228	4235	11.8929	2.29e-05	VRLQAGTA	Positive
1720	betaCoV3CLseqs	gb:BBM61504|ncbiId:BBM61504.1|UniProtKB:-N/A-|Organism:Bovine	4228	4235	11.8929	2.29e-05	VRLQAGTA	Positive
1721	betaCoV3CLseqs	gb:BBM60944|ncbiId:BBM60944.1|UniProtKB:-N/A-|Organism:Bovine	4228	4235	11.8929	2.29e-05	VRLQAGTA	Positive
1722	betaCoV3CLseqs	gb:BBM61434|ncbiId:BBM61434.1|UniProtKB:-N/A-|Organism:Bovine	4228	4235	11.8929	2.29e-05	VRLQAGTA	Positive
1723	betaCoV3CLseqs	gb:BBM61184|ncbiId:BBM61184.1|UniProtKB:-N/A-|Organism:Bovine	4228	4235	11.8929	2.29e-05	VRLQAGTA	Positive
1724	betaCoV3CLseqs	gb:BBM61164|ncbiId:BBM61164.1|UniProtKB:-N/A-|Organism:Bovine	4228	4235	11.8929	2.29e-05	VRLQAGTA	Positive
1725	betaCoV3CLseqs	gb:BBM61294|ncbiId:BBM61294.1|UniProtKB:-N/A-|Organism:Bovine	4228	4235	11.8929	2.29e-05	VRLQAGTA	Positive
1726	betaCoV3CLseqs	gb:BBM61564|ncbiId:BBM61564.1|UniProtKB:-N/A-|Organism:Bovine	4228	4235	11.8929	2.29e-05	VRLQAGTA	Positive
1727	betaCoV3CLseqs	gb:BBM61444|ncbiId:BBM61444.1|UniProtKB:-N/A-|Organism:Bovine	4228	4235	11.8929	2.29e-05	VRLQAGTA	Positive
1728	betaCoV3CLseqs	gb:BBM61124|ncbiId:BBM61124.1|UniProtKB:-N/A-|Organism:Bovine	4228	4235	11.8929	2.29e-05	VRLQAGTA	Positive
1729	betaCoV3CLseqs	gb:BBM61024|ncbiId:BBM61024.1|UniProtKB:-N/A-|Organism:Bovine	4228	4235	11.8929	2.29e-05	VRLQAGTA	Positive
1730	betaCoV3CLseqs	gb:BBM61244|ncbiId:BBM61244.1|UniProtKB:-N/A-|Organism:Bovine	4228	4235	11.8929	2.29e-05	VRLQAGTA	Positive
1731	betaCoV3CLseqs	gb:BBM61334|ncbiId:BBM61334.1|UniProtKB:-N/A-|Organism:Bovine	4228	4235	11.8929	2.29e-05	VRLQAGTA	Positive
1732	betaCoV3CLseqs	gb:BBM60994|ncbiId:BBM60994.1|UniProtKB:-N/A-|Organism:Bovine	4228	4235	11.8929	2.29e-05	VRLQAGTA	Positive
1733	betaCoV3CLseqs	gb:BBM61454|ncbiId:BBM61454.1|UniProtKB:-N/A-|Organism:Bovine	4228	4235	11.8929	2.29e-05	VRLQAGTA	Positive
1734	betaCoV3CLseqs	gb:BBM61204|ncbiId:BBM61204.1|UniProtKB:-N/A-|Organism:Bovine	4228	4235	11.8929	2.29e-05	VRLQAGTA	Positive
1735	betaCoV3CLseqs	gb:BBM61134|ncbiId:BBM61134.1|UniProtKB:-N/A-|Organism:Bovine	4228	4235	11.8929	2.29e-05	VRLQAGTA	Positive
1736	betaCoV3CLseqs	gb:BBM60914|ncbiId:BBM60914.1|UniProtKB:-N/A-|Organism:Bovine	4228	4235	11.8929	2.29e-05	VRLQAGTA	Positive
1737	betaCoV3CLseqs	gb:BBM61414|ncbiId:BBM61414.1|UniProtKB:-N/A-|Organism:Bovine	4228	4235	11.8929	2.29e-05	VRLQAGTA	Positive
1738	betaCoV3CLseqs	gb:AVV64331|ncbiId:AVV64331.1|UniProtKB:A0A2H4Z093|Organism:Porcine	4228	4235	11.8929	2.29e-05	VRLQAGTA	Positive
1739	betaCoV3CLseqs	gb:BBM61544|ncbiId:BBM61544.1|UniProtKB:-N/A-|Organism:Bovine	4228	4235	11.8929	2.29e-05	VRLQAGTA	Positive
1740	betaCoV3CLseqs	gb:BBM61014|ncbiId:BBM61014.1|UniProtKB:-N/A-|Organism:Bovine	4228	4235	11.8929	2.29e-05	VRLQAGTA	Positive
1741	betaCoV3CLseqs	gb:BBM61524|ncbiId:BBM61524.1|UniProtKB:-N/A-|Organism:Bovine	4228	4235	11.8929	2.29e-05	VRLQAGTA	Positive
1742	betaCoV3CLseqs	gb:BBM61274|ncbiId:BBM61274.1|UniProtKB:-N/A-|Organism:Bovine	4228	4235	11.8929	2.29e-05	VRLQAGTA	Positive
1743	betaCoV3CLseqs	gb:BBM61574|ncbiId:BBM61574.1|UniProtKB:-N/A-|Organism:Bovine	4228	4235	11.8929	2.29e-05	VRLQAGTA	Positive
1744	betaCoV3CLseqs	gb:BBM61314|ncbiId:BBM61314.1|UniProtKB:-N/A-|Organism:Bovine	4228	4235	11.8929	2.29e-05	VRLQAGTA	Positive
1745	betaCoV3CLseqs	gb:BBM61534|ncbiId:BBM61534.1|UniProtKB:-N/A-|Organism:Bovine	4228	4235	11.8929	2.29e-05	VRLQAGTA	Positive
1746	betaCoV3CLseqs	gb:BBM61474|ncbiId:BBM61474.1|UniProtKB:-N/A-|Organism:Bovine	4228	4235	11.8929	2.29e-05	VRLQAGTA	Positive
1747	betaCoV3CLseqs	gb:BBM61284|ncbiId:BBM61284.1|UniProtKB:-N/A-|Organism:Bovine	4228	4235	11.8929	2.29e-05	VRLQAGTA	Positive
1748	betaCoV3CLseqs	gb:BBM61174|ncbiId:BBM61174.1|UniProtKB:-N/A-|Organism:Bovine	4228	4235	11.8929	2.29e-05	VRLQAGTA	Positive
1749	betaCoV3CLseqs	gb:BBM61554|ncbiId:BBM61554.1|UniProtKB:-N/A-|Organism:Bovine	4228	4235	11.8929	2.29e-05	VRLQAGTA	Positive
1750	betaCoV3CLseqs	gb:BBM61514|ncbiId:BBM61514.1|UniProtKB:-N/A-|Organism:Bovine	4228	4235	11.8929	2.29e-05	VRLQAGTA	Positive
1751	betaCoV3CLseqs	gb:QEY10630|ncbiId:QEY10630.1|UniProtKB:-N/A-|Organism:Dromedary	4229	4236	11.8929	2.29e-05	VRLQAGTA	Positive
1752	betaCoV3CLseqs	gb:AVZ61106|ncbiId:AVZ61106.1|UniProtKB:A0A2R4STT2|Organism:Bovine	4229	4236	11.8929	2.29e-05	VRLQAGTA	Positive
1753	betaCoV3CLseqs	gb:AGT51587|ncbiId:AGT51587.1|UniProtKB:U3M6H2|Organism:Human	4229	4236	11.8929	2.29e-05	VRLQAGTA	Positive
1754	betaCoV3CLseqs	gb:AGT51607|ncbiId:AGT51607.1|UniProtKB:U3M6I4|Organism:Human	4229	4236	11.8929	2.29e-05	VRLQAGTA	Positive
1755	betaCoV3CLseqs	gb:AIV41948|ncbiId:AIV41948.1|UniProtKB:A0A0K0L8P5|Organism:Human	4229	4236	11.8929	2.29e-05	VRLQAGTA	Positive
1756	betaCoV3CLseqs	gb:AHN64780|ncbiId:AHN64780.1|UniProtKB:X2JQI2|Organism:Dromedary	4229	4236	11.8929	2.29e-05	VRLQAGTA	Positive
1757	betaCoV3CLseqs	gb:AIV41894|ncbiId:AIV41894.1|UniProtKB:A0A0B4Q816|Organism:Human	4229	4236	11.8929	2.29e-05	VRLQAGTA	Positive
1758	betaCoV3CLseqs	gb:AQN78757|ncbiId:AQN78757.1|UniProtKB:A0A1S5VGJ4|Organism:Human	4229	4236	11.8929	2.29e-05	VRLQAGTA	Positive
1759	betaCoV3CLseqs	gb:BBM61364|ncbiId:BBM61364.1|UniProtKB:-N/A-|Organism:Bovine	4229	4236	11.8929	2.29e-05	VRLQAGTA	Positive
1760	betaCoV3CLseqs	gb:AGT51538|ncbiId:AGT51538.1|UniProtKB:U3M705|Organism:Human	4229	4236	11.8929	2.29e-05	VRLQAGTA	Positive
1761	betaCoV3CLseqs	gb:AIV41810|ncbiId:AIV41810.1|UniProtKB:A0A0K0L8B7|Organism:Human	4229	4236	11.8929	2.29e-05	VRLQAGTA	Positive
1762	betaCoV3CLseqs	gb:ARC95209|ncbiId:ARC95209.1|UniProtKB:A0A1V0IG09|Organism:Porcine	4229	4236	11.8929	2.29e-05	VRLQAGTA	Positive
1763	betaCoV3CLseqs	gb:QBP84737|ncbiId:QBP84737.1|UniProtKB:A0A482KFM9|Organism:Human	4229	4236	11.8929	2.29e-05	VRLQAGTA	Positive
1764	betaCoV3CLseqs	gb:AIV41912|ncbiId:AIV41912.1|UniProtKB:A0A0K0L8L6|Organism:Human	4229	4236	11.8929	2.29e-05	VRLQAGTA	Positive
1765	betaCoV3CLseqs	gb:BBM61074|ncbiId:BBM61074.1|UniProtKB:-N/A-|Organism:Bovine	4229	4236	11.8929	2.29e-05	VRLQAGTA	Positive
1766	betaCoV3CLseqs	gb:AGT51647|ncbiId:AGT51647.1|UniProtKB:U3M6K4|Organism:Human	4229	4236	11.8929	2.29e-05	VRLQAGTA	Positive
1767	betaCoV3CLseqs	gb:BAF75628|ncbiId:BAF75628.1|UniProtKB:A7BKB9|Organism:Bovine	4229	4236	11.8929	2.29e-05	VRLQAGTA	Positive
1768	betaCoV3CLseqs	gb:AGT51518|ncbiId:AGT51518.1|UniProtKB:U3M728|Organism:Human	4229	4236	11.8929	2.29e-05	VRLQAGTA	Positive
1769	betaCoV3CLseqs	gb:AIV41864|ncbiId:AIV41864.1|UniProtKB:A0A0K0L8E3|Organism:Human	4229	4236	11.8929	2.29e-05	VRLQAGTA	Positive
1770	betaCoV3CLseqs	gb:ARE30020|ncbiId:ARE30020.1|UniProtKB:A0A1V0PL27|Organism:Human	4229	4236	11.8929	2.29e-05	VRLQAGTA	Positive
1771	betaCoV3CLseqs	gb:AIV41924|ncbiId:AIV41924.1|UniProtKB:A0A0K0L9L5|Organism:Human	4229	4236	11.8929	2.29e-05	VRLQAGTA	Positive
1772	betaCoV3CLseqs	gb:BBM61384|ncbiId:BBM61384.1|UniProtKB:-N/A-|Organism:Bovine	4229	4236	11.8929	2.29e-05	VRLQAGTA	Positive
1773	betaCoV3CLseqs	gb:AXX83342|ncbiId:AXX83342.1|UniProtKB:A0A385H723|Organism:Human	4229	4236	11.8929	2.29e-05	VRLQAGTA	Positive
1774	betaCoV3CLseqs	gb:AIV41918|ncbiId:AIV41918.1|UniProtKB:A0A0K0L8L5|Organism:Human	4229	4236	11.8929	2.29e-05	VRLQAGTA	Positive
1775	betaCoV3CLseqs	gb:QEG03773|ncbiId:QEG03773.1|UniProtKB:-N/A-|Organism:Human	4229	4236	11.8929	2.29e-05	VRLQAGTA	Positive
1776	betaCoV3CLseqs	gb:AAL57305|ncbiId:AAL57305.1|UniProtKB:P0C6W8|Organism:Bovine	4229	4236	11.8929	2.29e-05	VRLQAGTA	Positive
1777	betaCoV3CLseqs	gb:AVZ61116|ncbiId:AVZ61116.1|UniProtKB:A0A2R4STU6|Organism:Bovine	4229	4236	11.8929	2.29e-05	VRLQAGTA	Positive
1778	betaCoV3CLseqs	gb:ARC95265|ncbiId:ARC95265.1|UniProtKB:A0A1V0IG65|Organism:Porcine	4229	4236	11.8929	2.29e-05	VRLQAGTA	Positive
1779	betaCoV3CLseqs	gb:ABG89291|ncbiId:ABG89291.2|UniProtKB:Q0PL42|Organism:Bovine	4229	4236	11.8929	2.29e-05	VRLQAGTA	Positive
1780	betaCoV3CLseqs	gb:ATP16754|ncbiId:ATP16754.1|UniProtKB:A0A2D1QW14|Organism:Human	4229	4236	11.8929	2.29e-05	VRLQAGTA	Positive
1781	betaCoV3CLseqs	gb:AAT84351|ncbiId:AAT84351.1|UniProtKB:P0C6X6|Organism:Human	4229	4236	11.8929	2.29e-05	VRLQAGTA	Positive
1782	betaCoV3CLseqs	gb:AQN78717|ncbiId:AQN78717.1|UniProtKB:A0A1S5VGG9|Organism:Human	4229	4236	11.8929	2.29e-05	VRLQAGTA	Positive
1783	betaCoV3CLseqs	gb:AIV41972|ncbiId:AIV41972.1|UniProtKB:A0A0K0L8S4|Organism:Human	4229	4236	11.8929	2.29e-05	VRLQAGTA	Positive
1784	betaCoV3CLseqs	gb:AVZ61096|ncbiId:AVZ61096.1|UniProtKB:A0A2R4STR7|Organism:Bovine	4229	4236	11.8929	2.29e-05	VRLQAGTA	Positive
1785	betaCoV3CLseqs	gb:AVQ05261|ncbiId:AVQ05261.1|UniProtKB:A0A2R3TWT9|Organism:Human	4229	4236	11.8929	2.29e-05	VRLQAGTA	Positive
1786	betaCoV3CLseqs	gb:AQN78709|ncbiId:AQN78709.1|UniProtKB:A0A1S5VGC8|Organism:Human	4229	4236	11.8929	2.29e-05	VRLQAGTA	Positive
1787	betaCoV3CLseqs	gb:AOL02450|ncbiId:AOL02450.1|UniProtKB:A0A1C8Z4S6|Organism:Human	4229	4236	11.8929	2.29e-05	VRLQAGTA	Positive
1788	betaCoV3CLseqs	gb:ARK08675|ncbiId:ARK08675.1|UniProtKB:-N/A-|Organism:Human	4229	4236	11.8929	2.29e-05	VRLQAGTA	Positive
1789	betaCoV3CLseqs	gb:AXX83372|ncbiId:AXX83372.1|UniProtKB:A0A385H754|Organism:Human	4229	4236	11.8929	2.29e-05	VRLQAGTA	Positive
1790	betaCoV3CLseqs	gb:AWW13548|ncbiId:AWW13548.1|UniProtKB:A0A2Z4HFX1|Organism:Human	4229	4236	11.8929	2.29e-05	VRLQAGTA	Positive
1791	betaCoV3CLseqs	gb:ARC95225|ncbiId:ARC95225.1|UniProtKB:A0A1V0IG28|Organism:Porcine	4229	4236	11.8929	2.29e-05	VRLQAGTA	Positive
1792	betaCoV3CLseqs	gb:AGT51777|ncbiId:AGT51777.1|UniProtKB:U3M6U4|Organism:Human	4229	4236	11.8929	2.29e-05	VRLQAGTA	Positive
1793	betaCoV3CLseqs	gb:BBM60984|ncbiId:BBM60984.1|UniProtKB:-N/A-|Organism:Bovine	4229	4236	11.8929	2.29e-05	VRLQAGTA	Positive
1794	betaCoV3CLseqs	gb:ARK08657|ncbiId:ARK08657.1|UniProtKB:-N/A-|Organism:Human	4229	4236	11.8929	2.29e-05	VRLQAGTA	Positive
1795	betaCoV3CLseqs	gb:AIV41804|ncbiId:AIV41804.1|UniProtKB:A0A0B4Q8L0|Organism:Human	4229	4236	11.8929	2.29e-05	VRLQAGTA	Positive
1796	betaCoV3CLseqs	gb:AGT51568|ncbiId:AGT51568.1|UniProtKB:U3M748|Organism:Human	4229	4236	11.8929	2.29e-05	VRLQAGTA	Positive
1797	betaCoV3CLseqs	gb:ARE29993|ncbiId:ARE29993.1|UniProtKB:A0A1V0E0X1|Organism:Human	4229	4236	11.8929	2.29e-05	VRLQAGTA	Positive
1798	betaCoV3CLseqs	gb:BBM61154|ncbiId:BBM61154.1|UniProtKB:-N/A-|Organism:Bovine	4229	4236	11.8929	2.29e-05	VRLQAGTA	Positive
1799	betaCoV3CLseqs	gb:AMK59674|ncbiId:AMK59674.1|UniProtKB:A0A140E062|Organism:Human	4229	4236	11.8929	2.29e-05	VRLQAGTA	Positive
1800	betaCoV3CLseqs	gb:ARU07564|ncbiId:ARU07564.1|UniProtKB:-N/A-|Organism:Human	4229	4236	11.8929	2.29e-05	VRLQAGTA	Positive
1801	betaCoV3CLseqs	gb:ANJ04725|ncbiId:ANJ04725.1|UniProtKB:A0A191URC0|Organism:Betacoronavirus	4229	4236	11.8929	2.29e-05	VRLQAGTA	Positive
1802	betaCoV3CLseqs	gb:BBM61104|ncbiId:BBM61104.1|UniProtKB:-N/A-|Organism:Bovine	4229	4236	11.8929	2.29e-05	VRLQAGTA	Positive
1803	betaCoV3CLseqs	gb:AGT51448|ncbiId:AGT51448.1|UniProtKB:U3M6Z4|Organism:Human	4229	4236	11.8929	2.29e-05	VRLQAGTA	Positive
1804	betaCoV3CLseqs	gb:AGT51637|ncbiId:AGT51637.1|UniProtKB:U3M6K0|Organism:Human	4229	4236	11.8929	2.29e-05	VRLQAGTA	Positive
1805	betaCoV3CLseqs	gb:ARC95257|ncbiId:ARC95257.1|UniProtKB:A0A1V0IG53|Organism:Porcine	4229	4236	11.8929	2.29e-05	VRLQAGTA	Positive
1806	betaCoV3CLseqs	gb:AXX83360|ncbiId:AXX83360.1|UniProtKB:A0A385H6U3|Organism:Human	4229	4236	11.8929	2.29e-05	VRLQAGTA	Positive
1807	betaCoV3CLseqs	gb:AHN64789|ncbiId:AHN64789.1|UniProtKB:X2JQI2|Organism:Dromedary	4229	4236	11.8929	2.29e-05	VRLQAGTA	Positive
1808	betaCoV3CLseqs	gb:AXX83354|ncbiId:AXX83354.1|UniProtKB:A0A385H7I5|Organism:Human	4229	4236	11.8929	2.29e-05	VRLQAGTA	Positive
1809	betaCoV3CLseqs	gb:QEY10622|ncbiId:QEY10622.1|UniProtKB:-N/A-|Organism:Dromedary	4229	4236	11.8929	2.29e-05	VRLQAGTA	Positive
1810	betaCoV3CLseqs	gb:AIV42002|ncbiId:AIV42002.1|UniProtKB:A0A0K0L8V1|Organism:Human	4229	4236	11.8929	2.29e-05	VRLQAGTA	Positive
1811	betaCoV3CLseqs	gb:AIV41954|ncbiId:AIV41954.1|UniProtKB:A0A0K0L9P3|Organism:Human	4229	4236	11.8929	2.29e-05	VRLQAGTA	Positive
1812	betaCoV3CLseqs	gb:QEG03790|ncbiId:QEG03790.1|UniProtKB:-N/A-|Organism:Human	4229	4236	11.8929	2.29e-05	VRLQAGTA	Positive
1813	betaCoV3CLseqs	gb:AQN78749|ncbiId:AQN78749.1|UniProtKB:A0A1S5VGI9|Organism:Human	4229	4236	11.8929	2.29e-05	VRLQAGTA	Positive
1814	betaCoV3CLseqs	gb:AIV41906|ncbiId:AIV41906.1|UniProtKB:A0A0K0L8J2|Organism:Human	4229	4236	11.8929	2.29e-05	VRLQAGTA	Positive
1815	betaCoV3CLseqs	gb:AIV41900|ncbiId:AIV41900.1|UniProtKB:A0A0K0L9L5|Organism:Human	4229	4236	11.8929	2.29e-05	VRLQAGTA	Positive
1816	betaCoV3CLseqs	gb:AGT51677|ncbiId:AGT51677.1|UniProtKB:U3M6M0|Organism:Human	4229	4236	11.8929	2.29e-05	VRLQAGTA	Positive
1817	betaCoV3CLseqs	gb:AGT51548|ncbiId:AGT51548.1|UniProtKB:U3M740|Organism:Human	4229	4236	11.8929	2.29e-05	VRLQAGTA	Positive
1818	betaCoV3CLseqs	gb:AGT51697|ncbiId:AGT51697.1|UniProtKB:U3M6N0|Organism:Human	4229	4236	11.8929	2.29e-05	VRLQAGTA	Positive
1819	betaCoV3CLseqs	gb:AIV41846|ncbiId:AIV41846.1|UniProtKB:A0A0K0L8E8|Organism:Human	4229	4236	11.8929	2.29e-05	VRLQAGTA	Positive
1820	betaCoV3CLseqs	gb:ATN39877|ncbiId:ATN39877.2|UniProtKB:A0A2D1CLX4|Organism:Human	4229	4236	11.8929	2.29e-05	VRLQAGTA	Positive
1821	betaCoV3CLseqs	gb:BBM61224|ncbiId:BBM61224.1|UniProtKB:-N/A-|Organism:Bovine	4229	4236	11.8929	2.29e-05	VRLQAGTA	Positive
1822	betaCoV3CLseqs	gb:AIV41960|ncbiId:AIV41960.1|UniProtKB:A0A0K0L8N3|Organism:Human	4229	4236	11.8929	2.29e-05	VRLQAGTA	Positive
1823	betaCoV3CLseqs	gb:BBM60954|ncbiId:BBM60954.1|UniProtKB:-N/A-|Organism:Bovine	4229	4236	11.8929	2.29e-05	VRLQAGTA	Positive
1824	betaCoV3CLseqs	gb:AEN19363|ncbiId:AEN19363.1|UniProtKB:G5CJB6|Organism:Human	4229	4236	11.8929	2.29e-05	VRLQAGTA	Positive
1825	betaCoV3CLseqs	gb:AVZ61126|ncbiId:AVZ61126.1|UniProtKB:A0A2R4STV8|Organism:Bovine	4229	4236	11.8929	2.29e-05	VRLQAGTA	Positive
1826	betaCoV3CLseqs	gb:AAX85675|ncbiId:AAX85675.1|UniProtKB:P0C6X6|Organism:Human	4229	4236	11.8929	2.29e-05	VRLQAGTA	Positive
1827	betaCoV3CLseqs	gb:AJC98133|ncbiId:AJC98133.1|UniProtKB:A0A0B4UDM6|Organism:Human	4229	4236	11.8929	2.29e-05	VRLQAGTA	Positive
1828	betaCoV3CLseqs	gb:BBM61034|ncbiId:BBM61034.1|UniProtKB:-N/A-|Organism:Bovine	4229	4236	11.8929	2.29e-05	VRLQAGTA	Positive
1829	betaCoV3CLseqs	gb:AWW13571|ncbiId:AWW13571.1|UniProtKB:A0A2Z4HFP8|Organism:Human	4229	4236	11.8929	2.29e-05	VRLQAGTA	Positive
1830	betaCoV3CLseqs	gb:AGT51627|ncbiId:AGT51627.1|UniProtKB:U3M6J5|Organism:Human	4229	4236	11.8929	2.29e-05	VRLQAGTA	Positive
1831	betaCoV3CLseqs	gb:AIV41984|ncbiId:AIV41984.1|UniProtKB:A0A0K0L9R9|Organism:Human	4229	4236	11.8929	2.29e-05	VRLQAGTA	Positive
1832	betaCoV3CLseqs	gb:AIV41876|ncbiId:AIV41876.1|UniProtKB:A0A0K0L8H7|Organism:Human	4229	4236	11.8929	2.29e-05	VRLQAGTA	Positive
1833	betaCoV3CLseqs	gb:ARU07606|ncbiId:ARU07606.1|UniProtKB:-N/A-|Organism:Human	4229	4236	11.8929	2.29e-05	VRLQAGTA	Positive
1834	betaCoV3CLseqs	gb:AIV41870|ncbiId:AIV41870.1|UniProtKB:A0A0K0L8E6|Organism:Human	4229	4236	11.8929	2.29e-05	VRLQAGTA	Positive
1835	betaCoV3CLseqs	gb:AQN78701|ncbiId:AQN78701.1|UniProtKB:A0A1S5VGF8|Organism:Human	4229	4236	11.8929	2.29e-05	VRLQAGTA	Positive
1836	betaCoV3CLseqs	gb:AGT51707|ncbiId:AGT51707.1|UniProtKB:U3M6U4|Organism:Human	4229	4236	11.8929	2.29e-05	VRLQAGTA	Positive
1837	betaCoV3CLseqs	gb:ARC95249|ncbiId:ARC95249.1|UniProtKB:A0A1V0IG48|Organism:Porcine	4229	4236	11.8929	2.29e-05	VRLQAGTA	Positive
1838	betaCoV3CLseqs	gb:AQN78693|ncbiId:AQN78693.1|UniProtKB:A0A1S5VG94|Organism:Human	4229	4236	11.8929	2.29e-05	VRLQAGTA	Positive
1839	betaCoV3CLseqs	gb:BBM61344|ncbiId:BBM61344.1|UniProtKB:-N/A-|Organism:Bovine	4229	4236	11.8929	2.29e-05	VRLQAGTA	Positive
1840	betaCoV3CLseqs	gb:QEG03753|ncbiId:QEG03753.1|UniProtKB:-N/A-|Organism:Human	4229	4236	11.8929	2.29e-05	VRLQAGTA	Positive
1841	betaCoV3CLseqs	gb:AGT51478|ncbiId:AGT51478.1|UniProtKB:U3M708|Organism:Human	4229	4236	11.8929	2.29e-05	VRLQAGTA	Positive
1842	betaCoV3CLseqs	gb:AIV41852|ncbiId:AIV41852.1|UniProtKB:A0A0K0L9C9|Organism:Human	4229	4236	11.8929	2.29e-05	VRLQAGTA	Positive
1843	betaCoV3CLseqs	NP_150073	4229	4236	11.8929	2.29e-05	VRLQAGTA	Positive
1844	betaCoV3CLseqs	gb:AIV41786|ncbiId:AIV41786.1|UniProtKB:A0A0B4Q8Z9|Organism:Human	4229	4236	11.8929	2.29e-05	VRLQAGTA	Positive
1845	betaCoV3CLseqs	gb:AWW13572|ncbiId:AWW13572.1|UniProtKB:A0A2Z4HFX1|Organism:Human	4229	4236	11.8929	2.29e-05	VRLQAGTA	Positive
1846	betaCoV3CLseqs	gb:AAY68294|ncbiId:AAY68294.1|UniProtKB:Q2QKN6|Organism:Porcine	4229	4236	11.8929	2.29e-05	VRLQAGTA	Positive
1847	betaCoV3CLseqs	gb:ARC95273|ncbiId:ARC95273.1|UniProtKB:A0A1V0IG89|Organism:Porcine	4229	4236	11.8929	2.29e-05	VRLQAGTA	Positive
1848	betaCoV3CLseqs	gb:AGT51757|ncbiId:AGT51757.1|UniProtKB:U3M6T2|Organism:Human	4229	4236	11.8929	2.29e-05	VRLQAGTA	Positive
1849	betaCoV3CLseqs	gb:AIV41828|ncbiId:AIV41828.1|UniProtKB:A0A0K0L8B5|Organism:Human	4229	4236	11.8929	2.29e-05	VRLQAGTA	Positive
1850	betaCoV3CLseqs	gb:AIX09804|ncbiId:AIX09804.1|UniProtKB:A0A0A0YL63|Organism:Human	4229	4236	11.8929	2.29e-05	VRLQAGTA	Positive
1851	betaCoV3CLseqs	gb:AXX83336|ncbiId:AXX83336.1|UniProtKB:A0A385H614|Organism:Human	4229	4236	11.8929	2.29e-05	VRLQAGTA	Positive
1852	betaCoV3CLseqs	gb:AXX83306|ncbiId:AXX83306.1|UniProtKB:A0A385H5Y4|Organism:Human	4229	4236	11.8929	2.29e-05	VRLQAGTA	Positive
1853	betaCoV3CLseqs	gb:AGT51767|ncbiId:AGT51767.1|UniProtKB:U3M6T2|Organism:Human	4229	4236	11.8929	2.29e-05	VRLQAGTA	Positive
1854	betaCoV3CLseqs	gb:AWW13516|ncbiId:AWW13516.1|UniProtKB:A0A2Z4HFX1|Organism:Human	4229	4236	11.8929	2.29e-05	VRLQAGTA	Positive
1855	betaCoV3CLseqs	gb:AGT51468|ncbiId:AGT51468.1|UniProtKB:U3M705|Organism:Human	4229	4236	11.8929	2.29e-05	VRLQAGTA	Positive
1856	betaCoV3CLseqs	gb:AGT51667|ncbiId:AGT51667.1|UniProtKB:U3M6L4|Organism:Human	4229	4236	11.8929	2.29e-05	VRLQAGTA	Positive
1857	betaCoV3CLseqs	gb:QEY10654|ncbiId:QEY10654.1|UniProtKB:-N/A-|Organism:Dromedary	4229	4236	11.8929	2.29e-05	VRLQAGTA	Positive
1858	betaCoV3CLseqs	gb:AHN64771|ncbiId:AHN64771.1|UniProtKB:X2JJH5|Organism:Dromedary	4229	4236	11.8929	2.29e-05	VRLQAGTA	Positive
1859	betaCoV3CLseqs	gb:ARK08632|ncbiId:ARK08632.1|UniProtKB:-N/A-|Organism:Human	4229	4236	11.8929	2.29e-05	VRLQAGTA	Positive
1860	betaCoV3CLseqs	gb:AGT51438|ncbiId:AGT51438.1|UniProtKB:U3M6Y6|Organism:Human	4229	4236	11.8929	2.29e-05	VRLQAGTA	Positive
1861	betaCoV3CLseqs	gb:AGT51717|ncbiId:AGT51717.1|UniProtKB:U3M6P2|Organism:Human	4229	4236	11.8929	2.29e-05	VRLQAGTA	Positive
1862	betaCoV3CLseqs	gb:AXX83318|ncbiId:AXX83318.1|UniProtKB:A0A385H5V2|Organism:Human	4229	4236	11.8929	2.29e-05	VRLQAGTA	Positive
1863	betaCoV3CLseqs	gb:AGT51727|ncbiId:AGT51727.1|UniProtKB:U3M6P9|Organism:Human	4229	4236	11.8929	2.29e-05	VRLQAGTA	Positive
1864	betaCoV3CLseqs	gb:AWW13532|ncbiId:AWW13532.1|UniProtKB:A0A2Z4HFX1|Organism:Human	4229	4236	11.8929	2.29e-05	VRLQAGTA	Positive
1865	betaCoV3CLseqs	gb:ARE30002|ncbiId:ARE30002.1|UniProtKB:A0A1V0E0X1|Organism:Human	4229	4236	11.8929	2.29e-05	VRLQAGTA	Positive
1866	betaCoV3CLseqs	gb:QEG03736|ncbiId:QEG03736.1|UniProtKB:-N/A-|Organism:Human	4229	4236	11.8929	2.29e-05	VRLQAGTA	Positive
1867	betaCoV3CLseqs	gb:BBM61354|ncbiId:BBM61354.1|UniProtKB:-N/A-|Organism:Bovine	4229	4236	11.8929	2.29e-05	VRLQAGTA	Positive
1868	betaCoV3CLseqs	gb:ARC95233|ncbiId:ARC95233.1|UniProtKB:A0A1V0IG53|Organism:Porcine	4229	4236	11.8929	2.29e-05	VRLQAGTA	Positive
1869	betaCoV3CLseqs	gb:AQN78733|ncbiId:AQN78733.1|UniProtKB:A0A1S5VGA6|Organism:Human	4229	4236	11.8929	2.29e-05	VRLQAGTA	Positive
1870	betaCoV3CLseqs	gb:QBP84710|ncbiId:QBP84710.1|UniProtKB:A0A482KDM4|Organism:Human	4229	4236	11.8929	2.29e-05	VRLQAGTA	Positive
1871	betaCoV3CLseqs	gb:ATP16764|ncbiId:ATP16764.1|UniProtKB:A0A2D1QW29|Organism:Human	4229	4236	11.8929	2.29e-05	VRLQAGTA	Positive
1872	betaCoV3CLseqs	gb:AQN78669|ncbiId:AQN78669.1|UniProtKB:A0A1S5VGD7|Organism:Human	4229	4236	11.8929	2.29e-05	VRLQAGTA	Positive
1873	betaCoV3CLseqs	gb:ACT10980|ncbiId:ACT10980.1|UniProtKB:C6GHK9|Organism:Bovine	4229	4236	11.8929	2.29e-05	VRLQAGTA	Positive
1874	betaCoV3CLseqs	gb:AGT51419|ncbiId:AGT51419.1|UniProtKB:U3M705|Organism:Human	4229	4236	11.8929	2.29e-05	VRLQAGTA	Positive
1875	betaCoV3CLseqs	gb:AXX83348|ncbiId:AXX83348.1|UniProtKB:A0A385H5X9|Organism:Human	4229	4236	11.8929	2.29e-05	VRLQAGTA	Positive
1876	betaCoV3CLseqs	gb:QDH43722|ncbiId:QDH43722.1|UniProtKB:A0A513ZT11|Organism:Human	4229	4236	11.8929	2.29e-05	VRLQAGTA	Positive
1877	betaCoV3CLseqs	gb:AQN78765|ncbiId:AQN78765.1|UniProtKB:A0A1S5VGB6|Organism:Human	4229	4236	11.8929	2.29e-05	VRLQAGTA	Positive
1878	betaCoV3CLseqs	gb:AGT51488|ncbiId:AGT51488.1|UniProtKB:U3M713|Organism:Human	4229	4236	11.8929	2.29e-05	VRLQAGTA	Positive
1879	betaCoV3CLseqs	gb:QBP84701|ncbiId:QBP84701.1|UniProtKB:A0A482K8Q0|Organism:Human	4229	4236	11.8929	2.29e-05	VRLQAGTA	Positive
1880	betaCoV3CLseqs	gb:AIV41840|ncbiId:AIV41840.1|UniProtKB:A0A0K0L8F1|Organism:Human	4229	4236	11.8929	2.29e-05	VRLQAGTA	Positive
1881	betaCoV3CLseqs	gb:AIV41888|ncbiId:AIV41888.1|UniProtKB:A0A0K0L9G3|Organism:Human	4229	4236	11.8929	2.29e-05	VRLQAGTA	Positive
1882	betaCoV3CLseqs	gb:AGT51577|ncbiId:AGT51577.1|UniProtKB:U3M6G6|Organism:Human	4229	4236	11.8929	2.29e-05	VRLQAGTA	Positive
1883	betaCoV3CLseqs	gb:AGT51687|ncbiId:AGT51687.1|UniProtKB:U3M6M4|Organism:Human	4229	4236	11.8929	2.29e-05	VRLQAGTA	Positive
1884	betaCoV3CLseqs	gb:NP_150073|ncbiId:NP_150073.2|UniProtKB:P0C6W7|Organism:Bovine	4229	4236	11.8929	2.29e-05	VRLQAGTA	Positive
1885	betaCoV3CLseqs	gb:AIV41792|ncbiId:AIV41792.1|UniProtKB:A0A0K0L891|Organism:Human	4229	4236	11.8929	2.29e-05	VRLQAGTA	Positive
1886	betaCoV3CLseqs	gb:AWW13508|ncbiId:AWW13508.1|UniProtKB:A0A2Z4HFX1|Organism:Human	4229	4236	11.8929	2.29e-05	VRLQAGTA	Positive
1887	betaCoV3CLseqs	gb:QBP84719|ncbiId:QBP84719.1|UniProtKB:A0A482KAZ4|Organism:Human	4229	4236	11.8929	2.29e-05	VRLQAGTA	Positive
1888	betaCoV3CLseqs	gb:BBM61374|ncbiId:BBM61374.1|UniProtKB:-N/A-|Organism:Bovine	4229	4236	11.8929	2.29e-05	VRLQAGTA	Positive
1889	betaCoV3CLseqs	gb:AAK83365|ncbiId:AAK83365.1|UniProtKB:P0C6W7|Organism:Bovine	4229	4236	11.8929	2.29e-05	VRLQAGTA	Positive
1890	betaCoV3CLseqs	gb:ACJ35483|ncbiId:ACJ35483.1|UniProtKB:B7TYG6|Organism:Human	4229	4236	11.8929	2.29e-05	VRLQAGTA	Positive
1891	betaCoV3CLseqs	gb:AGT51458|ncbiId:AGT51458.1|UniProtKB:U3M705|Organism:Human	4229	4236	11.8929	2.29e-05	VRLQAGTA	Positive
1892	betaCoV3CLseqs	gb:ACT10992|ncbiId:ACT10992.1|UniProtKB:C6GHM1|Organism:Bovine	4229	4236	11.8929	2.29e-05	VRLQAGTA	Positive
1893	betaCoV3CLseqs	gb:AAX85666|ncbiId:AAX85666.1|UniProtKB:P0C6X6|Organism:Human	4229	4236	11.8929	2.29e-05	VRLQAGTA	Positive
1894	betaCoV3CLseqs	gb:AIV42008|ncbiId:AIV42008.1|UniProtKB:A0A0K0L8V2|Organism:Human	4229	4236	11.8929	2.29e-05	VRLQAGTA	Positive
1895	betaCoV3CLseqs	gb:AAA64744|ncbiId:AAA64744.2|UniProtKB:P0C6W9|Organism:Bovine	4229	4236	11.8929	2.29e-05	VRLQAGTA	Positive
1896	betaCoV3CLseqs	gb:BBM61254|ncbiId:BBM61254.1|UniProtKB:-N/A-|Organism:Bovine	4229	4236	11.8929	2.29e-05	VRLQAGTA	Positive
1897	betaCoV3CLseqs	gb:BBM60934|ncbiId:BBM60934.1|UniProtKB:-N/A-|Organism:Bovine	4229	4236	11.8929	2.29e-05	VRLQAGTA	Positive
1898	betaCoV3CLseqs	gb:AIV41990|ncbiId:AIV41990.1|UniProtKB:A0A0K0L8R3|Organism:Human	4229	4236	11.8929	2.29e-05	VRLQAGTA	Positive
1899	betaCoV3CLseqs	gb:ARB07430|ncbiId:ARB07430.1|UniProtKB:A0A1V0E0X3|Organism:Human	4229	4236	11.8929	2.29e-05	VRLQAGTA	Positive
1900	betaCoV3CLseqs	gb:AXX83378|ncbiId:AXX83378.1|UniProtKB:A0A385H607|Organism:Human	4229	4236	11.8929	2.29e-05	VRLQAGTA	Positive
1901	betaCoV3CLseqs	gb:AXX83300|ncbiId:AXX83300.1|UniProtKB:A0A385H6N2|Organism:Human	4229	4236	11.8929	2.29e-05	VRLQAGTA	Positive
1902	betaCoV3CLseqs	gb:AIX09796|ncbiId:AIX09796.1|UniProtKB:A0A0A0YP33|Organism:Human	4229	4236	11.8929	2.29e-05	VRLQAGTA	Positive
1903	betaCoV3CLseqs	gb:AGT51498|ncbiId:AGT51498.1|UniProtKB:U3M719|Organism:Human	4229	4236	11.8929	2.29e-05	VRLQAGTA	Positive
1904	betaCoV3CLseqs	gb:AQN78725|ncbiId:AQN78725.1|UniProtKB:A0A1S5VGA5|Organism:Human	4229	4236	11.8929	2.29e-05	VRLQAGTA	Positive
1905	betaCoV3CLseqs	gb:ANJ04714|ncbiId:ANJ04714.1|UniProtKB:A0A191URA7|Organism:Betacoronavirus	4229	4236	11.8929	2.29e-05	VRLQAGTA	Positive
1906	betaCoV3CLseqs	gb:ARK08667|ncbiId:ARK08667.1|UniProtKB:-N/A-|Organism:Human	4229	4236	11.8929	2.29e-05	VRLQAGTA	Positive
1907	betaCoV3CLseqs	gb:ATN39862|ncbiId:ATN39862.1|UniProtKB:A0A2D1CLI7|Organism:Human	4229	4236	11.8929	2.29e-05	VRLQAGTA	Positive
1908	betaCoV3CLseqs	gb:AGT51558|ncbiId:AGT51558.1|UniProtKB:U3M744|Organism:Human	4229	4236	11.8929	2.29e-05	VRLQAGTA	Positive
1909	betaCoV3CLseqs	gb:AXX83294|ncbiId:AXX83294.1|UniProtKB:A0A385H7D9|Organism:Human	4229	4236	11.8929	2.29e-05	VRLQAGTA	Positive
1910	betaCoV3CLseqs	gb:AGT51508|ncbiId:AGT51508.1|UniProtKB:U3M724|Organism:Human	4229	4236	11.8929	2.29e-05	VRLQAGTA	Positive
1911	betaCoV3CLseqs	gb:ATN39869|ncbiId:ATN39869.1|UniProtKB:A0A2D1CLQ1|Organism:Human	4229	4236	11.8929	2.29e-05	VRLQAGTA	Positive
1912	betaCoV3CLseqs	gb:ARU07583|ncbiId:ARU07583.1|UniProtKB:-N/A-|Organism:Human	4229	4236	11.8929	2.29e-05	VRLQAGTA	Positive
1913	betaCoV3CLseqs	gb:AIV41936|ncbiId:AIV41936.1|UniProtKB:A0A0K0L8L3|Organism:Human	4229	4236	11.8929	2.29e-05	VRLQAGTA	Positive
1914	betaCoV3CLseqs	gb:QEG03810|ncbiId:QEG03810.1|UniProtKB:-N/A-|Organism:Human	4229	4236	11.8929	2.29e-05	VRLQAGTA	Positive
1915	betaCoV3CLseqs	gb:AVN88335|ncbiId:AVN88335.1|UniProtKB:A0A2P1IQB2|Organism:Water	4229	4236	11.8929	2.29e-05	VRLQAGTA	Positive
1916	betaCoV3CLseqs	gb:ARC95217|ncbiId:ARC95217.1|UniProtKB:A0A1V0IG60|Organism:Porcine	4229	4236	11.8929	2.29e-05	VRLQAGTA	Positive
1917	betaCoV3CLseqs	gb:AAR01012|ncbiId:AAR01012.1|UniProtKB:P0C6X6|Organism:Human	4229	4236	11.8929	2.29e-05	VRLQAGTA	Positive
1918	betaCoV3CLseqs	gb:AIV41816|ncbiId:AIV41816.1|UniProtKB:A0A0K0L995|Organism:Human	4229	4236	11.8929	2.29e-05	VRLQAGTA	Positive
1919	betaCoV3CLseqs	gb:QEG03800|ncbiId:QEG03800.1|UniProtKB:-N/A-|Organism:Human	4229	4236	11.8929	2.29e-05	VRLQAGTA	Positive
1920	betaCoV3CLseqs	gb:BBM61094|ncbiId:BBM61094.1|UniProtKB:-N/A-|Organism:Bovine	4229	4236	11.8929	2.29e-05	VRLQAGTA	Positive
1921	betaCoV3CLseqs	gb:BBM60964|ncbiId:BBM60964.1|UniProtKB:-N/A-|Organism:Bovine	4229	4236	11.8929	2.29e-05	VRLQAGTA	Positive
1922	betaCoV3CLseqs	gb:AIV41822|ncbiId:AIV41822.1|UniProtKB:A0A0K0L8B1|Organism:Human	4229	4236	11.8929	2.29e-05	VRLQAGTA	Positive
1923	betaCoV3CLseqs	gb:AIV41774|ncbiId:AIV41774.1|UniProtKB:A0A0K0L960|Organism:Human	4229	4236	11.8929	2.29e-05	VRLQAGTA	Positive
1924	betaCoV3CLseqs	gb:AIV41858|ncbiId:AIV41858.1|UniProtKB:A0A0B4Q802|Organism:Human	4229	4236	11.8929	2.29e-05	VRLQAGTA	Positive
1925	betaCoV3CLseqs	gb:AIV41996|ncbiId:AIV41996.1|UniProtKB:A0A0K0L8R7|Organism:Human	4229	4236	11.8929	2.29e-05	VRLQAGTA	Positive
1926	betaCoV3CLseqs	gb:AXX83312|ncbiId:AXX83312.1|UniProtKB:A0A385H6Z5|Organism:Human	4229	4236	11.8929	2.29e-05	VRLQAGTA	Positive
1927	betaCoV3CLseqs	gb:AQN78685|ncbiId:AQN78685.1|UniProtKB:A0A1S5VG92|Organism:Human	4229	4236	11.8929	2.29e-05	VRLQAGTA	Positive
1928	betaCoV3CLseqs	gb:ARE30011|ncbiId:ARE30011.1|UniProtKB:A0A1V0PL27|Organism:Human	4229	4236	11.8929	2.29e-05	VRLQAGTA	Positive
1929	betaCoV3CLseqs	gb:AQN78773|ncbiId:AQN78773.1|UniProtKB:A0A1S5VGC0|Organism:Human	4229	4236	11.8929	2.29e-05	VRLQAGTA	Positive
1930	betaCoV3CLseqs	gb:AZP73837|ncbiId:AZP73837.1|UniProtKB:A0A3Q9DAS0|Organism:Human	4229	4236	11.8929	2.29e-05	VRLQAGTA	Positive
1931	betaCoV3CLseqs	gb:AGT51787|ncbiId:AGT51787.1|UniProtKB:U3M6V1|Organism:Human	4229	4236	11.8929	2.29e-05	VRLQAGTA	Positive
1932	betaCoV3CLseqs	gb:AIV41798|ncbiId:AIV41798.1|UniProtKB:A0A0K0L8C4|Organism:Human	4229	4236	11.8929	2.29e-05	VRLQAGTA	Positive
1933	betaCoV3CLseqs	gb:AGT51797|ncbiId:AGT51797.1|UniProtKB:U3M6V8|Organism:Human	4229	4236	11.8929	2.29e-05	VRLQAGTA	Positive
1934	betaCoV3CLseqs	gb:AIV41978|ncbiId:AIV41978.1|UniProtKB:A0A0K0L8S3|Organism:Human	4229	4236	11.8929	2.29e-05	VRLQAGTA	Positive
1935	betaCoV3CLseqs	gb:AIV41834|ncbiId:AIV41834.1|UniProtKB:A0A0B4Q9L1|Organism:Human	4229	4236	11.8929	2.29e-05	VRLQAGTA	Positive
1936	betaCoV3CLseqs	gb:ACT11004|ncbiId:ACT11004.1|UniProtKB:C6GHN3|Organism:Bovine	4229	4236	11.8929	2.29e-05	VRLQAGTA	Positive
1937	betaCoV3CLseqs	gb:BBM61234|ncbiId:BBM61234.1|UniProtKB:-N/A-|Organism:Bovine	4229	4236	11.8929	2.29e-05	VRLQAGTA	Positive
1938	betaCoV3CLseqs	gb:BBM61084|ncbiId:BBM61084.1|UniProtKB:-N/A-|Organism:Bovine	4229	4236	11.8929	2.29e-05	VRLQAGTA	Positive
1939	betaCoV3CLseqs	gb:BBM60924|ncbiId:BBM60924.1|UniProtKB:-N/A-|Organism:Bovine	4229	4236	11.8929	2.29e-05	VRLQAGTA	Positive
1940	betaCoV3CLseqs	gb:AJC98124|ncbiId:AJC98124.1|UniProtKB:A0A0B4UEJ3|Organism:Human	4229	4236	11.8929	2.29e-05	VRLQAGTA	Positive
1941	betaCoV3CLseqs	gb:AQN78741|ncbiId:AQN78741.1|UniProtKB:A0A1S5VGC8|Organism:Human	4229	4236	11.8929	2.29e-05	VRLQAGTA	Positive
1942	betaCoV3CLseqs	gb:AXX83324|ncbiId:AXX83324.1|UniProtKB:A0A385H7G3|Organism:Human	4229	4236	11.8929	2.29e-05	VRLQAGTA	Positive
1943	betaCoV3CLseqs	gb:BBM61264|ncbiId:BBM61264.1|UniProtKB:-N/A-|Organism:Bovine	4229	4236	11.8929	2.29e-05	VRLQAGTA	Positive
1944	betaCoV3CLseqs	gb:BBM61324|ncbiId:BBM61324.1|UniProtKB:-N/A-|Organism:Bovine	4229	4236	11.8929	2.29e-05	VRLQAGTA	Positive
1945	betaCoV3CLseqs	gb:ACT11016|ncbiId:ACT11016.1|UniProtKB:C6GHP5|Organism:Bovine	4229	4236	11.8929	2.29e-05	VRLQAGTA	Positive
1946	betaCoV3CLseqs	gb:AGT51528|ncbiId:AGT51528.1|UniProtKB:U3M732|Organism:Human	4229	4236	11.8929	2.29e-05	VRLQAGTA	Positive
1947	betaCoV3CLseqs	gb:AQN78653|ncbiId:AQN78653.1|UniProtKB:A0A1S5VG80|Organism:Human	4229	4236	11.8929	2.29e-05	VRLQAGTA	Positive
1948	betaCoV3CLseqs	gb:AGT51747|ncbiId:AGT51747.1|UniProtKB:U3M6S3|Organism:Human	4229	4236	11.8929	2.29e-05	VRLQAGTA	Positive
1949	betaCoV3CLseqs	gb:QBP84728|ncbiId:QBP84728.1|UniProtKB:A0A482K8V1|Organism:Human	4229	4236	11.8929	2.29e-05	VRLQAGTA	Positive
1950	betaCoV3CLseqs	gb:BBM61064|ncbiId:BBM61064.1|UniProtKB:-N/A-|Organism:Bovine	4229	4236	11.8929	2.29e-05	VRLQAGTA	Positive
1951	betaCoV3CLseqs	gb:AIV41930|ncbiId:AIV41930.1|UniProtKB:A0A0K0L8K5|Organism:Human	4229	4236	11.8929	2.29e-05	VRLQAGTA	Positive
1952	betaCoV3CLseqs	gb:AGT51617|ncbiId:AGT51617.1|UniProtKB:U3M6I9|Organism:Human	4229	4236	11.8929	2.29e-05	VRLQAGTA	Positive
1953	betaCoV3CLseqs	gb:ARC95241|ncbiId:ARC95241.1|UniProtKB:A0A1V0IG53|Organism:Porcine	4229	4236	11.8929	2.29e-05	VRLQAGTA	Positive
1954	betaCoV3CLseqs	gb:AIV41942|ncbiId:AIV41942.1|UniProtKB:A0A0K0L8P7|Organism:Human	4229	4236	11.8929	2.29e-05	VRLQAGTA	Positive
1955	betaCoV3CLseqs	gb:AQN78677|ncbiId:AQN78677.1|UniProtKB:A0A1S5VGE2|Organism:Human	4229	4236	11.8929	2.29e-05	VRLQAGTA	Positive
1956	betaCoV3CLseqs	gb:QBP84746|ncbiId:QBP84746.1|UniProtKB:A0A482KB72|Organism:Human	4229	4236	11.8929	2.29e-05	VRLQAGTA	Positive
1957	betaCoV3CLseqs	gb:AAT84359|ncbiId:AAT84359.1|UniProtKB:P0C6X6|Organism:Human	4229	4236	11.8929	2.29e-05	VRLQAGTA	Positive
1958	betaCoV3CLseqs	gb:AIV41882|ncbiId:AIV41882.1|UniProtKB:A0A0K0L8E6|Organism:Human	4229	4236	11.8929	2.29e-05	VRLQAGTA	Positive
1959	betaCoV3CLseqs	gb:AGT51409|ncbiId:AGT51409.1|UniProtKB:U3M7V0|Organism:Human	4229	4236	11.8929	2.29e-05	VRLQAGTA	Positive
1960	betaCoV3CLseqs	gb:AGT51597|ncbiId:AGT51597.1|UniProtKB:U3M6H8|Organism:Human	4229	4236	11.8929	2.29e-05	VRLQAGTA	Positive
1961	betaCoV3CLseqs	gb:AQN78661|ncbiId:AQN78661.1|UniProtKB:A0A1S5VGC8|Organism:Human	4229	4236	11.8929	2.29e-05	VRLQAGTA	Positive
1962	betaCoV3CLseqs	gb:ARK08647|ncbiId:ARK08647.1|UniProtKB:-N/A-|Organism:Human	4229	4236	11.8929	2.29e-05	VRLQAGTA	Positive
1963	betaCoV3CLseqs	gb:ARB07417|ncbiId:ARB07417.1|UniProtKB:A0A1V0E0X1|Organism:Human	4229	4236	11.8929	2.29e-05	VRLQAGTA	Positive
1964	betaCoV3CLseqs	gb:ARB07411|ncbiId:ARB07411.1|UniProtKB:A0A1V0E0X1|Organism:Human	4229	4236	11.8929	2.29e-05	VRLQAGTA	Positive
1965	betaCoV3CLseqs	gb:QEG03763|ncbiId:QEG03763.1|UniProtKB:-N/A-|Organism:Human	4229	4236	11.8929	2.29e-05	VRLQAGTA	Positive
1966	betaCoV3CLseqs	gb:AGT51657|ncbiId:AGT51657.1|UniProtKB:U3M6K9|Organism:Human	4229	4236	11.8929	2.29e-05	VRLQAGTA	Positive
1967	betaCoV3CLseqs	gb:QBQ01836|ncbiId:QBQ01836.1|UniProtKB:A0A482KCC1|Organism:Human	4229	4236	11.8929	2.29e-05	VRLQAGTA	Positive
1968	betaCoV3CLseqs	gb:AXX83366|ncbiId:AXX83366.1|UniProtKB:A0A385H636|Organism:Human	4229	4236	11.8929	2.29e-05	VRLQAGTA	Positive
1969	betaCoV3CLseqs	gb:AXX83330|ncbiId:AXX83330.1|UniProtKB:A0A385H6R4|Organism:Human	4229	4236	11.8929	2.29e-05	VRLQAGTA	Positive
1970	betaCoV3CLseqs	gb:AIV41966|ncbiId:AIV41966.1|UniProtKB:A0A0K0L8N9|Organism:Human	4229	4236	11.8929	2.29e-05	VRLQAGTA	Positive
1971	betaCoV3CLseqs	gb:ARC95200|ncbiId:ARC95200.1|UniProtKB:A0A1V0IG61|Organism:Porcine	4229	4236	11.8929	2.29e-05	VRLQAGTA	Positive
1972	betaCoV3CLseqs	gb:BBM61214|ncbiId:BBM61214.1|UniProtKB:-N/A-|Organism:Bovine	4229	4236	11.8929	2.29e-05	VRLQAGTA	Positive
1973	betaCoV3CLseqs	gb:BBM60974|ncbiId:BBM60974.1|UniProtKB:-N/A-|Organism:Bovine	4229	4236	11.8929	2.29e-05	VRLQAGTA	Positive
1974	betaCoV3CLseqs	gb:BBM61114|ncbiId:BBM61114.1|UniProtKB:-N/A-|Organism:Bovine	4229	4236	11.8929	2.29e-05	VRLQAGTA	Positive
1975	betaCoV3CLseqs	gb:AFE48822|ncbiId:AFE48822.1|UniProtKB:H9AA60|Organism:Rabbit	4250	4257	11.8929	2.29e-05	VRLQAGTA	Positive
1976	betaCoV3CLseqs	gb:BAS18852|ncbiId:BAS18852.1|UniProtKB:A0A0K2RW65|Organism:Equine	4264	4271	11.8929	2.29e-05	VRLQAGTA	Positive
1977	betaCoV3CLseqs	gb:BAS18862|ncbiId:BAS18862.1|UniProtKB:A0A0K2RW65|Organism:Equine	4264	4271	11.8929	2.29e-05	VRLQAGTA	Positive
1978	betaCoV3CLseqs	gb:BAS18842|ncbiId:BAS18842.1|UniProtKB:A0A0K2RW50|Organism:Equine	4267	4274	11.8929	2.29e-05	VRLQAGTA	Positive
1979	betaCoV3CLseqs	gb:ABP87986|ncbiId:ABP87986.1|UniProtKB:A8R4C0|Organism:Equine	4275	4282	11.8929	2.29e-05	VRLQAGTA	Positive
1980	betaCoV3CLseqs	gb:AFE48810|ncbiId:AFE48810.1|UniProtKB:H9AA39|Organism:Rabbit	4289	4296	11.8929	2.29e-05	VRLQAGTA	Positive
1981	betaCoV3CLseqs	gb:YP_005454239|ncbiId:YP_005454239.1|UniProtKB:H9AA28|Organism:Rabbit	4289	4296	11.8929	2.29e-05	VRLQAGTA	Positive
1982	betaCoV3CLseqs	gb:AFE48811|ncbiId:AFE48811.1|UniProtKB:H9AA49|Organism:Rabbit	4289	4296	11.8929	2.29e-05	VRLQAGTA	Positive
1983	betaCoV3CLseqs	YP_005454239	4289	4296	11.8929	2.29e-05	VRLQAGTA	Positive
1984	betaCoV3CLseqs	gb:AFE48800|ncbiId:AFE48800.1|UniProtKB:H9AA28|Organism:Rabbit	4289	4296	11.8929	2.29e-05	VRLQAGTA	Positive
1985	betaCoV3CLseqs	gb:BAJ04692|ncbiId:BAJ04692.1|UniProtKB:D4QFJ7|Organism:Murine	4306	4313	11.8929	2.29e-05	VRLQAGTA	Positive
1986	betaCoV3CLseqs	gb:YP_003029844|ncbiId:YP_003029844.1|UniProtKB:C6GHR8|Organism:Rat	4310	4317	11.8929	2.29e-05	VRLQAGTA	Positive
1987	betaCoV3CLseqs	gb:ACT11039|ncbiId:ACT11039.1|UniProtKB:C6GHR8|Organism:Rat	4310	4317	11.8929	2.29e-05	VRLQAGTA	Positive
1988	betaCoV3CLseqs	gb:AFG25768|ncbiId:AFG25768.1|UniProtKB:I1TMI0|Organism:Rat	4313	4320	11.8929	2.29e-05	VRLQAGTA	Positive
1989	betaCoV3CLseqs	gb:AFG25758|ncbiId:AFG25758.1|UniProtKB:I1TMH0|Organism:Rat	4314	4321	11.8929	2.29e-05	VRLQAGTA	Positive
1990	betaCoV3CLseqs	gb:AGT17735|ncbiId:AGT17735.1|UniProtKB:S5Y3L9|Organism:Murine	4316	4323	11.8929	2.29e-05	VRLQAGTA	Positive
1991	betaCoV3CLseqs	gb:AGT17713|ncbiId:AGT17713.1|UniProtKB:S5ZBI2|Organism:Murine	4316	4323	11.8929	2.29e-05	VRLQAGTA	Positive
1992	betaCoV3CLseqs	gb:AGT17746|ncbiId:AGT17746.1|UniProtKB:S5Y3L9|Organism:Murine	4316	4323	11.8929	2.29e-05	VRLQAGTA	Positive
1993	betaCoV3CLseqs	gb:ATN37894|ncbiId:ATN37894.1|UniProtKB:A0A2D1CFN7|Organism:Murine	4316	4323	11.8929	2.29e-05	VRLQAGTA	Positive
1994	betaCoV3CLseqs	gb:ATN37886|ncbiId:ATN37886.1|UniProtKB:A0A2D1CLW4|Organism:Murine	4316	4323	11.8929	2.29e-05	VRLQAGTA	Positive
1995	betaCoV3CLseqs	gb:AGT17724|ncbiId:AGT17724.1|UniProtKB:S5Y9X8|Organism:Murine	4316	4323	11.8929	2.29e-05	VRLQAGTA	Positive
1996	betaCoV3CLseqs	gb:AAU06353|ncbiId:AAU06353.1|UniProtKB:Q66WN6|Organism:Murine	4316	4323	11.8929	2.29e-05	VRLQAGTA	Positive
1997	betaCoV3CLseqs	gb:ADI59786|ncbiId:ADI59786.1|UniProtKB:D7PJX8|Organism:Murine	4317	4324	11.8929	2.29e-05	VRLQAGTA	Positive
[truncated: 772,492+ more rows]
