# Supplementary material for: Host-specific sensing of coronaviruses and picornaviruses by the CARD8 inflammasome
Source: PLoS Biol. 2023 Jun 8;21(6):e3002144. doi: 10.1371/journal.pbio.3002144 (PMC10249858; doi:10.1371/journal.pbio.3002144)
Supplement: S1 Table — (XLSX) [file pbio.3002144.s020.xlsx]

## Sheet: S1 Table
S1 Table. VIPR and RefSeq betacoronaviral polyproteins with 3CL cleavage site concatenations
		Sampled polyprotein cleavage sites
Source	NCBI Accession ID	NSP15/16	NSP14/15	NSP13/14	NSP12/13	NSP10/12	NSP9/10	NSP8/9	NSP7/8	NSP6/7	NSP5/6	NSP4/5	Concatenated8mers
VIPR	AAA64744	LRLQAASD	TKLQSLEN	TRVQCSTN	AVMQSVGA	TTVQSKDT	VRLQAGTA	TALQNNEL	TVLQALQS	SQFQSKLT	IKLQSKRT	SFLQSGIV	LRLQAASDTKLQSLENTRVQCSTNAVMQSVGATTVQSKDTVRLQAGTATALQNNELTVLQALQSSQFQSKLTIKLQSKRTSFLQSGIV
ViPR	AAK83365	PRLQAASD	TKLQSLEN	TRVQCSTN	AVMQSVGA	TTVQSKDT	VRLQAGTA	TVLQNNEL	TVLQALQS	SQFQSKLT	IKLQSKRT	SFLQSGIV	PRLQAASDTKLQSLENTRVQCSTNAVMQSVGATTVQSKDTVRLQAGTATVLQNNELTVLQALQSSQFQSKLTIKLQSKRTSFLQSGIV
ViPR	AAL57305	PRLQAASD	TKLQSLEN	TRVQCSTN	AVMQSVGA	TTVQSKDT	VRLQAGTA	TVLQNNEL	TVLQALQS	SQFQSKLT	IKLQSKRT	SFLQSGIV	PRLQAASDTKLQSLENTRVQCSTNAVMQSVGATTVQSKDTVRLQAGTATVLQNNELTVLQALQSSQFQSKLTIKLQSKRTSFLQSGIV
VIPR	AAP13442	PKLQASQA	TRLQSLEN	ATLQAENV	TVLQAVGA	PLMQSADA	VRLQAGNA	VKLQNNEL	ATLQAIAS	ATVQSKMS	VTFQGKFK	AVLQSGFR	PKLQASQATRLQSLENATLQAENVTVLQAVGAPLMQSADAVRLQAGNAVKLQNNELATLQAIASATVQSKMSVTFQGKFKAVLQSGFR
VIPR	AAP13566	PKLQASQA	TRLQSLEN	ATLQAENV	TVLQAVGA	PLMQSADA	VRLQAGNA	VKLQNNEL	ATLQAIAS	ATVQSKMS	VTFQGKFK	AVLQSGFR	PKLQASQATRLQSLENATLQAENVTVLQAVGAPLMQSADAVRLQAGNAVKLQNNELATLQAIASATVQSKMSVTFQGKFKAVLQSGFR
VIPR	AAP30028	PKLQASQA	TRLQSLEN	ATLQAENV	TVLQAVGA	PLMQSADA	VRLQAGNA	VKLQNNEL	ATLQAIAS	ATVQSKMS	VTFQGKFK	AVLQSGFR	PKLQASQATRLQSLENATLQAENVTVLQAVGAPLMQSADAVRLQAGNAVKLQNNELATLQAIASATVQSKMSVTFQGKFKAVLQSGFR
VIPR	AAP30711	PKLQASQA	TRLQSLEN	ATLQAENV	TVLQAVGA	PLMQSADA	VRLQAGNA	VKLQNNEL	ATLQAIAS	ATVQSKMS	VTFQGKFK	AVLQSGFR	PKLQASQATRLQSLENATLQAENVTVLQAVGAPLMQSADAVRLQAGNAVKLQNNELATLQAIASATVQSKMSVTFQGKFKAVLQSGFR
VIPR	AAP33696	PKLQASQA	TRLQSLEN	ATLQAENV	TVLQAVGA	PLMQSADA	VRLQAGNA	VKLQNNEL	ATLQAIAS	ATVQSKMS	VTFQGKFK	AVLQSGFR	PKLQASQATRLQSLENATLQAENVTVLQAVGAPLMQSADAVRLQAGNAVKLQNNELATLQAIASATVQSKMSVTFQGKFKAVLQSGFR
VIPR	AAP37015	PKLQASQA	TRLQSLEN	ATLQAENV	TVLQAVGA	PLMQSADA	VRLQAGNA	VKLQNNEL	ATLQAIAS	ATVQSKMS	VTFQGKFK	AVLQSGFR	PKLQASQATRLQSLENATLQAENVTVLQAVGAPLMQSADAVRLQAGNAVKLQNNELATLQAIASATVQSKMSVTFQGKFKAVLQSGFR
VIPR	AAP41036	PKLQASQA	TRLQSLEN	ATLQAENV	TVLQAVGA	PLMQSADA	VRLQAGNA	VKLQNNEL	ATLQAIAS	ATVQSKMS	VTFQGKFK	AVLQSGFR	PKLQASQATRLQSLENATLQAENVTVLQAVGAPLMQSADAVRLQAGNAVKLQNNELATLQAIASATVQSKMSVTFQGKFKAVLQSGFR
VIPR	AAP50483	PKLQASQA	TRLQSLEN	ATLQAENV	TVLQAVGA	PLMQSADA	VRLQAGNA	VKLQNNEL	ATLQAIAS	ATVQSKMS	VTFQGKFK	AVLQSGFR	PKLQASQATRLQSLENATLQAENVTVLQAVGAPLMQSADAVRLQAGNAVKLQNNELATLQAIASATVQSKMSVTFQGKFKAVLQSGFR
VIPR	AAP51225	PKLQASQA	TRLQSLEN	ATLQAENV	TVLQAVGA	PLMQSADA	VRLQAGNA	VKLQNNEL	ATLQAIAS	ATVQSKMS	VTFQGKFK	AVLQSGFR	PKLQASQATRLQSLENATLQAENVTVLQAVGAPLMQSADAVRLQAGNAVKLQNNELATLQAIASATVQSKMSVTFQGKFKAVLQSGFR
VIPR	AAP72973	PKLQASQA	TRLQSLEN	ATLQAENV	TVLQAVGA	PLMQSADA	VRLQAGNA	VKLQNNEL	ATLQAIAS	ATVQSKMS	VTFQGKFK	AVLQSGFR	PKLQASQATRLQSLENATLQAENVTVLQAVGAPLMQSADAVRLQAGNAVKLQNNELATLQAIASATVQSKMSVTFQGKFKAVLQSGFR
VIPR	AAP82978	PKLQASQA	TRLQSLEN	ATLQAENV	TVLQAVGA	PLMQSADA	VRLQAGNA	AKLQNNEL	ATLQAIAS	ATVQSKMS	VTFQGKFK	AVLQSGFR	PKLQASQATRLQSLENATLQAENVTVLQAVGAPLMQSADAVRLQAGNAAKLQNNELATLQAIASATVQSKMSVTFQGKFKAVLQSGFR
VIPR	AAP94735	PKLQASQA	TRLQSLEN	ATLQAENV	TVLQAVGA	PLMQSADA	VRLQAGNA	VKLQNNEL	ATLQAIAS	ATVQSKMS	VTFQGKFK	AVLQSGFR	PKLQASQATRLQSLENATLQAENVTVLQAVGAPLMQSADAVRLQAGNAVKLQNNELATLQAIASATVQSKMSVTFQGKFKAVLQSGFR
VIPR	AAP94746	PKLQASQA	TRLQSLEN	ATLQAENV	TVLQAVGA	PLMQSADA	VRLQAGNA	VKLQNNEL	ATLQAIAS	ATVQSKMS	VTFQGKFK	AVLQSGFR	PKLQASQATRLQSLENATLQAENVTVLQAVGAPLMQSADAVRLQAGNAVKLQNNELATLQAIASATVQSKMSVTFQGKFKAVLQSGFR
VIPR	AAP94757	PKLQASQA	TRLQSLEN	ATLQAENV	TVLQAVGA	PLMQSADA	VRLQAGNA	VKLQNNEL	ATLQAIAS	ATVQSKMS	VTFQGKFK	AVLQSGFR	PKLQASQATRLQSLENATLQAENVTVLQAVGAPLMQSADAVRLQAGNAVKLQNNELATLQAIASATVQSKMSVTFQGKFKAVLQSGFR
VIPR	AAP97879	PKLQASQA	TRLQSLEN	ATLQAENV	TVLQAVGA	PLMQSADA	VRLQAGNA	VKLQNNEL	ATLQAIAS	ATVQSKMS	VTFQGKFK	AVLQSGFR	PKLQASQATRLQSLENATLQAENVTVLQAVGAPLMQSADAVRLQAGNAVKLQNNELATLQAIASATVQSKMSVTFQGKFKAVLQSGFR
VIPR	AAQ01594	PKLQASQA	TRLQSLEN	ATLQAENV	TVLQAVGA	PLMQSADA	VRLQAGNA	VKLQNNEL	ATLQAIAS	ATVQSKMS	VTFQGKFK	AVLQSGFR	PKLQASQATRLQSLENATLQAENVTVLQAVGAPLMQSADAVRLQAGNAVKLQNNELATLQAIASATVQSKMSVTFQGKFKAVLQSGFR
VIPR	AAQ01606	PKLQASQA	TRLQSLEN	ATLQAENV	TVLQAVGA	PLMQSADA	VRLQAGNA	VKLQNNEL	ATLQAIAS	ATVQSKMS	VTFQGKFK	AVLQSGFR	PKLQASQATRLQSLENATLQAENVTVLQAVGAPLMQSADAVRLQAGNAVKLQNNELATLQAIASATVQSKMSVTFQGKFKAVLQSGFR
VIPR	AAQ94058	PKLQASQA	TRLQSLEN	ATLQAENV	TVLQAVGA	PLMQSADA	VRLQAGNA	VKLQNNEL	ATLQAIAS	ATVQSKMS	VTFQGKFK	AVLQSGFR	PKLQASQATRLQSLENATLQAENVTVLQAVGAPLMQSADAVRLQAGNAVKLQNNELATLQAIASATVQSKMSVTFQGKFKAVLQSGFR
VIPR	AAR01012	PRLQAASD	TKLQSLEN	TKVQCSTN	AVMQSVGA	TTVQSKDT	VRLQAGTA	TVLQNNEL	TVLQALQS	SQFQSKLT	IKLQSKRT	SFLQSGIV	PRLQAASDTKLQSLENTKVQCSTNAVMQSVGATTVQSKDTVRLQAGTATVLQNNELTVLQALQSSQFQSKLTIKLQSKRTSFLQSGIV
VIPR	AAR14802	PKLQASQA	TRLQSLEN	ATLQAENV	TVLQAVGA	PLMQSADA	VRLQAGNA	VKLQNNEL	ATLQAIAS	ATVQSKMS	VTFQGKFK	AVLQSGFR	PKLQASQATRLQSLENATLQAENVTVLQAVGAPLMQSADAVRLQAGNAVKLQNNELATLQAIASATVQSKMSVTFQGKFKAVLQSGFR
VIPR	AAR14806	PKLQASQA	TRLQSLEN	ATLQAENV	TVLQAVGA	PLMQSADA	VRLQAGNA	VKLQNNEL	ATLQAIAS	ATVQSKMS	VTFQGKFK	AVLQSGFR	PKLQASQATRLQSLENATLQAENVTVLQAVGAPLMQSADAVRLQAGNAVKLQNNELATLQAIASATVQSKMSVTFQGKFKAVLQSGFR
VIPR	AAR14810	PKLQASQA	TRLQSLEN	ATLQAENV	TVLQAVGA	PLMQSADA	VRLQAGNA	VKLQNNEL	ATLQAIAS	ATVQSKMS	VTFQGKFK	AVLQSGFR	PKLQASQATRLQSLENATLQAENVTVLQAVGAPLMQSADAVRLQAGNAVKLQNNELATLQAIASATVQSKMSVTFQGKFKAVLQSGFR
VIPR	AAR23243	PKLQASQA	TRLQSLEN	ATLQAENV	TVLQAVGA	PLMQSADA	VRLQAGNA	VKLQNNEL	ATLQAIAS	ATVQSKMS	VTFQGKFK	AVLQSGFR	PKLQASQATRLQSLENATLQAENVTVLQAVGAPLMQSADAVRLQAGNAVKLQNNELATLQAIASATVQSKMSVTFQGKFKAVLQSGFR
VIPR	AAR23251	PKLQASQA	TRLQSLEN	ATLQAENV	TVLQAVGA	PLMQSADA	VRLQAGNA	VKLQNNEL	ATLQAIAS	ATVQSKMS	VTFQGKFK	AVLQSGFR	PKLQASQATRLQSLENATLQAENVTVLQAVGAPLMQSADAVRLQAGNAVKLQNNELATLQAIASATVQSKMSVTFQGKFKAVLQSGFR
VIPR	AAR87499	PKLQASQA	TRLQSLEN	ATLQAENV	TVLQAVGA	PLMQSADA	VRLQAGNA	VKLQNNEL	ATLQAIAS	ATVQSKMS	VTFQGKFK	AVLQSGFR	PKLQASQATRLQSLENATLQAENVTVLQAVGAPLMQSADAVRLQAGNAVKLQNNELATLQAIASATVQSKMSVTFQGKFKAVLQSGFR
VIPR	AAR87510	PKLQASQA	TRLQSLEN	ATLQAENV	TVLQAVGA	PLMQSADA	VRLQAGNA	VKLQNNEL	ATLQAIAS	ATVQSKMS	VTFQGKFK	AVLQSGFR	PKLQASQATRLQSLENATLQAENVTVLQAVGAPLMQSADAVRLQAGNAVKLQNNELATLQAIASATVQSKMSVTFQGKFKAVLQSGFR
VIPR	AAR87521	PKLQASQA	TRLQSLEN	ATLQAENV	TVLQAVGA	PLMQSADA	VRLQAGNA	VKLQNNEL	ATLQAIAS	ATVQSKMS	VTFQGKFK	AVLQSGFR	PKLQASQATRLQSLENATLQAENVTVLQAVGAPLMQSADAVRLQAGNAVKLQNNELATLQAIASATVQSKMSVTFQGKFKAVLQSGFR
VIPR	AAR87532	PKLQASQA	TRLQSLEN	ATLQAENV	TVLQAVGA	PLMQSADA	VRLQAGNA	VKLQNNEL	ATLQAIAS	ATVQSKMS	VTFQGKFK	AVLQSGFR	PKLQASQATRLQSLENATLQAENVTVLQAVGAPLMQSADAVRLQAGNAVKLQNNELATLQAIASATVQSKMSVTFQGKFKAVLQSGFR
VIPR	AAR87543	PKLQASQA	TRLQSLEN	ATLQAENV	TVLQAVGA	PLMQSADA	VRLQAGNA	VKLQNNEL	ATLQAIAS	ATVQSKMS	VTFQGKFK	AVLQSGFR	PKLQASQATRLQSLENATLQAENVTVLQAVGAPLMQSADAVRLQAGNAVKLQNNELATLQAIASATVQSKMSVTFQGKFKAVLQSGFR
VIPR	AAR87554	PKLQASQA	TRLQSLEN	ATLQAENV	TVLQAVGA	PLMQSADA	VRLQAGNA	VKLQNNEL	ATLQAIAS	ATVQSKMS	VTFQGKFK	AVLQSGFR	PKLQASQATRLQSLENATLQAENVTVLQAVGAPLMQSADAVRLQAGNAVKLQNNELATLQAIASATVQSKMSVTFQGKFKAVLQSGFR
VIPR	AAR87565	PKLQASQA	TRLQSLEN	ATLQAENV	TVLQAVGA	PLMQSADA	VRLQAGNA	VKLQNNEL	ATLQAIAS	ATVQSKMS	VTFQGKFK	AVLQSGFR	PKLQASQATRLQSLENATLQAENVTVLQAVGAPLMQSADAVRLQAGNAVKLQNNELATLQAIASATVQSKMSVTFQGKFKAVLQSGFR
VIPR	AAR87576	PKLQASQA	TRLQSLEN	ATLQAENV	TVLQAVGA	PLMQSADA	VRLQAGNA	VKLQNNEL	ATLQAIAS	ATVQSKMS	VTFQGKFK	AVLQSGFR	PKLQASQATRLQSLENATLQAENVTVLQAVGAPLMQSADAVRLQAGNAVKLQNNELATLQAIASATVQSKMSVTFQGKFKAVLQSGFR
VIPR	AAR87587	PKLQASQA	TRLQSLEN	ATLQAENV	TVLQAVGA	PLMQSADA	VRLQAGNA	VKLQNNEL	ATLQAIAS	ATVQSKMS	VTFQGKFK	AVLQSGFR	PKLQASQATRLQSLENATLQAENVTVLQAVGAPLMQSADAVRLQAGNAVKLQNNELATLQAIASATVQSKMSVTFQGKFKAVLQSGFR
VIPR	AAR87598	PKLQASQA	TRLQSLEN	ATLQAENV	TVLQAVGA	PLMQSADA	VRLQAGNA	VKLQNNEL	ATLQAIAS	ATVQSKMS	VTFQGKFK	AVLQSGFR	PKLQASQATRLQSLENATLQAENVTVLQAVGAPLMQSADAVRLQAGNAVKLQNNELATLQAIASATVQSKMSVTFQGKFKAVLQSGFR
VIPR	AAR91584	PKLQASQA	TRLQSLEN	ATLQAENV	TVLQAVGA	PLMQSADA	VRLQAGNA	VKLQNNEL	ATLQAIAS	ATVQSKMS	VTFQGKFK	AVLQSGFR	PKLQASQATRLQSLENATLQAENVTVLQAVGAPLMQSADAVRLQAGNAVKLQNNELATLQAIASATVQSKMSVTFQGKFKAVLQSGFR
VIPR	AAS00002	PKLQASQA	TRLQSLEN	ATLQAENV	TVLQAVGA	PLMQSADA	VRLQAGNA	VKLQNNEL	ATLQAIAS	ATVQSKMS	VTFQGKFK	AVLQSGFR	PKLQASQATRLQSLENATLQAENVTVLQAVGAPLMQSADAVRLQAGNAVKLQNNELATLQAIASATVQSKMSVTFQGKFKAVLQSGFR
VIPR	AAT84351	PRLQAASD	TKLQSLEN	TKVQCSTN	AVMQSVGA	TTVQSKDT	VRLQAGTA	TVLQNNEL	TVLQALQS	SQFQSKLT	IKLQSKRT	SFLQSGIV	PRLQAASDTKLQSLENTKVQCSTNAVMQSVGATTVQSKDTVRLQAGTATVLQNNELTVLQALQSSQFQSKLTIKLQSKRTSFLQSGIV
VIPR	AAT84359	PRLQAASD	TKLQSLEN	TKVQCSTN	AVMQSVGA	TTVQSKDT	VRLQAGTA	TVLQNNEL	TVLQALQS	SQFQSKLT	IKLQSKRT	SFLQSGIV	PRLQAASDTKLQSLENTKVQCSTNAVMQSVGATTVQSKDTVRLQAGTATVLQNNELTVLQALQSSQFQSKLTIKLQSKRTSFLQSGIV
VIPR	AAT98578	PKMQATND	TTLQSLEN	PRLHCTTN	AVMQSVGA	VAVQSKDL	IRLQAGVA	AVMQNNEL	TVLQALQS	SQIQSKLT	VKLQSKTK	SFLQSGIV	PKMQATNDTTLQSLENPRLHCTTNAVMQSVGAVAVQSKDLIRLQAGVAAVMQNNELTVLQALQSSQIQSKLTVKLQSKTKSFLQSGIV
VIPR	AAU06353	PRLQAAAD	TRLQSLEN	PRLQCTTN	AVLQSVGA	SQFQSKDT	VRLQAGTA	VVLQNNEL	TVLQALQS	SQIQSRLT	VKLQSKRT	SFLQSGIV	PRLQAAADTRLQSLENPRLQCTTNAVLQSVGASQFQSKDTVRLQAGTAVVLQNNELTVLQALQSSQIQSRLTVKLQSKRTSFLQSGIV
VIPR	AAU81617	PKLQASQA	TRLQSLEN	ATLQAENV	TVLQAVGA	PLMQSADA	VRLQAGNA	VKLQNNEL	ATLQAIAS	ATVQSKMS	VTFQGKFK	AVLQSGFR	PKLQASQATRLQSLENATLQAENVTVLQAVGAPLMQSADAVRLQAGNAVKLQNNELATLQAIASATVQSKMSVTFQGKFKAVLQSGFR
VIPR	AAX16193	PKLQASQA	TRLQSLEN	ATLQAENV	TVLQAVGA	PLMQSADA	VRLQAGNA	VKLQNNEL	ATLQAIAS	ATVQSKMS	VTFQGKFK	AVLQSGFR	PKLQASQATRLQSLENATLQAENVTVLQAVGAPLMQSADAVRLQAGNAVKLQNNELATLQAIASATVQSKMSVTFQGKFKAVLQSGFR
VIPR	AAX76519	PKMQATSD	TMLQSLEN	SRLHCTTN	AVMQSVGA	VAVQSKDL	IRLQAGVA	AVMQNNEL	TVLQALQS	SQIQSKLT	VKLQSKTK	SFLQSGIV	PKMQATSDTMLQSLENSRLHCTTNAVMQSVGAVAVQSKDLIRLQAGVAAVMQNNELTVLQALQSSQIQSKLTVKLQSKTKSFLQSGIV
VIPR	AAX85666	PRLQAASD	TKLQSLEN	TKVQCSTN	AVMQSVGA	TTVQSKDT	VRLQAGTA	TVLQNNEL	TVLQALQS	SQFQSKLT	IKLQSKRT	SFLQSGIV	PRLQAASDTKLQSLENTKVQCSTNAVMQSVGATTVQSKDTVRLQAGTATVLQNNELTVLQALQSSQFQSKLTIKLQSKRTSFLQSGIV
VIPR	AAX85675	PRLQAASD	TKLQSLEN	TKVQCSTN	AVMQSVGA	TTVQSKDT	VRLQAGTA	TVLQNNEL	TVLQALQS	SQFQSKLT	IKLQSKRT	SFLQSGIV	PRLQAASDTKLQSLENTKVQCSTNAVMQSVGATTVQSKDTVRLQAGTATVLQNNELTVLQALQSSQFQSKLTIKLQSKRTSFLQSGIV
VIPR	AAY60779	PKLQASQA	TRLQSLEN	ATLQAENV	TVLQAVGA	PLMQSADA	VRLQAGNA	VKLQNNEL	ATLQAIAS	ATVQSKMS	VTFQGKFK	AVLQSGFR	PKLQASQATRLQSLENATLQAENVTVLQAVGAPLMQSADAVRLQAGNAVKLQNNELATLQAIASATVQSKMSVTFQGKFKAVLQSGFR
VIPR	AAY60791	PKLQASQA	TRLQSLEN	ATLQAENV	TVLQAVGA	PLMQSADA	VRLQAGNA	VKLQNNEL	ATLQAIAS	ATVQSKMS	VTFQGKFK	AVLQSGFR	PKLQASQATRLQSLENATLQAENVTVLQAVGAPLMQSADAVRLQAGNAVKLQNNELATLQAIASATVQSKMSVTFQGKFKAVLQSGFR
VIPR	AAY68294	PRLQAASD	TKLQSLEN	TKVQCSTN	AVMQSVGA	TTVQSKDT	VRLQAGTA	TVLQNNEL	TVLQALQS	SQFQSKLT	IKLQSKRT	SFLQSGIV	PRLQAASDTKLQSLENTKVQCSTNAVMQSVGATTVQSKDTVRLQAGTATVLQNNELTVLQALQSSQFQSKLTIKLQSKRTSFLQSGIV
VIPR	AAY88865	PKLQASQA	TKLQSLEN	ATLQAENV	TVLQAVGA	PMMQSADA	VRLQAGNA	VKLQNNEL	ATLQAIAS	ATVQSKMS	VTFQGKFK	AVLQSGFR	PKLQASQATKLQSLENATLQAENVTVLQAVGAPMMQSADAVRLQAGNAVKLQNNELATLQAIASATVQSKMSVTFQGKFKAVLQSGFR
VIPR	AAZ41328	PKLQASQA	TKLQSLEN	ATLQAENV	TVLQAVGA	PMMQSADA	VRLQAGNA	VKLQNNEL	ATLQAIAS	ATVQSKMS	VTFQGKFK	AVLQSGFR	PKLQASQATKLQSLENATLQAENVTVLQAVGAPMMQSADAVRLQAGNAVKLQNNELATLQAIASATVQSKMSVTFQGKFKAVLQSGFR
VIPR	AAZ41339	PKLQASQA	TKLQSLEN	ATLQAENV	TVLQAVGA	PMMQSADA	VRLQAGNA	VKLQNNEL	ATLQAIAS	ATVQSKMS	VTFQGKFK	AVLQSGFR	PKLQASQATKLQSLENATLQAENVTVLQAVGAPMMQSADAVRLQAGNAVKLQNNELATLQAIASATVQSKMSVTFQGKFKAVLQSGFR
VIPR	ABA02248	PKLQASQA	TRLQSLEN	ATLQAENV	TVLQAVGA	PLMQSADA	VRLQAGNA	VKLQNNEL	ATLQAIAS	ATVQSKMS	VTFQGKFK	AVLQSGFR	PKLQASQATRLQSLENATLQAENVTVLQAVGAPLMQSADAVRLQAGNAVKLQNNELATLQAIASATVQSKMSVTFQGKFKAVLQSGFR
VIPR	ABC70717	PKMQATND	TTLQSLEN	PRLHCTTN	AVMQSVGA	VAVQSKDL	IRLQAGVA	AVMQNNEL	TVLQALQS	SQIQSKLT	VKLQSKTK	SFLQSGIV	PKMQATNDTTLQSLENPRLHCTTNAVMQSVGAVAVQSKDLIRLQAGVAAVMQNNELTVLQALQSSQIQSKLTVKLQSKTKSFLQSGIV
VIPR	ABD75503	PKMQATND	TTLQSLEN	PRLHCTTN	AVMQSVGA	VAVQSKDL	IRLQAGVA	AVMQNNEL	TVLQALQS	SQIQSKLT	VKLQSKTK	SFLQSGIV	PKMQATNDTTLQSLENPRLHCTTNAVMQSVGAVAVQSKDLIRLQAGVAAVMQNNELTVLQALQSSQIQSKLTVKLQSKTKSFLQSGIV
VIPR	ABD75511	PKMQATND	TTLQSLEN	PRLHCTTN	AVMQSVGA	VAVQSKDL	IRLQAGVA	AVMQNNEL	TVLQALQS	SQIQSKLT	VKLQSKTK	SFLQSGIV	PKMQATNDTTLQSLENPRLHCTTNAVMQSVGAVAVQSKDLIRLQAGVAAVMQNNELTVLQALQSSQIQSKLTVKLQSKTKSFLQSGIV
VIPR	ABD75519	PKMQATND	TTLQSLEN	PRLHCTTN	AVMQSVGA	VAVQSKDL	IRLQAGVA	AVMQNNEL	TVLQALQS	SQIQSKLT	VKLQSKTK	SFLQSGIV	PKMQATNDTTLQSLENPRLHCTTNAVMQSVGAVAVQSKDLIRLQAGVAAVMQNNELTVLQALQSSQIQSKLTVKLQSKTKSFLQSGIV
VIPR	ABD75527	PKMQATND	TTLQSLEN	PRLHCTTN	AVMQSVGA	VAVQSKDL	IRLQAGVA	AVMQNNEL	TVLQALQS	SQIQSKLT	VKLQSKTK	SFLQSGIV	PKMQATNDTTLQSLENPRLHCTTNAVMQSVGAVAVQSKDLIRLQAGVAAVMQNNELTVLQALQSSQIQSKLTVKLQSKTKSFLQSGIV
VIPR	ABD75535	PKMQATND	TTLQSLEN	PRLHCTTN	AVMQSVGA	VAVQSKDL	IRLQAGVA	AVMQNNEL	TVLQALQS	SQIQSKLT	VKLQSKTK	SFLQSGIV	PKMQATNDTTLQSLENPRLHCTTNAVMQSVGAVAVQSKDLIRLQAGVAAVMQNNELTVLQALQSSQIQSKLTVKLQSKTKSFLQSGIV
VIPR	ABD75543	PKMQATND	TTLQSLEN	PRLHCTTN	AVMQSVGA	VAVQSKDL	IRLQAGVA	AVMQNNEL	TVLQALQS	SQIQSKLT	VKLQSKTK	SFLQSGIV	PKMQATNDTTLQSLENPRLHCTTNAVMQSVGAVAVQSKDLIRLQAGVAAVMQNNELTVLQALQSSQIQSKLTVKLQSKTKSFLQSGIV
VIPR	ABD75551	PKMQATSD	TMLQSLEN	SRLHCTTN	AVMQSVGA	VAVQSKDL	IRLQAGVA	AVMQNNEL	TVLQALQS	SQIQSKLT	VKLQSKTK	SFLQSGIV	PKMQATSDTMLQSLENSRLHCTTNAVMQSVGAVAVQSKDLIRLQAGVAAVMQNNELTVLQALQSSQIQSKLTVKLQSKTKSFLQSGIV
VIPR	ABD75559	PKMQATND	TTLQSLEN	PRLHCTTN	AVMQSVGA	VAVQSKDL	IRLQAGVA	AVMQNNEL	TVLQALQS	SQIQSKLT	VKLQSKTK	SFLQSGIV	PKMQATNDTTLQSLENPRLHCTTNAVMQSVGAVAVQSKDLIRLQAGVAAVMQNNELTVLQALQSSQIQSKLTVKLQSKTKSFLQSGIV
VIPR	ABD75567	PKMQATND	TTLQSLEN	PRLHCTTN	AVMQSVGA	VAVQSKDL	IRLQAGVA	AVMQNNEL	TVLQALQS	SQIQSKLT	VKLQSKTK	SFLQSGIV	PKMQATNDTTLQSLENPRLHCTTNAVMQSVGAVAVQSKDLIRLQAGVAAVMQNNELTVLQALQSSQIQSKLTVKLQSKTKSFLQSGIV
VIPR	ABD75575	PKMQATND	TTLQSLEN	PRLHCTTN	AVMQSVGA	VAVQSKDL	IRLQAGVA	AVMQNNEL	TVLQALQS	SQIQSKLT	VKLQSKTK	SFLQSGIV	PKMQATNDTTLQSLENPRLHCTTNAVMQSVGAVAVQSKDLIRLQAGVAAVMQNNELTVLQALQSSQIQSKLTVKLQSKTKSFLQSGIV
VIPR	ABD75583	PKMQATND	TTLQSLEN	PRLHCTTN	AVMQSVGA	VAVQSKDL	IRLQAGVA	AVMQNNEL	TVLQALQS	SQIQSKLT	VKLQSKTK	SFLQSGIV	PKMQATNDTTLQSLENPRLHCTTNAVMQSVGAVAVQSKDLIRLQAGVAAVMQNNELTVLQALQSSQIQSKLTVKLQSKTKSFLQSGIV
VIPR	ABD75591	PKMQATND	TTLQSLEN	PRLHCTTN	AVMQSVGA	VAVQSKDL	IRLQAGVA	AVMQNNEL	TVLQALQS	SQIQSKLT	VKLQSKTK	SFLQSGIV	PKMQATNDTTLQSLENPRLHCTTNAVMQSVGAVAVQSKDLIRLQAGVAAVMQNNELTVLQALQSSQIQSKLTVKLQSKTKSFLQSGIV
VIPR	ABD75599	PKMQATND	TTLQSLEN	PRLHCTTN	AVMQSVGA	VAVQSKDL	IRLQAGVA	AVMQNNEL	TVLQALQS	SQIQSKLT	VKLQSKTK	SFLQSGIV	PKMQATNDTTLQSLENPRLHCTTNAVMQSVGAVAVQSKDLIRLQAGVAAVMQNNELTVLQALQSSQIQSKLTVKLQSKTKSFLQSGIV
VIPR	ABD75607	PKMQATND	TTLQSLEN	PRLHCTTN	AVMQSVGA	VAVQSKDL	IRLQAGVA	AVMQNNEL	TVLQALQS	SQIQSKLT	VKLQSKTK	SFLQSGIV	PKMQATNDTTLQSLENPRLHCTTNAVMQSVGAVAVQSKDLIRLQAGVAAVMQNNELTVLQALQSSQIQSKLTVKLQSKTKSFLQSGIV
VIPR	ABD75615	PKMQATND	TTLQSLEN	PRLHCTTN	AVMQSVGA	VAVQSKDL	IRLQAGVA	AVMQNNEL	TVLQALQS	SQIQSKLT	VKLQSKTK	SFLQSGIV	PKMQATNDTTLQSLENPRLHCTTNAVMQSVGAVAVQSKDLIRLQAGVAAVMQNNELTVLQALQSSQIQSKLTVKLQSKTKSFLQSGIV
VIPR	ABD75623	PKMQATSD	TMLQSLEN	SRLHCTTN	AVMQSVGA	VAVQSKDL	IRLQAGVA	AVMQNNEL	TVLQALQS	SQIQSKLT	VKLQSKTK	SFLQSGIV	PKMQATSDTMLQSLENSRLHCTTNAVMQSVGAVAVQSKDLIRLQAGVAAVMQNNELTVLQALQSSQIQSKLTVKLQSKTKSFLQSGIV
VIPR	ABD75631	PKMQATND	TTLQSLEN	PRLHCTTN	AVMQSVGA	VAVQSKDL	IRLQAGVA	AVMQNNEL	TVLQALQS	SQIQSKLT	VKLQSKTK	SFLQSGIV	PKMQATNDTTLQSLENPRLHCTTNAVMQSVGAVAVQSKDLIRLQAGVAAVMQNNELTVLQALQSSQIQSKLTVKLQSKTKSFLQSGIV
VIPR	ABD75639	PKMQATND	TTLQSLEN	PRLHCTTN	AVMQSVGA	VAVQSKDL	IRLQAGVA	AVMQNNEL	TVLQALQS	SQIQSKLT	VKLQSKTK	SFLQSGIV	PKMQATNDTTLQSLENPRLHCTTNAVMQSVGAVAVQSKDLIRLQAGVAAVMQNNELTVLQALQSSQIQSKLTVKLQSKTKSFLQSGIV
VIPR	ABD75647	PKMQATND	TTLQSLEN	PRLHCTTN	AVMQSVGA	VAVQSKDL	IRLQAGVA	AVMQNNEL	TVLQALQS	SQIQSKLT	VKLQSKTK	SFLQSGIV	PKMQATNDTTLQSLENPRLHCTTNAVMQSVGAVAVQSKDLIRLQAGVAAVMQNNELTVLQALQSSQIQSKLTVKLQSKTKSFLQSGIV
VIPR	ABF65835	PKLQASQA	TRLQSLEN	ATLQAENV	TVLQAVGV	PLMQSADA	VRLQAGNA	VKLQNNEL	ATLQAIAS	ATVQSKMS	VTFQGKFK	AVLQSGFR	PKLQASQATRLQSLENATLQAENVTVLQAVGVPLMQSADAVRLQAGNAVKLQNNELATLQAIASATVQSKMSVTFQGKFKAVLQSGFR
VIPR	ABG47051	PRLQATND	VKVQGLEN	YKLQSQIV	TTLQAVGS	TVPQSKDT	VRLQAGAN	VKLQNNEI	SVLQATLT	ATVQSKLT	VVMQSGVK	SVLQSGLV	PRLQATNDVKVQGLENYKLQSQIVTTLQAVGSTVPQSKDTVRLQAGANVKLQNNEISVLQATLTATVQSKLTVVMQSGVKSVLQSGLV
VIPR	ABG47068	PKLQASQA	TRLQSLEN	ATLQAENV	TVLQAVGA	PMMQSADA	VRLQAGNA	VKLQNNEL	ATLQAIAS	ATVQSKMS	VTFQGKFK	AVLQSGFR	PKLQASQATRLQSLENATLQAENVTVLQAVGAPMMQSADAVRLQAGNAVKLQNNELATLQAIASATVQSKMSVTFQGKFKAVLQSGFR
ViPR	ABG89291	PRLQAASD	TKLQSLEN	TRVQCSTN	AVMQSVGA	TTVQSKDT	VRLQAGTA	TVLQNNEL	TVLQALQS	SQFQSKLT	IKLQSKRT	SFLQSGIV	PRLQAASDTKLQSLENTRVQCSTNAVMQSVGATTVQSKDTVRLQAGTATVLQNNELTVLQALQSSQFQSKLTIKLQSKRTSFLQSGIV
VIPR	ABI96956	PKLQASQA	TRLQSLEN	ATLQAENV	TVLQAVGA	PLMQSADA	VRLQAGNA	VKLQNNEL	ATLQAIAS	ATVQSKMS	VTFQGKFK	AVLQSGFR	PKLQASQATRLQSLENATLQAENVTVLQAVGAPLMQSADAVRLQAGNAVKLQNNELATLQAIASATVQSKMSVTFQGKFKAVLQSGFR
VIPR	ABN10838	PRLQATND	VKVQGLEN	YKLQSQIV	TTLQAVGS	TVPQSKDT	VRLQAGAN	VKLQNNEI	SVLQATLT	ATVQSKLT	VVMQSGVK	SVLQSGLV	PRLQATNDVKVQGLENYKLQSQIVTTLQAVGSTVPQSKDTVRLQAGANVKLQNNEISVLQATLTATVQSKLTVVMQSGVKSVLQSGLV
VIPR	ABN10847	PRLQATND	VKVQGLEN	YKLQSQIV	TTLQAVGS	TVPQSKDT	VRLQAGAN	VKLQNNEI	SVLQATLT	ATVQSKLT	VVMQSGVK	SVLQSGLV	PRLQATNDVKVQGLENYKLQSQIVTTLQAVGSTVPQSKDTVRLQAGANVKLQNNEISVLQATLTATVQSKLTVVMQSGVKSVLQSGLV
VIPR	ABN10856	PRLQATND	VKVQGLEN	YKLQSQIV	TTLQAVGS	TVPQSKDT	VRLQAGAN	VKLQNNEI	SVLQATLT	ATVQSKLT	VVMQSGVK	SVLQSGLV	PRLQATNDVKVQGLENYKLQSQIVTTLQAVGSTVPQSKDTVRLQAGANVKLQNNEISVLQATLTATVQSKLTVVMQSGVKSVLQSGLV
VIPR	ABN10865	PRLQATND	VKVQGLEN	YKLQSQIV	TTLQAVGS	TVPQSKDT	VRLQAGAN	VKLQNNEI	SVLQATLT	ATVQSKLT	VVMQSGVK	SVLQSGLV	PRLQATNDVKVQGLENYKLQSQIVTTLQAVGSTVPQSKDTVRLQAGANVKLQNNEISVLQATLTATVQSKLTVVMQSGVKSVLQSGLV
VIPR	ABN10874	PRLQAIND	TKIQGLEN	YKLQSQIV	TTLQAVGS	TIPQSKDS	VRLQAGSN	VTLQNNEI	SVLQATLS	ASVQSKLT	VVMQSGVK	SVLQSGLV	PRLQAINDTKIQGLENYKLQSQIVTTLQAVGSTIPQSKDSVRLQAGSNVTLQNNEISVLQATLSASVQSKLTVVMQSGVKSVLQSGLV
VIPR	ABN10883	PRLQAIND	TKIQGLEN	YKLQSQIV	TTLQAVGS	TIPQSKDS	VRLQAGSN	VTLQNNEI	SVLQATLS	ASVQSKLT	VVMQSGVK	SVLQSGLV	PRLQAINDTKIQGLENYKLQSQIVTTLQAVGSTIPQSKDSVRLQAGSNVTLQNNEISVLQATLSASVQSKLTVVMQSGVKSVLQSGLV
VIPR	ABN10892	PRLQAIND	TKIQGLEN	YKLQSQIV	TTLQAVGS	TIPQSKDS	VRLQAGSN	VTLQNNEI	SVLQATLS	ASVQSKLT	VVMQSGVK	SVLQSGLV	PRLQAINDTKIQGLENYKLQSQIVTTLQAVGSTIPQSKDSVRLQAGSNVTLQNNEISVLQATLSASVQSKLTVVMQSGVKSVLQSGLV
VIPR	ABN10901	PRLQAIND	TKIQGLEN	YKLQSQIV	TTLQAVGS	TIPQSKDS	VRLQAGSN	VTLQNNEI	SVLQATLS	ASVQSKLT	VVMQSGVK	SVLQSGLV	PRLQAINDTKIQGLENYKLQSQIVTTLQAVGSTIPQSKDSVRLQAGSNVTLQNNEISVLQATLSASVQSKLTVVMQSGVKSVLQSGLV
VIPR	ABN10910	PQLQAKQD	VKLQSLEN	PKMQSEVT	ATLQSVGT	INLQARDE	VRLHAGSA	VKLQNNEL	SVLQAVAS	STIQSNMT	VKLQGKFQ	AALQAGLT	PQLQAKQDVKLQSLENPKMQSEVTATLQSVGTINLQARDEVRLHAGSAVKLQNNELSVLQAVASSTIQSNMTVKLQGKFQAALQAGLT
VIPR	ABN10918	PQLQSKQD	VKLQSLEN	PKLQSEVT	ATLQSVGT	VNLQAKDE	VRLHAGSA	VKLQNNEL	TVLQAVAS	STVQSNMT	VKLQGKVQ	AALQAGLT	PQLQSKQDVKLQSLENPKLQSEVTATLQSVGTVNLQAKDEVRLHAGSAVKLQNNELTVLQAVASSTVQSNMTVKLQGKVQAALQAGLT
VIPR	ABN10926	PQLQAKQD	VKLQSLEN	PKMQADVT	ATLQSVGT	INLQARDD	VRLHAGSA	VKLQNNEL	SVLQAVAS	STIQSNMT	VKLQGKFQ	AALQAGLA	PQLQAKQDVKLQSLENPKMQADVTATLQSVGTINLQARDDVRLHAGSAVKLQNNELSVLQAVASSTIQSNMTVKLQGKFQAALQAGLA
VIPR	ABN10934	PQLQAKQD	VKLQSLEN	PKMQSEVT	ATLQSVGT	INLQARDE	VRLHAGSA	VKLQNNEF	SVLQAVAS	STIQSNMT	VKLQGKFQ	AALQAGLT	PQLQAKQDVKLQSLENPKMQSEVTATLQSVGTINLQARDEVRLHAGSAVKLQNNEFSVLQAVASSTIQSNMTVKLQGKFQAALQAGLT
VIPR	ABP87986	PRLQAASD	TKLQSLEN	SKLQCTTN	AVMQSVGA	TTVQSKDT	VRLQAGTA	TVLQNNEL	TVLQALQS	SQFQSKLT	IKLQSKRT	SFLQSGIV	PRLQAASDTKLQSLENSKLQCTTNAVMQSVGATTVQSKDTVRLQAGTATVLQNNELTVLQALQSSQFQSKLTIKLQSKRTSFLQSGIV
VIPR	ACJ35483	PRLQAASD	TKLQSLEN	TRVQCSTN	AVMQSVGA	TTVQSKDT	VRLQAGTA	TVLQNNEL	TVLQALQS	SQFQSKLT	IKLQSKRT	SFLQSGIV	PRLQAASDTKLQSLENTRVQCSTNAVMQSVGATTVQSKDTVRLQAGTATVLQNNELTVLQALQSSQFQSKLTIKLQSKRTSFLQSGIV
VIPR	ACQ82723	PKLQASQA	TRLQSLEN	ATLQAENV	TVLQAVGA	PLMQSADA	VRLQAGNA	VKLQNNEL	ATLQAIAS	ATVQSKMS	VTFQGKFK	AVLQSGFR	PKLQASQATRLQSLENATLQAENVTVLQAVGAPLMQSADAVRLQAGNAVKLQNNELATLQAIASATVQSKMSVTFQGKFKAVLQSGFR
ViPR	ACT10980	PRLQAASD	TKLQSLEN	TRVQCSTN	AVMQSVGA	TTVQSKDT	VRLQAGTA	TVLQNNEL	TVLQALQS	SQFQSKLT	IKLQSKRT	SFLQSGIV	PRLQAASDTKLQSLENTRVQCSTNAVMQSVGATTVQSKDTVRLQAGTATVLQNNELTVLQALQSSQFQSKLTIKLQSKRTSFLQSGIV
ViPR	ACT10992	PRLQAASD	TKLQSLEN	TRVQCSTN	AVMQSVGA	TTVQSKDT	VRLQAGTA	TVLQNNEL	TVLQALQS	SQFQSKLT	IKLQSKRT	SFLQSGIV	PRLQAASDTKLQSLENTRVQCSTNAVMQSVGATTVQSKDTVRLQAGTATVLQNNELTVLQALQSSQFQSKLTIKLQSKRTSFLQSGIV
ViPR	ACT11004	PRLQAASD	TKLQSLEN	TRVQCSTN	AVMQSVGA	TTVQSKDT	VRLQAGTA	TVLQNNEL	TVLQALQS	SQFQSKLT	IKLQSKRT	SFLQSGIV	PRLQAASDTKLQSLENTRVQCSTNAVMQSVGATTVQSKDTVRLQAGTATVLQNNELTVLQALQSSQFQSKLTIKLQSKRTSFLQSGIV
ViPR	ACT11016	PRLQAASD	TKLQSLEN	TRVQCSTN	AVMQSVGA	TTVQSKDT	VRLQAGTA	TVLQNNEL	TVLQALQS	SQFQSKLT	IKLQSKRT	SFLQSGIV	PRLQAASDTKLQSLENTRVQCSTNAVMQSVGATTVQSKDTVRLQAGTATVLQNNELTVLQALQSSQFQSKLTIKLQSKRTSFLQSGIV
VIPR	ACT11039	PRLQAAAD	TRLQSLEN	PRLQCTTN	AVMQSVGA	SQFQSKDT	VRLQAGTA	VVLQNNEL	TVLHALQS	SQIQSRLT	VKLQSKRT	SFLQSGIV	PRLQAAADTRLQSLENPRLQCTTNAVMQSVGASQFQSKDTVRLQAGTAVVLQNNELTVLHALQSSQIQSRLTVKLQSKRTSFLQSGIV
VIPR	ACU31044	PKLQASQA	TRLQSLEN	ATLQAENV	TVLQAVGA	PMMQSADA	VRLQAGNA	VKLQNNEL	ATLQAIAS	ATVQSKMS	VTFQGKFK	AVLQSGFR	PKLQASQATRLQSLENATLQAENVTVLQAVGAPMMQSADAVRLQAGNAVKLQNNELATLQAIASATVQSKMSVTFQGKFKAVLQSGFR
VIPR	ACZ71751	PKLQASQA	TRLQSLEN	ATLQAENV	TVLQAVGA	PLMQSADA	VRLQAGNA	VKLQNNEL	ATLQAIAS	ATVQSKMS	VTFQGKFK	AVLQSGFR	PKLQASQATRLQSLENATLQAENVTVLQAVGAPLMQSADAVRLQAGNAVKLQNNELATLQAIASATVQSKMSVTFQGKFKAVLQSGFR
VIPR	ACZ71766	PKLQASQA	TRLQSLEN	ATLQAENV	TVLQAVGA	PLMQSADA	VRLQAGNA	VKLQNNEL	ATLQAIAS	ATVQSKMS	VTFQGKFK	AVLQSGFR	PKLQASQATRLQSLENATLQAENVTVLQAVGAPLMQSADAVRLQAGNAVKLQNNELATLQAIASATVQSKMSVTFQGKFKAVLQSGFR
VIPR	ACZ71781	PKLQASQA	TRLQSLEN	ATLQAENV	TVLQAVGA	PLMQSADA	VRLQAGNA	VKLQNNEL	ATLQAIAS	ATVQSKMS	VTFQGKFK	AVLQSGFR	PKLQASQATRLQSLENATLQAENVTVLQAVGAPLMQSADAVRLQAGNAVKLQNNELATLQAIASATVQSKMSVTFQGKFKAVLQSGFR
VIPR	ACZ71796	PKLQASQA	TRLQSLEN	ATLQAENV	TVLQAVGA	PLMQSADA	VRLQAGNA	VKLQNNEL	ATLQAIAS	ATVQSKMS	VTFQGKFK	AVLQSGFR	PKLQASQATRLQSLENATLQAENVTVLQAVGAPLMQSADAVRLQAGNAVKLQNNELATLQAIASATVQSKMSVTFQGKFKAVLQSGFR
VIPR	ACZ71810	PKLQASQA	TRLQSLEN	ATLQAENV	TVLQAVGA	PLMQSADA	VRLQAGNA	VKLQNNEL	ATLQAIAS	ATVQSKMS	VTFQGKFK	AVLQSGFR	PKLQASQATRLQSLENATLQAENVTVLQAVGAPLMQSADAVRLQAGNAVKLQNNELATLQAIASATVQSKMSVTFQGKFKAVLQSGFR
VIPR	ACZ71825	PKLQASQA	TRLQSLEN	ATLQAENV	TVLQAVGA	PLMQSADA	VRLQAGNA	VKLQNNEL	ATLQAIAS	ATVQSKMS	VTFQGKFK	AVLQSGFR	PKLQASQATRLQSLENATLQAENVTVLQAVGAPLMQSADAVRLQAGNAVKLQNNELATLQAIASATVQSKMSVTFQGKFKAVLQSGFR
VIPR	ACZ71840	PKLQASQA	TRLQSLEN	ATLQAENV	TVLQAVGA	PLMQSADA	VRLQAGNA	VKLQNNEL	ATLQAIAS	ATVQSKMS	VTFQGKFK	AVLQSGFR	PKLQASQATRLQSLENATLQAENVTVLQAVGAPLMQSADAVRLQAGNAVKLQNNELATLQAIASATVQSKMSVTFQGKFKAVLQSGFR
VIPR	ACZ71855	PKLQASQA	TRLQSLEN	ATLQAENV	TVLQAVGA	PLMQSADA	VRLQAGNA	VKLQNNEL	ATLQAIAS	ATVQSKMS	VTFQGKFK	AVLQSGFR	PKLQASQATRLQSLENATLQAENVTVLQAVGAPLMQSADAVRLQAGNAVKLQNNELATLQAIASATVQSKMSVTFQGKFKAVLQSGFR
VIPR	ACZ71870	PKLQASQA	TRLQSLEN	ATLQAENV	TVLQAVGA	PLMQSADA	VRLQAGNA	VKLQNNEL	ATLQAIAS	ATVQSKMS	VTFQGKFK	AVLQSGFR	PKLQASQATRLQSLENATLQAENVTVLQAVGAPLMQSADAVRLQAGNAVKLQNNELATLQAIASATVQSKMSVTFQGKFKAVLQSGFR
VIPR	ACZ71885	PKLQASQA	TRLQSLEN	ATLQAENV	TVLQAVGA	PLMQSADA	VRLQAGNA	VKLQNNEL	ATLQAIAS	ATVQSKMS	VTFQGKFK	AVLQSGFR	PKLQASQATRLQSLENATLQAENVTVLQAVGAPLMQSADAVRLQAGNAVKLQNNELATLQAIASATVQSKMSVTFQGKFKAVLQSGFR
VIPR	ACZ71900	PKLQASQA	TRLQSLEN	ATLQAENV	TVLQAVGA	PLMQSADA	VRLQAGNA	VKLQNNEL	ATLQAIAS	ATVQSKMS	VTFQGKFK	AVLQSGFR	PKLQASQATRLQSLENATLQAENVTVLQAVGAPLMQSADAVRLQAGNAVKLQNNELATLQAIASATVQSKMSVTFQGKFKAVLQSGFR
VIPR	ACZ71915	PKLQASQA	TRLQSLEN	ATLQAENV	TVLQAVGA	PLMQSADA	VRLQAGNA	VKLQNNEL	ATLQAIAS	ATVQSKMS	VTFQGKFK	AVLQSGFR	PKLQASQATRLQSLENATLQAENVTVLQAVGAPLMQSADAVRLQAGNAVKLQNNELATLQAIASATVQSKMSVTFQGKFKAVLQSGFR
VIPR	ACZ71930	PKLQASQA	TRLQSLEN	ATLQAENV	TVLQAVGA	PLMQSADA	VRLQAGNA	VKLQNNEL	ATLQAIAS	ATVQSKMS	VTFQGKFK	AVLQSGFR	PKLQASQATRLQSLENATLQAENVTVLQAVGAPLMQSADAVRLQAGNAVKLQNNELATLQAIASATVQSKMSVTFQGKFKAVLQSGFR
VIPR	ACZ71945	PKLQASQA	TRLQSLEN	ATLQAENV	TVLQAVGA	PLMQSADA	VRLQAGNA	VKLQNNEL	ATLQAIAS	ATVQSKMS	VTFQGKFK	AVLQSGFR	PKLQASQATRLQSLENATLQAENVTVLQAVGAPLMQSADAVRLQAGNAVKLQNNELATLQAIASATVQSKMSVTFQGKFKAVLQSGFR
VIPR	ACZ71960	PKLQASQA	TRLQSLEN	ATLQAENV	TVLQAVGA	PLMQSADA	VRLQAGNA	VKLQNNEL	ATLQAIAS	ATVQSKMS	VTFQGKFK	AVLQSGFR	PKLQASQATRLQSLENATLQAENVTVLQAVGAPLMQSADAVRLQAGNAVKLQNNELATLQAIASATVQSKMSVTFQGKFKAVLQSGFR
VIPR	ACZ71975	PKLQASQA	TRLQSLEN	ATLQAENV	TVLQAVGA	PLMQSADA	VRLQAGNA	VKLQNNEL	ATLQAIAS	ATVQSKMS	VTFQGKFK	AVLQSGFR	PKLQASQATRLQSLENATLQAENVTVLQAVGAPLMQSADAVRLQAGNAVKLQNNELATLQAIASATVQSKMSVTFQGKFKAVLQSGFR
VIPR	ACZ71990	PKLQASQA	TRLQSLEN	ATLQAENV	TVLQAVGV	PLMQSADA	VRLQAGNA	VKLQNNEL	ATLQAIAS	ATVQSKMS	VTFQGKFK	AVLQSGFR	PKLQASQATRLQSLENATLQAENVTVLQAVGVPLMQSADAVRLQAGNAVKLQNNELATLQAIASATVQSKMSVTFQGKFKAVLQSGFR
VIPR	ACZ72004	PKLQASQA	TRLQSLEN	ATLQAENV	TVLQAVGV	PLMQSADA	VRLQAGNA	VKLQNNEL	ATLQAIAS	ATVQSKMS	VTFQGKFK	AVLQSGFR	PKLQASQATRLQSLENATLQAENVTVLQAVGVPLMQSADAVRLQAGNAVKLQNNELATLQAIASATVQSKMSVTFQGKFKAVLQSGFR
VIPR	ACZ72019	PKLQASQA	TRLQSLEN	ATLQAENV	TVLQAVGA	PLMQSADA	VRLQAGNA	VKLQNNEL	ATLQAIAS	ATVQSKMS	VTFQGKFK	AVLQSGFR	PKLQASQATRLQSLENATLQAENVTVLQAVGAPLMQSADAVRLQAGNAVKLQNNELATLQAIASATVQSKMSVTFQGKFKAVLQSGFR
VIPR	ACZ72034	PKLQASQA	TRLQSLEN	ATLQAENV	TVLQAVGV	PLMQSADA	VRLQAGNA	VKLQNNEL	ATLQAIAS	ATVQSKMS	VTFQGKFK	AVLQSGFR	PKLQASQATRLQSLENATLQAENVTVLQAVGVPLMQSADAVRLQAGNAVKLQNNELATLQAIASATVQSKMSVTFQGKFKAVLQSGFR
VIPR	ACZ72049	PKLQASQA	TRLQSLEN	ATLQAENV	TVLQAVGA	PLMQSADA	VRLQAGNA	VKLQNNEL	ATLQAIAS	ATVQSKMS	VTFQGKFK	AVLQSGFR	PKLQASQATRLQSLENATLQAENVTVLQAVGAPLMQSADAVRLQAGNAVKLQNNELATLQAIASATVQSKMSVTFQGKFKAVLQSGFR
VIPR	ACZ72064	PKLQASQA	TRLQSLEN	ATLQAENV	TVLQAVGA	PLMQSADA	VRLQAGNA	VKLQNNEL	ATLQAIAS	ATVQSKMS	VTFQGKFK	AVLQSGFR	PKLQASQATRLQSLENATLQAENVTVLQAVGAPLMQSADAVRLQAGNAVKLQNNELATLQAIASATVQSKMSVTFQGKFKAVLQSGFR
VIPR	ACZ72077	PKLQASQA	TRLQSLEN	ATLQAENV	TVLQAVGV	PLMQSADA	VRLQAGNA	VKLQNNEL	ATLQAIAS	ATVQSKMS	VTFQGKFK	AVLQSGFR	PKLQASQATRLQSLENATLQAENVTVLQAVGVPLMQSADAVRLQAGNAVKLQNNELATLQAIASATVQSKMSVTFQGKFKAVLQSGFR
VIPR	ACZ72092	PKLQASQA	TRLQSLEN	ATLQAENV	TVLQAVGA	PLMQSADA	VRLQAGNA	VKLQNNEL	ATLQAIAS	ATVQSKMS	VTFQGKFK	AVLQSGFR	PKLQASQATRLQSLENATLQAENVTVLQAVGAPLMQSADAVRLQAGNAVKLQNNELATLQAIASATVQSKMSVTFQGKFKAVLQSGFR
VIPR	ACZ72107	PKLQASQA	TRLQSLEN	ATLQAENV	TVLQAVGA	PLMQSADA	VRLQAGNA	VKLQNNEL	ATLQAIAS	ATVQSKMS	VTFQGKFK	AVLQSGFR	PKLQASQATRLQSLENATLQAENVTVLQAVGAPLMQSADAVRLQAGNAVKLQNNELATLQAIASATVQSKMSVTFQGKFKAVLQSGFR
VIPR	ACZ72121	PKLQASQA	TRLQSLEN	ATLQAENV	TVLQAVGV	PLMQSADA	VRLQAGNA	VKLQNNEL	ATLQAIAS	ATVQSKMS	VTFQGKFK	AVLQSGFR	PKLQASQATRLQSLENATLQAENVTVLQAVGVPLMQSADAVRLQAGNAVKLQNNELATLQAIASATVQSKMSVTFQGKFKAVLQSGFR
VIPR	ACZ72135	PKLQASQA	TRLQSLEN	ATLQAENV	TVLQAVGV	PLMQSADA	VRLQAGNA	VKLQNNEL	ATLQAIAS	ATVQSKMS	VTFQGKFK	AVLQSGFR	PKLQASQATRLQSLENATLQAENVTVLQAVGVPLMQSADAVRLQAGNAVKLQNNELATLQAIASATVQSKMSVTFQGKFKAVLQSGFR
VIPR	ACZ72150	PKLQASQA	TRLQSLEN	ATLQAENV	TVLQAVGV	PLMQSADA	VRLQAGNA	VKLQNNEL	ATLQAIAS	ATVQSKMS	VTFQGKFK	AVLQSGFR	PKLQASQATRLQSLENATLQAENVTVLQAVGVPLMQSADAVRLQAGNAVKLQNNELATLQAIASATVQSKMSVTFQGKFKAVLQSGFR
VIPR	ACZ72165	PKLQASQA	TRLQSLEN	ATLQAENV	TVLQAVGA	PLMQSADA	VRLQAGNA	VKLQNNEL	ATLQAIAS	ATVQSKMS	VTFQGKFK	AVLQSGFR	PKLQASQATRLQSLENATLQAENVTVLQAVGAPLMQSADAVRLQAGNAVKLQNNELATLQAIASATVQSKMSVTFQGKFKAVLQSGFR
VIPR	ACZ72179	PKLQASQA	TRLQSLEN	ATLQAENV	TVLQAVGA	PLMQSADA	VRLQAGNA	VKLQNNEL	ATLQAIAS	ATVQSKMS	VTFQGKFK	AVLQSGFR	PKLQASQATRLQSLENATLQAENVTVLQAVGAPLMQSADAVRLQAGNAVKLQNNELATLQAIASATVQSKMSVTFQGKFKAVLQSGFR
VIPR	ACZ72194	PKLQASQA	TRLQSLEN	ATLQAENV	TVLQAVGA	PLMQSADA	VRLQAGNA	VKLQNNEL	ATLQAIAS	ATVQSKMS	VTFQGKFK	AVLQSGFR	PKLQASQATRLQSLENATLQAENVTVLQAVGAPLMQSADAVRLQAGNAVKLQNNELATLQAIASATVQSKMSVTFQGKFKAVLQSGFR
VIPR	ACZ72209	PKLQASQA	TRLQSLEN	ATLQAENV	TVLQAVGV	PLMQSADA	VRLQAGNA	VKLQNNEL	ATLQAIAS	ATVQSKMS	VTFQGKFK	AVLQSGFR	PKLQASQATRLQSLENATLQAENVTVLQAVGVPLMQSADAVRLQAGNAVKLQNNELATLQAIASATVQSKMSVTFQGKFKAVLQSGFR
VIPR	ACZ72224	PKLQASQA	TRLQSLEN	ATLQAENV	TVLQAVGV	PLMQSADA	VRLQAGNA	VKLQNNEL	ATLQAIAS	ATVQSKMS	VTFQGKFK	AVLQSGFR	PKLQASQATRLQSLENATLQAENVTVLQAVGVPLMQSADAVRLQAGNAVKLQNNELATLQAIASATVQSKMSVTFQGKFKAVLQSGFR
VIPR	ACZ72239	PKLQASQA	TRLQSLEN	ATLQAENV	TVLQAVGV	PLMQSADA	VRLQAGNA	VKLQNNEL	ATLQAIAS	ATVQSKMS	VTFQGKFK	AVLQSGFR	PKLQASQATRLQSLENATLQAENVTVLQAVGVPLMQSADAVRLQAGNAVKLQNNELATLQAIASATVQSKMSVTFQGKFKAVLQSGFR
VIPR	ACZ72253	PKLQASQA	TRLQSLEN	ATLQAENV	TVLQAVGA	PLMQSADA	VRLQAGNA	VKLQNNEL	ATLQAIAS	ATVQSKMS	VTFQGKFK	AVLQSGFR	PKLQASQATRLQSLENATLQAENVTVLQAVGAPLMQSADAVRLQAGNAVKLQNNELATLQAIASATVQSKMSVTFQGKFKAVLQSGFR
VIPR	ACZ72268	PKLQASQA	TRLQSLEN	ATLQAENV	TVLQAVGV	PLMQSADA	VRLQAGNA	VKLQNNEL	ATLQAIAS	ATVQSKMS	VTFQGKFK	AVLQSGFR	PKLQASQATRLQSLENATLQAENVTVLQAVGVPLMQSADAVRLQAGNAVKLQNNELATLQAIASATVQSKMSVTFQGKFKAVLQSGFR
VIPR	ACZ72282	PKLQASQA	TRLQSLEN	ATLQAENV	TVLQAVGV	PLMQSADA	VRLQAGNA	VKLQNNEL	ATLQAIAS	ATVQSKMS	VTFQGKFK	AVLQSGFR	PKLQASQATRLQSLENATLQAENVTVLQAVGVPLMQSADAVRLQAGNAVKLQNNELATLQAIASATVQSKMSVTFQGKFKAVLQSGFR
VIPR	ADC35482	PKLQASQA	TRLQSLEN	ATLQAENV	TVLQAVGA	PLMQSADA	VRLQAGNA	VKLQNNEL	ATLQAIAS	ATVQSKMS	VTFQGKFK	AVLQSGFR	PKLQASQATRLQSLENATLQAENVTVLQAVGAPLMQSADAVRLQAGNAVKLQNNELATLQAIASATVQSKMSVTFQGKFKAVLQSGFR
VIPR	ADC35496	PKLQASQA	TRLQSLEN	ATLQAENV	TVLQAVGA	PLMQSADA	VRLQAGNA	VKLQNNEL	ATLQAIAS	ATVQSKMS	VTFQGKFK	AVLQSGFR	PKLQASQATRLQSLENATLQAENVTVLQAVGAPLMQSADAVRLQAGNAVKLQNNELATLQAIASATVQSKMSVTFQGKFKAVLQSGFR
VIPR	ADC35510	PKLQASQA	TRLQSLEN	ATLQAENV	TVLQAVGA	PLMQSADA	VRLQAGNA	VKLQNNEL	ATLQAIAS	ATVQSKMS	VTFQGKFK	AVLQSGFR	PKLQASQATRLQSLENATLQAENVTVLQAVGAPLMQSADAVRLQAGNAVKLQNNELATLQAIASATVQSKMSVTFQGKFKAVLQSGFR
VIPR	ADE34721	PKLQASQA	TKLQSLEN	ATLQAENV	TVLQAVGA	PMMQSADA	VRLQAGNA	VKLQNNEL	ATLQAIAS	ATVQSKMS	VTFQGKFK	AVLQSGFR	PKLQASQATKLQSLENATLQAENVTVLQAVGAPMMQSADAVRLQAGNAVKLQNNELATLQAIASATVQSKMSVTFQGKFKAVLQSGFR
VIPR	ADE34732	PKLQASQA	TKLQSLEN	ATLQAENV	TVLQAVGA	PMMQSADA	VRLQAGNA	VKLQNNEL	ATLQAIAS	ATVQSKMS	VTFQGKFK	AVLQSGFR	PKLQASQATKLQSLENATLQAENVTVLQAVGAPMMQSADAVRLQAGNAVKLQNNELATLQAIASATVQSKMSVTFQGKFKAVLQSGFR
VIPR	ADE34743	PKLQASQA	TKLQSLEN	ATLQAENV	TVLQAVGA	PMMQSADA	VRLQAGNA	VKLQNNEL	ATLQAIAS	ATVQSKMS	VTFQGKFK	AVLQSGFR	PKLQASQATKLQSLENATLQAENVTVLQAVGAPMMQSADAVRLQAGNAVKLQNNELATLQAIASATVQSKMSVTFQGKFKAVLQSGFR
VIPR	ADE34754	PKLQASQA	TKLQSLEN	ATLQAENV	TVLQAVGA	PMMQSADA	VRLQAGNA	VKLQNNEL	ATLQAIAS	ATVQSKMS	VTFQGKFK	AVLQSGFR	PKLQASQATKLQSLENATLQAENVTVLQAVGAPMMQSADAVRLQAGNAVKLQNNELATLQAIASATVQSKMSVTFQGKFKAVLQSGFR
VIPR	ADE34765	PKLQASQA	TKLQSLEN	ATLQAENV	TVLQAVGA	PMMQSADA	VRLQAGNA	VKLQNNEL	ATLQAIAS	ATVQSKMS	VTFQGKFK	AVLQSGFR	PKLQASQATKLQSLENATLQAENVTVLQAVGAPMMQSADAVRLQAGNAVKLQNNELATLQAIASATVQSKMSVTFQGKFKAVLQSGFR
VIPR	ADE34778	PKLQASQA	TKLQSLEN	ATLQAENV	TVLQAVGA	PMMQSADA	VRLQAGNA	VKLQNNEL	ATLQAIAS	ATVQSKMS	VTFQGKFK	AVLQSGFR	PKLQASQATKLQSLENATLQAENVTVLQAVGAPMMQSADAVRLQAGNAVKLQNNELATLQAIASATVQSKMSVTFQGKFKAVLQSGFR
VIPR	ADE34789	PKLQASQA	TKLQSLEN	ATLQAENV	TVLQAVGA	PMMQSADA	VRLQAGNA	VKLQNNEL	ATLQAIAS	ATVQSKMS	VTFQGKFK	AVLQSGFR	PKLQASQATKLQSLENATLQAENVTVLQAVGAPMMQSADAVRLQAGNAVKLQNNELATLQAIASATVQSKMSVTFQGKFKAVLQSGFR
VIPR	ADE34800	PKLQASQA	TKLQSLEN	ATLQAENV	TVLQAVGA	PMMQSADA	VRLQAGNA	VKLQNNEL	ATLQAIAS	ATVQSKMS	VTFQGKFK	AVLQSGFR	PKLQASQATKLQSLENATLQAENVTVLQAVGAPMMQSADAVRLQAGNAVKLQNNELATLQAIASATVQSKMSVTFQGKFKAVLQSGFR
VIPR	ADE34811	PKLQASQA	TKLQSLEN	ATLQAENV	TVLQAVGA	PMMQSADA	VRLQAGNA	VKLQNNEL	ATLQAIAS	ATVQSKMS	VTFQGKFK	AVLQSGFR	PKLQASQATKLQSLENATLQAENVTVLQAVGAPMMQSADAVRLQAGNAVKLQNNELATLQAIASATVQSKMSVTFQGKFKAVLQSGFR
VIPR	ADE34822	PKLQASQA	TKLQSLEN	ATLQAENV	TVLQAVGA	PMMQSADA	VRLQAGNA	VKLQNNEL	ATLQAIAS	ATVQSKMS	VTFQGKFK	AVLQSGFR	PKLQASQATKLQSLENATLQAENVTVLQAVGAPMMQSADAVRLQAGNAVKLQNNELATLQAIASATVQSKMSVTFQGKFKAVLQSGFR
VIPR	ADI59786	PRLQAAAD	TRLQSLEN	PRLQCTTN	AVMQSVGA	SQFQSKDT	VRLQAGTA	VVLQNNEL	TVLQALQS	SQIQSRLT	VKLQSKRT	SFLQSGIV	PRLQAAADTRLQSLENPRLQCTTNAVMQSVGASQFQSKDTVRLQAGTAVVLQNNELTVLQALQSSQIQSRLTVKLQSKRTSFLQSGIV
VIPR	ADM33557	PQLQAKQD	VKLQSLEN	PKMQADVT	ATLQSVGT	INLQARDD	VRLHAGSA	VKLQNNEL	SVLQAVAS	STIQSNMT	VKLQGKFQ	AALQAGLA	PQLQAKQDVKLQSLENPKMQADVTATLQSVGTINLQARDDVRLHAGSAVKLQNNELSVLQAVASSTIQSNMTVKLQGKFQAALQAGLA
VIPR	ADM33565	PQLQSKQD	VKLQSLEN	PKLQSEVT	ATLQSVGT	VNLQAKDE	VRLHAGSA	VKLQNNEL	TVLQAVAS	STVQSNMT	VKLQGKVQ	AALQAGLT	PQLQSKQDVKLQSLENPKLQSEVTATLQSVGTVNLQAKDEVRLHAGSAVKLQNNELTVLQAVASSTVQSNMTVKLQGKVQAALQAGLT
VIPR	ADM33573	PQLQAKQD	VKLQSLEN	PKMQADVT	ATLQSVGT	INLQARDD	VRLHAGSA	VKLQNNEL	SVLQAVAS	STIQSNMT	VKLQGKFQ	AALQAGLA	PQLQAKQDVKLQSLENPKMQADVTATLQSVGTINLQARDDVRLHAGSAVKLQNNELSVLQAVASSTIQSNMTVKLQGKFQAALQAGLA
VIPR	ADM33581	PQLQSKQD	VKLQSLEN	PKLQSEVT	ATLQSVGT	VNLQAKDE	VRLHAGSA	VKLQNNEL	TVLQAVAS	STVQSNMT	VKLQGKVQ	AALQAGLT	PQLQSKQDVKLQSLENPKLQSEVTATLQSVGTVNLQAKDEVRLHAGSAVKLQNNELTVLQAVASSTVQSNMTVKLQGKVQAALQAGLT
VIPR	ADN03337	PKMQATND	TTLQSLEN	PRLHCTTN	AVMQSVGA	VAVQSKDL	IRLQAGVA	AVMQNNEL	TVLQALQS	SQIQSKLT	VKLQSKTK	SFLQSGIV	PKMQATNDTTLQSLENPRLHCTTNAVMQSVGAVAVQSKDLIRLQAGVAAVMQNNELTVLQALQSSQIQSKLTVKLQSKTKSFLQSGIV
VIPR	AEA10397	PKLQASQA	TRLQSLEN	ATLQAENV	TVLQAVGV	PLMQSADA	VRLQAGNA	VKLQNNEL	ATLQAIAS	ATVQSKMS	VTFQGKFK	AVLQSGFR	PKLQASQATRLQSLENATLQAENVTVLQAVGVPLMQSADAVRLQAGNAVKLQNNELATLQAIASATVQSKMSVTFQGKFKAVLQSGFR
VIPR	AEA10412	PKLQASQA	TRLQSLEN	ATLQAENV	TVLQAVGV	PLMQSADA	VRLQAGNA	VKLQNNEL	ATLQAIAS	ATVQSKMS	VTFQGKFK	AVLQSGFR	PKLQASQATRLQSLENATLQAENVTVLQAVGVPLMQSADAVRLQAGNAVKLQNNELATLQAIASATVQSKMSVTFQGKFKAVLQSGFR
VIPR	AEA10427	PKLQASQA	TRLQSLEN	ATLQAENV	TVLQAVGV	PLMQSADA	VRLQAGNA	VKLQNNEL	ATLQAIAS	ATVQSKMS	VTFQGKFK	AVLQSGFR	PKLQASQATRLQSLENATLQAENVTVLQAVGVPLMQSADAVRLQAGNAVKLQNNELATLQAIASATVQSKMSVTFQGKFKAVLQSGFR
VIPR	AEA10442	PKLQASQA	TRLQSLEN	ATLQAENV	TVLQAVGV	PLMQSADA	VRLQAGNA	VKLQNNEL	ATLQAIAS	ATVQSKMS	VTFQGKFK	AVLQSGFR	PKLQASQATRLQSLENATLQAENVTVLQAVGVPLMQSADAVRLQAGNAVKLQNNELATLQAIASATVQSKMSVTFQGKFKAVLQSGFR
VIPR	AEA10457	PKLQASQA	TRLQSLEN	ATLQAENV	TVLQAVGV	PLMQSADA	VRLQAGNA	VKLQNNEL	ATLQAIAS	ATVQSKMS	VTFQGKFK	AVLQSGFR	PKLQASQATRLQSLENATLQAENVTVLQAVGVPLMQSADAVRLQAGNAVKLQNNELATLQAIASATVQSKMSVTFQGKFKAVLQSGFR
VIPR	AEA10472	PKLQASQA	TRLQSLEN	ATLQAENV	TVLQAVGV	PLMQSADA	VRLQAGNA	VKLQNNEL	ATLQAIAS	ATVQSKMS	VTFQGKFK	AVLQSGFR	PKLQASQATRLQSLENATLQAENVTVLQAVGVPLMQSADAVRLQAGNAVKLQNNELATLQAIASATVQSKMSVTFQGKFKAVLQSGFR
VIPR	AEA10487	PKLQASQA	TRLQSLEN	ATLQAENV	TVLQAVGV	PLMQSADA	VRLQAGNA	VKLQNNEL	ATLQAIAS	ATVQSKMS	VTFQGKFK	AVLQSGFR	PKLQASQATRLQSLENATLQAENVTVLQAVGVPLMQSADAVRLQAGNAVKLQNNELATLQAIASATVQSKMSVTFQGKFKAVLQSGFR
VIPR	AEA10502	PKLQASQA	TRLQSLEN	ATLQAENV	TVLQAVGV	PLMQSADA	VRLQAGNA	VKLQNNEL	ATLQAIAS	ATVQSKMS	VTFQGKFK	AVLQSGFR	PKLQASQATRLQSLENATLQAENVTVLQAVGVPLMQSADAVRLQAGNAVKLQNNELATLQAIASATVQSKMSVTFQGKFKAVLQSGFR
VIPR	AEA10517	PKLQASQA	TRLQSLEN	ATLQAENV	TVLQAVGV	PLMQSADA	VRLQAGNA	VKLQNNEL	ATLQAIAS	ATVQSKMS	VTFQGKFK	AVLQSGFR	PKLQASQATRLQSLENATLQAENVTVLQAVGVPLMQSADAVRLQAGNAVKLQNNELATLQAIASATVQSKMSVTFQGKFKAVLQSGFR
VIPR	AEA10532	PKLQASQA	TRLQSLEN	ATLQAENV	TVLQAVGV	PLMQSADA	VRLQAGNA	VKLQNNEL	ATLQAIAS	ATVQSKMS	VTFQGKFK	AVLQSGFR	PKLQASQATRLQSLENATLQAENVTVLQAVGVPLMQSADAVRLQAGNAVKLQNNELATLQAIASATVQSKMSVTFQGKFKAVLQSGFR
VIPR	AEA10547	PKLQASQA	TRLQSLEN	ATLQAENV	TVLQAVGV	PLMQSADA	VRLQAGNA	VKLQNNEL	ATLQAIAS	ATVQSKMS	VTFQGKFK	AVLQSGFR	PKLQASQATRLQSLENATLQAENVTVLQAVGVPLMQSADAVRLQAGNAVKLQNNELATLQAIASATVQSKMSVTFQGKFKAVLQSGFR
VIPR	AEA10562	PKLQASQA	TRLQSLEN	ATLQAENV	TVLQAVGV	PLMQSADA	VRLQAGNA	VKLQNNEL	ATLQAIAS	ATVQSKMS	VTFQGKFK	AVLQSGFR	PKLQASQATRLQSLENATLQAENVTVLQAVGVPLMQSADAVRLQAGNAVKLQNNELATLQAIASATVQSKMSVTFQGKFKAVLQSGFR
VIPR	AEA10577	PKLQASQA	TRLQSLEN	ATLQAENV	TVLQAVGV	PLMQSADA	VRLQAGNA	VKLQNNEL	ATLQAIAS	ATVQSKMS	VTFQGKFK	AVLQSGFR	PKLQASQATRLQSLENATLQAENVTVLQAVGVPLMQSADAVRLQAGNAVKLQNNELATLQAIASATVQSKMSVTFQGKFKAVLQSGFR
VIPR	AEA10592	PKLQASQA	TRLQSLEN	ATLQAENV	TVLQAVGV	PLMQSADA	VRLQAGNA	VKLQNNEL	ATLQAIAS	ATVQSKMS	VTFQGKFK	AVLQSGFR	PKLQASQATRLQSLENATLQAENVTVLQAVGVPLMQSADAVRLQAGNAVKLQNNELATLQAIASATVQSKMSVTFQGKFKAVLQSGFR
VIPR	AEA10607	PKLQASQA	TRLQSLEN	ATLQAENV	TVLQAVGV	PLMQSADA	VRLQAGNA	VKLQNNEL	ATLQAIAS	ATVQSKMS	VTFQGKFK	AVLQSGFR	PKLQASQATRLQSLENATLQAENVTVLQAVGVPLMQSADAVRLQAGNAVKLQNNELATLQAIASATVQSKMSVTFQGKFKAVLQSGFR
VIPR	AEA10622	PKLQASQA	TRLQSLEN	ATLQAENV	TVLQAVGV	PLMQSADA	VRLQAGNA	VKLQNNEL	ATLQAIAS	ATVQSKMS	VTFQGKFK	AVLQSGFR	PKLQASQATRLQSLENATLQAENVTVLQAVGVPLMQSADAVRLQAGNAVKLQNNELATLQAIASATVQSKMSVTFQGKFKAVLQSGFR
VIPR	AEA10637	PKLQASQA	TRLQSLEN	ATLQAENV	TVLQAVGV	PLMQSADA	VRLQAGNA	VKLQNNEL	ATLQAIAS	ATVQSKMS	VTFQGKFK	AVLQSGFR	PKLQASQATRLQSLENATLQAENVTVLQAVGVPLMQSADAVRLQAGNAVKLQNNELATLQAIASATVQSKMSVTFQGKFKAVLQSGFR
VIPR	AEA10652	PKLQASQA	TRLQSLEN	ATLQAENV	TVLQAVGV	PLMQSADA	VRLQAGNA	VKLQNNEL	ATLQAIAS	ATVQSKMS	VTFQGKFK	AVLQSGFR	PKLQASQATRLQSLENATLQAENVTVLQAVGVPLMQSADAVRLQAGNAVKLQNNELATLQAIASATVQSKMSVTFQGKFKAVLQSGFR
VIPR	AEA10667	PKLQASQA	TRLQSLEN	ATLQAENV	TVLQAVGV	PLMQSADA	VRLQAGNA	VKLQNNEL	ATLQAIAS	ATVQSKMS	VTFQGKFK	AVLQSGFR	PKLQASQATRLQSLENATLQAENVTVLQAVGVPLMQSADAVRLQAGNAVKLQNNELATLQAIASATVQSKMSVTFQGKFKAVLQSGFR
VIPR	AEA10682	PKLQASQA	TRLQSLEN	ATLQAENV	TVLQAVGV	PLMQSADA	VRLQAGNA	VKLQNNEL	ATLQAIAS	ATVQSKMS	VTFQGKFK	AVLQSGFR	PKLQASQATRLQSLENATLQAENVTVLQAVGVPLMQSADAVRLQAGNAVKLQNNELATLQAIASATVQSKMSVTFQGKFKAVLQSGFR
VIPR	AEA10697	PKLQASQA	TRLQSLEN	ATLQAENV	TVLQAVGV	PLMQSADA	VRLQAGNA	VKLQNNEL	ATLQAIAS	ATVQSKMS	VTFQGKFK	AVLQSGFR	PKLQASQATRLQSLENATLQAENVTVLQAVGVPLMQSADAVRLQAGNAVKLQNNELATLQAIASATVQSKMSVTFQGKFKAVLQSGFR
VIPR	AEA10712	PKLQASQA	TRLQSLEN	ATLQAENV	TVLQAVGV	PLMQSADA	VRLQAGNA	VKLQNNEL	ATLQAIAS	ATVQSKMS	VTFQGKFK	AVLQSGFR	PKLQASQATRLQSLENATLQAENVTVLQAVGVPLMQSADAVRLQAGNAVKLQNNELATLQAIASATVQSKMSVTFQGKFKAVLQSGFR
VIPR	AEA10727	PKLQASQA	TRLQSLEN	ATLQAENV	TVLQAVGV	PLMQSADA	VRLQAGNA	VKLQNNEL	ATLQAIAS	ATVQSKMS	VTFQGKFK	AVLQSGFR	PKLQASQATRLQSLENATLQAENVTVLQAVGVPLMQSADAVRLQAGNAVKLQNNELATLQAIASATVQSKMSVTFQGKFKAVLQSGFR
VIPR	AEA10742	PKLQASQA	TRLQSLEN	ATLQAENV	TVLQAVGV	PLMQSADA	VRLQAGNA	VKLQNNEL	ATLQAIAS	ATVQSKMS	VTFQGKFK	AVLQSGFR	PKLQASQATRLQSLENATLQAENVTVLQAVGVPLMQSADAVRLQAGNAVKLQNNELATLQAIASATVQSKMSVTFQGKFKAVLQSGFR
VIPR	AEA10757	PKLQASQA	TRLQSLEN	ATLQAENV	TVLQAVGV	PLMQSADA	VRLQAGNA	VKLQNNEL	ATLQAIAS	ATVQSKMS	VTFQGKFK	AVLQSGFR	PKLQASQATRLQSLENATLQAENVTVLQAVGVPLMQSADAVRLQAGNAVKLQNNELATLQAIASATVQSKMSVTFQGKFKAVLQSGFR
VIPR	AEA10772	PKLQASQA	TRLQSLEN	ATLQAENV	TVLQAVGV	PLMQSADA	VRLQAGNA	VKLQNNEL	ATLQAIAS	ATVQSKMS	VTFQGKFK	AVLQSGFR	PKLQASQATRLQSLENATLQAENVTVLQAVGVPLMQSADAVRLQAGNAVKLQNNELATLQAIASATVQSKMSVTFQGKFKAVLQSGFR
VIPR	AEA10787	PKLQASQA	TRLQSLEN	ATLQAENV	TVLQAVGV	PLMQSADA	VRLQAGNA	VKLQNNEL	ATLQAIAS	ATVQSKMS	VTFQGKFK	AVLQSGFR	PKLQASQATRLQSLENATLQAENVTVLQAVGVPLMQSADAVRLQAGNAVKLQNNELATLQAIASATVQSKMSVTFQGKFKAVLQSGFR
VIPR	AEA10802	PKLQASQA	TRLQSLEN	ATLQAENV	TVLQAVGV	PLMQSADA	VRLQAGNA	VKLQNNEL	ATLQAIAS	ATVQSKMS	VTFQGKFK	AVLQSGFR	PKLQASQATRLQSLENATLQAENVTVLQAVGVPLMQSADAVRLQAGNAVKLQNNELATLQAIASATVQSKMSVTFQGKFKAVLQSGFR
VIPR	AEA10817	PKLQASQA	TRLQSLEN	ATLQAENV	TVLQAVGV	PLMQSADA	VRLQAGNA	VKLQNNEL	ATLQAIAS	ATVQSKMS	VTFQGKFK	AVLQSGFR	PKLQASQATRLQSLENATLQAENVTVLQAVGVPLMQSADAVRLQAGNAVKLQNNELATLQAIASATVQSKMSVTFQGKFKAVLQSGFR
VIPR	AEA10832	PKLQASQA	TRLQSLEN	ATLQAENV	TVLQAVGV	PLMQSADA	VRLQAGNA	VKLQNNEL	ATLQAIAS	ATVQSKMS	VTFQGKFK	AVLQSGFR	PKLQASQATRLQSLENATLQAENVTVLQAVGVPLMQSADAVRLQAGNAVKLQNNELATLQAIASATVQSKMSVTFQGKFKAVLQSGFR
VIPR	AEA10847	PKLQASQA	TRLQSLEN	ATLQAENV	TVLQAVGV	PLMQSADA	VRLQAGNA	VKLQNNEL	ATLQAIAS	ATVQSKMS	VTFQGKFK	AVLQSGFR	PKLQASQATRLQSLENATLQAENVTVLQAVGVPLMQSADAVRLQAGNAVKLQNNELATLQAIASATVQSKMSVTFQGKFKAVLQSGFR
VIPR	AEA10862	PKLQASQA	TRLQSLEN	ATLQAENV	TVLQAVGV	PLMQSADA	VRLQAGNA	VKLQNNEL	ATLQAIAS	ATVQSKMS	VTFQGKFK	AVLQSGFR	PKLQASQATRLQSLENATLQAENVTVLQAVGVPLMQSADAVRLQAGNAVKLQNNELATLQAIASATVQSKMSVTFQGKFKAVLQSGFR
VIPR	AEA10877	PKLQASQA	TRLQSLEN	ATLQAENV	TVLQAVGV	PLMQSADA	VRLQAGNA	VKLQNNEL	ATLQAIAS	ATVQSKMS	VTFQGKFK	AVLQSGFR	PKLQASQATRLQSLENATLQAENVTVLQAVGVPLMQSADAVRLQAGNAVKLQNNELATLQAIASATVQSKMSVTFQGKFKAVLQSGFR
VIPR	AEA10892	PKLQASQA	TRLQSLEN	ATLQAENV	TVLQAVGV	PLMQSADA	VRLQAGNA	VKLQNNEL	ATLQAIAS	ATVQSKMS	VTFQGKFK	AVLQSGFR	PKLQASQATRLQSLENATLQAENVTVLQAVGVPLMQSADAVRLQAGNAVKLQNNELATLQAIASATVQSKMSVTFQGKFKAVLQSGFR
VIPR	AEA10907	PKLQASQA	TRLQSLEN	ATLQAENV	TVLQAVGV	PLMQSADA	VRLQAGNA	VKLQNNEL	ATLQAIAS	ATVQSKMS	VTFQGKFK	AVLQSGFR	PKLQASQATRLQSLENATLQAENVTVLQAVGVPLMQSADAVRLQAGNAVKLQNNELATLQAIASATVQSKMSVTFQGKFKAVLQSGFR
VIPR	AEA10922	PKLQASQA	TRLQSLEN	ATLQAENV	TVLQAVGV	PLMQSADA	VRLQAGNA	VKLQNNEL	ATLQAIAS	ATVQSKMS	VTFQGKFK	AVLQSGFR	PKLQASQATRLQSLENATLQAENVTVLQAVGVPLMQSADAVRLQAGNAVKLQNNELATLQAIASATVQSKMSVTFQGKFKAVLQSGFR
VIPR	AEA10937	PKLQASQA	TRLQSLEN	ATLQAENV	TVLQAVGV	PLMQSADA	VRLQAGNA	VKLQNNEL	ATLQAIAS	ATVQSKMS	VTFQGKFK	AVLQSGFR	PKLQASQATRLQSLENATLQAENVTVLQAVGVPLMQSADAVRLQAGNAVKLQNNELATLQAIASATVQSKMSVTFQGKFKAVLQSGFR
VIPR	AEA10952	PKLQASQA	TRLQSLEN	ATLQAENV	TVLQAVGV	PLMQSADA	VRLQAGNA	VKLQNNEL	ATLQAIAS	ATVQSKMS	VTFQGKFK	AVLQSGFR	PKLQASQATRLQSLENATLQAENVTVLQAVGVPLMQSADAVRLQAGNAVKLQNNELATLQAIASATVQSKMSVTFQGKFKAVLQSGFR
VIPR	AEA10967	PKLQASQA	TRLQSLEN	ATLQAENV	TVLQAVGV	PLMQSADA	VRLQAGNA	VKLQNNEL	ATLQAIAS	ATVQSKMS	VTFQGKFK	AVLQSGFR	PKLQASQATRLQSLENATLQAENVTVLQAVGVPLMQSADAVRLQAGNAVKLQNNELATLQAIASATVQSKMSVTFQGKFKAVLQSGFR
VIPR	AEA10982	PKLQASQA	TRLQSLEN	ATLQAENV	TVLQAVGV	PLMQSADA	VRLQAGNA	VKLQNNEL	ATLQAIAS	ATVQSKMS	VTFQGKFK	AVLQSGFR	PKLQASQATRLQSLENATLQAENVTVLQAVGVPLMQSADAVRLQAGNAVKLQNNELATLQAIASATVQSKMSVTFQGKFKAVLQSGFR
VIPR	AEA10997	PKLQASQA	TRLQSLEN	ATLQAENV	TVLQAVGA	PLMQSADA	VRLQAGNA	VKLQNNEL	ATLQAIAS	ATVQSKMS	VTFQGKFK	AVLQSGFR	PKLQASQATRLQSLENATLQAENVTVLQAVGAPLMQSADAVRLQAGNAVKLQNNELATLQAIASATVQSKMSVTFQGKFKAVLQSGFR
VIPR	AEA11012	PKLQASQA	TRLQSLEN	ATLQAENV	TVLQAVGA	PLMQSADA	VRLQAGNA	VKLQNNEL	ATLQAIAS	ATVQSKMS	VTFQGKFK	AVLQSGFR	PKLQASQATRLQSLENATLQAENVTVLQAVGAPLMQSADAVRLQAGNAVKLQNNELATLQAIASATVQSKMSVTFQGKFKAVLQSGFR
VIPR	AEN19355	PRLQAASD	TKLQSLEN	TKVQCSTN	AVMQSVGA	TTVQSKDT	VRLQAGTA	TVLQNNEL	TVLQALQS	SQFQSKLT	IKLQSKRT	SFLQSGIV	PRLQAASDTKLQSLENTKVQCSTNAVMQSVGATTVQSKDTVRLQAGTATVLQNNELTVLQALQSSQFQSKLTIKLQSKRTSFLQSGIV
VIPR	AEN19363	PRLQAASD	TKLQSLEN	TKVQCSTN	AVMQSVGA	TTVQSKDT	VRLQAGTA	TVLQNNEL	TVLQALQS	SQFQSKLT	IKLQSKRT	SFLQSGIV	PRLQAASDTKLQSLENTKVQCSTNAVMQSVGATTVQSKDTVRLQAGTATVLQNNELTVLQALQSSQFQSKLTIKLQSKRTSFLQSGIV
VIPR	AFD56971	PKLQASQA	TRLQSLEN	ATLQAENV	TVLQAVGA	PLMQSADA	VRLQAGNA	VKLQNNEL	ATLQAIAS	ATVQSKMS	VTFQGKFK	AVLQSGFR	PKLQASQATRLQSLENATLQAENVTVLQAVGAPLMQSADAVRLQAGNAVKLQNNELATLQAIASATVQSKMSVTFQGKFKAVLQSGFR
ViPR	AFE48800	PRLQAASD	TKLQSLEN	SKLQCTTN	AVMQSVGA	AFVQSKDT	VRLQAGTA	AVLQNNEL	TVLQALQS	SQIQSKLT	VKLQSKRS	SFLQSGIV	PRLQAASDTKLQSLENSKLQCTTNAVMQSVGAAFVQSKDTVRLQAGTAAVLQNNELTVLQALQSSQIQSKLTVKLQSKRSSFLQSGIV
ViPR	AFE48810	PRLQAASD	TKLQSLEN	SKLQCTTN	AVMQSVGA	AFVQSKDT	VRLQAGTA	AVLQNNEL	TVLQALQS	SQIQSKLT	VKLQSKRS	SFLQSGIV	PRLQAASDTKLQSLENSKLQCTTNAVMQSVGAAFVQSKDTVRLQAGTAAVLQNNELTVLQALQSSQIQSKLTVKLQSKRSSFLQSGIV
ViPR	AFE48811	PRLQAASD	TKLQSLEN	SKLQCTTN	AVMQSVGA	AFVQSKDT	VRLQAGTA	AVLQNNEL	TVLQALQS	SQIQSKLT	VKLQSKRS	SFLQSGIV	PRLQAASDTKLQSLENSKLQCTTNAVMQSVGAAFVQSKDTVRLQAGTAAVLQNNELTVLQALQSSQIQSKLTVKLQSKRSSFLQSGIV
ViPR	AFE48822	PRLQAASD	TKLQSLEN	SKLQCTTN	AVMQSVGA	AFVQSKDT	VRLQAGTA	AVLQNNEL	TVLQALQS	SQIQSKLT	VKLQSKRS	SFLQSGIV	PRLQAASDTKLQSLENSKLQCTTNAVMQSVGAAFVQSKDTVRLQAGTAAVLQNNELTVLQALQSSQIQSKLTVKLQSKRSSFLQSGIV
VIPR	AFG25758	PRLQAAAD	AKLQSLEN	PRLQCTTN	AVMQSVGA	SQFQSKDT	VRLQAGTA	VVLQNNEL	TVLHALQS	SQIQSRLT	VKLQSKRT	SFLQSGIV	PRLQAAADAKLQSLENPRLQCTTNAVMQSVGASQFQSKDTVRLQAGTAVVLQNNELTVLHALQSSQIQSRLTVKLQSKRTSFLQSGIV
VIPR	AFG25768	PRLQAAAD	TRLQSLEN	PRLQCTTN	AVMQSVGA	SQFQSKDT	VRLQAGTA	VVLQNNEL	TVLHALQS	SQIQSRLT	VKLQSKRT	SFLQSGIV	PRLQAAADTRLQSLENPRLQCTTNAVMQSVGASQFQSKDTVRLQAGTAVVLQNNELTVLHALQSSQIQSRLTVKLQSKRTSFLQSGIV
VIPR	AFK10253	PKLQASQA	TRLQSLEN	ATLQAENV	TVLQAVGA	PLMQSADA	VRLQAGNA	VKLQNNEL	ATLQAIAS	ATVQSKMS	VTFQGKFK	AVLQSGFR	PKLQASQATRLQSLENATLQAENVTVLQAVGAPLMQSADAVRLQAGNAVKLQNNELATLQAIASATVQSKMSVTFQGKFKAVLQSGFR
VIPR	AFM43866	PKLQASQA	TRLQSLEN	ATLQAENV	TVLQAVGA	PLMQSADA	VRLQAGNA	VKLQNNEL	ATLQAIAS	ATVQSKMS	VTFQGKFK	AVLQSGFR	PKLQASQATRLQSLENATLQAENVTVLQAVGAPLMQSADAVRLQAGNAVKLQNNELATLQAIASATVQSKMSVTFQGKFKAVLQSGFR
VIPR	AFO11505	PRLQAAAD	TRLQSLEN	PRLQCTTN	AVMQSVGA	SQFQSKDT	VRLQAGTA	VVLQNNEL	TVLQALQS	SQIQSRLT	VKLQSKRT	SFLQSGIV	PRLQAAADTRLQSLENPRLQCTTNAVMQSVGASQFQSKDTVRLQAGTAVVLQNNELTVLQALQSSQIQSRLTVKLQSKRTSFLQSGIV
VIPR	AFO11514	PRLQAAAD	TRLQSLEN	PRLQCTTN	AVMQSVGA	SQFQSKDT	VRLQAGTA	VVLQNNEL	TVLQALQS	SQIQSRLT	VKLQSKRT	SFLQSGIV	PRLQAAADTRLQSLENPRLQCTTNAVMQSVGASQFQSKDTVRLQAGTAVVLQNNELTVLQALQSSQIQSRLTVKLQSKRTSFLQSGIV
VIPR	AFR58671	PKLQASQA	TRLQSLEN	ATLQAENV	TVLQAVGA	PLMQSADA	VRLQAGNA	VKLQNNEL	ATLQAIAS	ATVQSKMS	VTFQGKFK	AVLQSGFR	PKLQASQATRLQSLENATLQAENVTVLQAVGAPLMQSADAVRLQAGNAVKLQNNELATLQAIASATVQSKMSVTFQGKFKAVLQSGFR
VIPR	AFR58685	PKLQASQA	TRLQSLEN	ATLQAENV	TVLQAVGA	PLMQSADA	VRLQAGNA	VKLQNNEL	ATLQAIAS	ATVQSKMS	VTFQGKFK	AVLQSGFR	PKLQASQATRLQSLENATLQAENVTVLQAVGAPLMQSADAVRLQAGNAVKLQNNELATLQAIASATVQSKMSVTFQGKFKAVLQSGFR
VIPR	AFR58699	PKLQASQA	TRLQSLEN	ATLQAENV	TVLQAVGA	PLMQSADA	VRLQAGNA	VKLQNNEL	ATLQAIAS	ATVQSKMS	VTFQGKFK	AVLQSGFR	PKLQASQATRLQSLENATLQAENVTVLQAVGAPLMQSADAVRLQAGNAVKLQNNELATLQAIASATVQSKMSVTFQGKFKAVLQSGFR
VIPR	AFR58713	PKLQASQA	TRLQSLEN	ATLQAENV	TVLQAVGA	PLMQSADA	VRLQAGNA	VKLQNNEL	ATLQAIAS	ATVQSKMS	VTFQGKFK	AVLQSGFR	PKLQASQATRLQSLENATLQAENVTVLQAVGAPLMQSADAVRLQAGNAVKLQNNELATLQAIASATVQSKMSVTFQGKFKAVLQSGFR
VIPR	AFR58727	PKLQASQA	TRLQSLEN	ATLQAENV	TVLQAVGA	PLMQSADA	VRLQAGNA	VKLQNNEL	ATLQAIAS	ATVQSKMS	VTFQGKFK	AVLQSGFR	PKLQASQATRLQSLENATLQAENVTVLQAVGAPLMQSADAVRLQAGNAVKLQNNELATLQAIASATVQSKMSVTFQGKFKAVLQSGFR
VIPR	AFR58741	PKLQASQA	TRLQSLEN	ATLQAENV	TVLQAVGA	PLMQSADA	VRLQAGNA	VKLQNNEL	ATLQAIAS	ATVQSKMS	VTFQGKFK	AVLQSGFR	PKLQASQATRLQSLENATLQAENVTVLQAVGAPLMQSADAVRLQAGNAVKLQNNELATLQAIASATVQSKMSVTFQGKFKAVLQSGFR
VIPR	AFY13306	PRLQASAD	TKVQGLEN	YKLQSQIV	TTLQAVGS	ALPQSKDS	VRLQAGSN	VKLQNNEI	SVLQATLS	AAMQSKLT	VVMQSGVR	GVLQSGLV	PRLQASADTKVQGLENYKLQSQIVTTLQAVGSALPQSKDSVRLQAGSNVKLQNNEISVLQATLSAAMQSKLTVVMQSGVRGVLQSGLV
VIPR	AGT17713	PRLQAAAD	TRLQSLEN	PRLQCTTN	AVLQSVGA	SQFQSKDT	VRLQAGTA	VVLQNNEL	TVLQALQS	SQIQSRLT	VKLQSKRT	SFLQSGIV	PRLQAAADTRLQSLENPRLQCTTNAVLQSVGASQFQSKDTVRLQAGTAVVLQNNELTVLQALQSSQIQSRLTVKLQSKRTSFLQSGIV
VIPR	AGT17724	PRLQAAAD	TRLQSLEN	PRLQCTTN	AVLQSVGA	SQFQSKDT	VRLQAGTA	VVLQNNEL	TVLQALQS	SQIQSRLT	VKLQSKRT	SFLQSGIV	PRLQAAADTRLQSLENPRLQCTTNAVLQSVGASQFQSKDTVRLQAGTAVVLQNNELTVLQALQSSQIQSRLTVKLQSKRTSFLQSGIV
VIPR	AGT17735	PRLQAAAD	TRLQSLEN	PRLQCTTN	AVLQSVGA	SQFQSKDT	VRLQAGTA	VVLQNNEL	TVLQALQS	SQIQSRLT	VKLQSKRT	SFLQSGIV	PRLQAAADTRLQSLENPRLQCTTNAVLQSVGASQFQSKDTVRLQAGTAVVLQNNELTVLQALQSSQIQSRLTVKLQSKRTSFLQSGIV
VIPR	AGT17746	PRLQAAAD	TRLQSLEN	PRLQCTTN	AVLQSVGA	SQFQSKDT	VRLQAGTA	VVLQNNEL	TVLQALQS	SQIQSRLT	VKLQSKRT	SFLQSGIV	PRLQAAADTRLQSLENPRLQCTTNAVLQSVGASQFQSKDTVRLQAGTAVVLQNNELTVLQALQSSQIQSRLTVKLQSKRTSFLQSGIV
VIPR	AGT17767	PKMQATND	TTLQSLEN	PRLHCTTN	AVMQSVGA	VAVQSKDL	IRLQAGVA	AVMQNNEL	TVLQALQS	SQIQSKLT	VKLQSKTK	SFLQSGIV	PKMQATNDTTLQSLENPRLHCTTNAVMQSVGAVAVQSKDLIRLQAGVAAVMQNNELTVLQALQSSQIQSKLTVKLQSKTKSFLQSGIV
VIPR	AGT20792	PKLQASQA	TRLQSLEN	ATLQAENV	TVLQAVGA	PLMQSADA	VRLQAGNA	VKLQNNEL	ATLQAIAS	ATVQSKMS	VTFQGKFK	AVLQSGFR	PKLQASQATRLQSLENATLQAENVTVLQAVGAPLMQSADAVRLQAGNAVKLQNNELATLQAIASATVQSKMSVTFQGKFKAVLQSGFR
VIPR	AGT20807	PKLQASQA	TRLQSLEN	ATLQAENV	TVLQAVGA	PLMQSADA	VRLQAGNA	VKLQNNEL	ATLQAIAS	ATVQSKMS	VTFQGKFK	AVLQSGFR	PKLQASQATRLQSLENATLQAENVTVLQAVGAPLMQSADAVRLQAGNAVKLQNNELATLQAIASATVQSKMSVTFQGKFKAVLQSGFR
VIPR	AGT20822	PKLQASQA	TRLQSLEN	ATLQAENV	TVLQAVGA	PLMQSADA	VRLQAGNA	VKLQNNEL	ATLQAIAS	ATVQSKMS	VTFQGKFK	AVLQSGFR	PKLQASQATRLQSLENATLQAENVTVLQAVGAPLMQSADAVRLQAGNAVKLQNNELATLQAIASATVQSKMSVTFQGKFKAVLQSGFR
VIPR	AGT20837	PKLQASQA	TRLQSLEN	ATLQAENV	TVLQAVGA	PLMQSADA	VRLQAGNA	VKLQNNEL	ATLQAIAS	ATVQSKMS	VTFQGKFK	AVLQSGFR	PKLQASQATRLQSLENATLQAENVTVLQAVGAPLMQSADAVRLQAGNAVKLQNNELATLQAIASATVQSKMSVTFQGKFKAVLQSGFR
VIPR	AGT20852	PKLQASQA	TRLQSLEN	ATLQAENV	TVLQAVGA	PLMQSADA	VRLQAGNA	VKLQNNEL	ATLQAIAS	ATVQSKMS	VTFQGKFK	AVLQSGFR	PKLQASQATRLQSLENATLQAENVTVLQAVGAPLMQSADAVRLQAGNAVKLQNNELATLQAIASATVQSKMSVTFQGKFKAVLQSGFR
VIPR	AGT20867	PKLQASQA	TRLQSLEN	ATLQAENV	TVLQAVGA	PLMQSADA	VRLQAGNA	VKLQNNEL	ATLQAIAS	ATVQSKMS	VTFQGKFK	AVLQSGFR	PKLQASQATRLQSLENATLQAENVTVLQAVGAPLMQSADAVRLQAGNAVKLQNNELATLQAIASATVQSKMSVTFQGKFKAVLQSGFR
VIPR	AGT20882	PKLQASQA	TRLQSLEN	ATLQAENV	TVLQAVGA	PLMQSADA	VRLQAGNA	VKLQNNEL	ATLQAIAS	ATVQSKMS	VTFQGKFK	AVLQSGFR	PKLQASQATRLQSLENATLQAENVTVLQAVGAPLMQSADAVRLQAGNAVKLQNNELATLQAIASATVQSKMSVTFQGKFKAVLQSGFR
VIPR	AGT20897	PKLQASQA	TRLQSLEN	ATLQAENV	TVLQAVGA	PLMQSADA	VRLQAGNA	VKLQNNEL	ATLQAIAS	ATVQSKMS	VTFQGKFK	AVLQSGFR	PKLQASQATRLQSLENATLQAENVTVLQAVGAPLMQSADAVRLQAGNAVKLQNNELATLQAIASATVQSKMSVTFQGKFKAVLQSGFR
VIPR	AGT20912	PKLQASQA	TRLQSLEN	ATLQAENV	TVLQAVGA	PLMQSADA	VRLQAGNA	VKLQNNEL	ATLQAIAS	ATVQSKMS	VTFQGKFK	AVLQSGFR	PKLQASQATRLQSLENATLQAENVTVLQAVGAPLMQSADAVRLQAGNAVKLQNNELATLQAIASATVQSKMSVTFQGKFKAVLQSGFR
VIPR	AGT20927	PKLQASQA	TRLQSLEN	ATLQAENV	TVLQAVGA	PLMQSADA	VRLQAGNA	VKLQNNEL	ATLQAIAS	ATVQSKMS	VTFQGKFK	AVLQSGFR	PKLQASQATRLQSLENATLQAENVTVLQAVGAPLMQSADAVRLQAGNAVKLQNNELATLQAIASATVQSKMSVTFQGKFKAVLQSGFR
VIPR	AGT20942	PKLQASQA	TRLQSLEN	ATLQAENV	TVLQAVGA	PLMQSADA	VRLQAGNA	VKLQNNEL	ATLQAIAS	ATVQSKMS	VTFQGKFK	AVLQSGFR	PKLQASQATRLQSLENATLQAENVTVLQAVGAPLMQSADAVRLQAGNAVKLQNNELATLQAIASATVQSKMSVTFQGKFKAVLQSGFR
VIPR	AGT20957	PKLQASQA	TRLQSLEN	ATLQAENV	TVLQAVGA	PLMQSADA	VRLQAGNA	VKLQNNEL	ATLQAIAS	ATVQSKMS	VTFQGKFK	AVLQSGFR	PKLQASQATRLQSLENATLQAENVTVLQAVGAPLMQSADAVRLQAGNAVKLQNNELATLQAIASATVQSKMSVTFQGKFKAVLQSGFR
VIPR	AGT20972	PKLQASQA	TRLQSLEN	ATLQAENV	TVLQAVGA	PLMQSADA	VRLQAGNA	VKLQNNEL	ATLQAIAS	ATVQSKMS	VTFQGKFK	AVLQSGFR	PKLQASQATRLQSLENATLQAENVTVLQAVGAPLMQSADAVRLQAGNAVKLQNNELATLQAIASATVQSKMSVTFQGKFKAVLQSGFR
VIPR	AGT20987	PKLQASQA	TRLQSLEN	ATLQAENV	TVLQAVGA	PLMQSADA	VRLQAGNA	VKLQNNEL	ATLQAIAS	ATVQSKMS	VTFQGKFK	AVLQSGFR	PKLQASQATRLQSLENATLQAENVTVLQAVGAPLMQSADAVRLQAGNAVKLQNNELATLQAIASATVQSKMSVTFQGKFKAVLQSGFR
VIPR	AGT21002	PKLQASQA	TRLQSLEN	ATLQAENV	TVLQAVGA	PLMQSADA	VRLQAGNA	VKLQNNEL	ATLQAIAS	ATVQSKMS	VTFQGKFK	AVLQSGFR	PKLQASQATRLQSLENATLQAENVTVLQAVGAPLMQSADAVRLQAGNAVKLQNNELATLQAIASATVQSKMSVTFQGKFKAVLQSGFR
VIPR	AGT21017	PKLQASQA	TRLQSLEN	ATLQAENV	TVLQAVGA	PLMQSADA	VRLQAGNA	VKLQNNEL	ATLQAIAS	ATVQSKMS	VTFQGKFK	AVLQSGFR	PKLQASQATRLQSLENATLQAENVTVLQAVGAPLMQSADAVRLQAGNAVKLQNNELATLQAIASATVQSKMSVTFQGKFKAVLQSGFR
VIPR	AGT21032	PKLQASQA	TRLQSLEN	ATLQAENV	TVLQAVGA	PLMQSADA	VRLQAGNA	VKLQNNEL	ATLQAIAS	ATVQSKMS	VTFQGKFK	AVLQSGFR	PKLQASQATRLQSLENATLQAENVTVLQAVGAPLMQSADAVRLQAGNAVKLQNNELATLQAIASATVQSKMSVTFQGKFKAVLQSGFR
VIPR	AGT21047	PKLQASQA	TRLQSLEN	ATLQAENV	TVLQAVGA	PLMQSADA	VRLQAGNA	VKLQNNEL	ATLQAIAS	ATVQSKMS	VTFQGKFK	AVLQSGFR	PKLQASQATRLQSLENATLQAENVTVLQAVGAPLMQSADAVRLQAGNAVKLQNNELATLQAIASATVQSKMSVTFQGKFKAVLQSGFR
VIPR	AGT21062	PKLQASQA	TRLQSLEN	ATLQAENV	TVLQAVGA	PLMQSADA	VRLQAGNA	VKLQNNEL	ATLQAIAS	ATVQSKMS	VTFQGKFK	AVLQSGFR	PKLQASQATRLQSLENATLQAENVTVLQAVGAPLMQSADAVRLQAGNAVKLQNNELATLQAIASATVQSKMSVTFQGKFKAVLQSGFR
VIPR	AGT21077	PKLQASQA	TRLQSLEN	ATLQAENV	TVLQAVGA	PLMQSADA	VRLQAGNA	VKLQNNEL	ATLQAIAS	ATVQSKMS	VTFQGKFK	AVLQSGFR	PKLQASQATRLQSLENATLQAENVTVLQAVGAPLMQSADAVRLQAGNAVKLQNNELATLQAIASATVQSKMSVTFQGKFKAVLQSGFR
VIPR	AGT21092	PKLQASQA	TRLQSLEN	ATLQAENV	TVLQAVGA	PLMQSADA	VRLQAGNA	VKLQNNEL	ATLQAIAS	ATVQSKMS	VTFQGKFK	AVLQSGFR	PKLQASQATRLQSLENATLQAENVTVLQAVGAPLMQSADAVRLQAGNAVKLQNNELATLQAIASATVQSKMSVTFQGKFKAVLQSGFR
VIPR	AGT21107	PKLQASQA	TRLQSLEN	ATLQAENV	TVLQAVGA	PLMQSADA	VRLQAGNA	VKLQNNEL	ATLQAIAS	ATVQSKMS	VTFQGKFK	AVLQSGFR	PKLQASQATRLQSLENATLQAENVTVLQAVGAPLMQSADAVRLQAGNAVKLQNNELATLQAIASATVQSKMSVTFQGKFKAVLQSGFR
VIPR	AGT21122	PKLQASQA	TRLQSLEN	ATLQAENV	TVLQAVGA	PLMQSADA	VRLQAGNA	VKLQNNEL	ATLQAIAS	ATVQSKMS	VTFQGKFK	AVLQSGFR	PKLQASQATRLQSLENATLQAENVTVLQAVGAPLMQSADAVRLQAGNAVKLQNNELATLQAIASATVQSKMSVTFQGKFKAVLQSGFR
VIPR	AGT21137	PKLQASQA	TRLQSLEN	ATLQAENV	TVLQAVGA	PLMQSADA	VRLQAGNA	VKLQNNEL	ATLQAIAS	ATVQSKMS	VTFQGKFK	AVLQSGFR	PKLQASQATRLQSLENATLQAENVTVLQAVGAPLMQSADAVRLQAGNAVKLQNNELATLQAIASATVQSKMSVTFQGKFKAVLQSGFR
VIPR	AGT21152	PKLQASQA	TRLQSLEN	ATLQAENV	TVLQAVGA	PLMQSADA	VRLQAGNA	VKLQNNEL	ATLQAIAS	ATVQSKMS	VTFQGKFK	AVLQSGFR	PKLQASQATRLQSLENATLQAENVTVLQAVGAPLMQSADAVRLQAGNAVKLQNNELATLQAIASATVQSKMSVTFQGKFKAVLQSGFR
VIPR	AGT21167	PKLQASQA	TRLQSLEN	ATLQAENV	TVLQAVGA	PLMQSADA	VRLQAGNA	VKLQNNEL	ATLQAIAS	ATVQSKMS	VTFQGKFK	AVLQSGFR	PKLQASQATRLQSLENATLQAENVTVLQAVGAPLMQSADAVRLQAGNAVKLQNNELATLQAIASATVQSKMSVTFQGKFKAVLQSGFR
VIPR	AGT21182	PKLQASQA	TRLQSLEN	ATLQAENV	TVLQAVGA	PLMQSADA	VRLQAGNA	VKLQNNEL	ATLQAIAS	ATVQSKMS	VTFQGKFK	AVLQSGFR	PKLQASQATRLQSLENATLQAENVTVLQAVGAPLMQSADAVRLQAGNAVKLQNNELATLQAIASATVQSKMSVTFQGKFKAVLQSGFR
VIPR	AGT21197	PKLQASQA	TRLQSLEN	ATLQAENV	TVLQAVGA	PLMQSADA	VRLQAGNA	VKLQNNEL	ATLQAIAS	ATVQSKMS	VTFQGKFK	AVLQSGFR	PKLQASQATRLQSLENATLQAENVTVLQAVGAPLMQSADAVRLQAGNAVKLQNNELATLQAIASATVQSKMSVTFQGKFKAVLQSGFR
VIPR	AGT21212	PKLQASQA	TRLQSLEN	ATLQAENV	TVLQAVGA	PLMQSADA	VRLQAGNA	VKLQNNEL	ATLQAIAS	ATVQSKMS	VTFQGKFK	AVLQSGFR	PKLQASQATRLQSLENATLQAENVTVLQAVGAPLMQSADAVRLQAGNAVKLQNNELATLQAIASATVQSKMSVTFQGKFKAVLQSGFR
VIPR	AGT21227	PKLQASQA	TRLQSLEN	ATLQAENV	TVLQAVGA	PLMQSADA	VRLQAGNA	VKLQNNEL	ATLQAIAS	ATVQSKMS	VTFQGKFK	AVLQSGFR	PKLQASQATRLQSLENATLQAENVTVLQAVGAPLMQSADAVRLQAGNAVKLQNNELATLQAIASATVQSKMSVTFQGKFKAVLQSGFR
VIPR	AGT21242	PKLQASQA	TRLQSLEN	ATLQAENV	TVLQAVGA	PLMQSADA	VRLQAGNA	VKLQNNEL	ATLQAIAS	ATVQSKMS	VTFQGKFK	AVLQSGFR	PKLQASQATRLQSLENATLQAENVTVLQAVGAPLMQSADAVRLQAGNAVKLQNNELATLQAIASATVQSKMSVTFQGKFKAVLQSGFR
VIPR	AGT21257	PKLQASQA	TRLQSLEN	ATLQAENV	TVLQAVGA	PLMQSADA	VRLQAGNA	VKLQNNEL	ATLQAIAS	ATVQSKMS	VTFQGKFK	AVLQSGFR	PKLQASQATRLQSLENATLQAENVTVLQAVGAPLMQSADAVRLQAGNAVKLQNNELATLQAIASATVQSKMSVTFQGKFKAVLQSGFR
VIPR	AGT21272	PKLQASQA	TRLQSLEN	ATLQAENV	TVLQAVGA	PLMQSADA	VRLQAGNA	VKLQNNEL	ATLQAIAS	ATVQSKMS	VTFQGKFK	AVLQSGFR	PKLQASQATRLQSLENATLQAENVTVLQAVGAPLMQSADAVRLQAGNAVKLQNNELATLQAIASATVQSKMSVTFQGKFKAVLQSGFR
VIPR	AGT21287	PKLQASQA	TRLQSLEN	ATLQAENV	TVLQAVGA	PLMQSADA	VRLQAGNA	VKLQNNEL	ATLQAIAS	ATVQSKMS	VTFQGKFK	AVLQSGFR	PKLQASQATRLQSLENATLQAENVTVLQAVGAPLMQSADAVRLQAGNAVKLQNNELATLQAIASATVQSKMSVTFQGKFKAVLQSGFR
VIPR	AGT21302	PKLQASQA	TRLQSLEN	ATLQAENV	TVLQAVGA	PLMQSADA	VRLQAGNA	VKLQNNEL	ATLQAIAS	ATVQSKMS	VTFQGKFK	AVLQSGFR	PKLQASQATRLQSLENATLQAENVTVLQAVGAPLMQSADAVRLQAGNAVKLQNNELATLQAIASATVQSKMSVTFQGKFKAVLQSGFR
VIPR	AGT21317	PKLQASQA	TRLQSLEN	ATLQAENV	TVLQAVGA	PLMQSADA	VRLQAGNA	VKLQNNEL	ATLQAIAS	ATVQSKMS	VTFQGKFK	AVLQSGFR	PKLQASQATRLQSLENATLQAENVTVLQAVGAPLMQSADAVRLQAGNAVKLQNNELATLQAIASATVQSKMSVTFQGKFKAVLQSGFR
VIPR	AGT51409	PRLQAASD	TKLQSLEN	TKVQCSTN	AVMQSVGA	TTVQSKDT	VRLQAGTA	TVLQNNEL	TVLQALQS	SQFQSKLT	IKLQSKRT	SFLQSGIV	PRLQAASDTKLQSLENTKVQCSTNAVMQSVGATTVQSKDTVRLQAGTATVLQNNELTVLQALQSSQFQSKLTIKLQSKRTSFLQSGIV
VIPR	AGT51419	PRLQAASD	TKLQSLEN	TKVQCSTN	AVMQSVGA	TTVQSKDT	VRLQAGTA	TVLQNNEL	TVLQALQS	SQFQSKLT	IKLQSKRT	SFLQSGIV	PRLQAASDTKLQSLENTKVQCSTNAVMQSVGATTVQSKDTVRLQAGTATVLQNNELTVLQALQSSQFQSKLTIKLQSKRTSFLQSGIV
VIPR	AGT51438	PRLQAASD	TKLQSLEN	TKVQCSTN	AVMQSVGA	TTVQSKDT	VRLQAGTA	TVLQNNEL	TVLQALQS	SQFQSKLT	IKLQSKRT	SFLQSGIV	PRLQAASDTKLQSLENTKVQCSTNAVMQSVGATTVQSKDTVRLQAGTATVLQNNELTVLQALQSSQFQSKLTIKLQSKRTSFLQSGIV
VIPR	AGT51448	PRLQAASD	TKLQSLEN	TKVQCSTN	AVMQSVGA	TTVQSKDT	VRLQAGTA	TVLQNNEL	TVLQALQS	SQFQSKLT	IKLQSKRT	SFLQSGIV	PRLQAASDTKLQSLENTKVQCSTNAVMQSVGATTVQSKDTVRLQAGTATVLQNNELTVLQALQSSQFQSKLTIKLQSKRTSFLQSGIV
VIPR	AGT51458	PRLQAASD	TKLQSLEN	TKVQCSTN	AVMQSVGA	TTVQSKDT	VRLQAGTA	TVLQNNEL	TVLQALQS	SQFQSKLT	IKLQSKRT	SFLQSGIV	PRLQAASDTKLQSLENTKVQCSTNAVMQSVGATTVQSKDTVRLQAGTATVLQNNELTVLQALQSSQFQSKLTIKLQSKRTSFLQSGIV
VIPR	AGT51468	PRLQAASD	TKLQSLEN	TKVQCSTN	AVMQSVGA	TTVQSKDT	VRLQAGTA	TVLQNNEL	TVLQALQS	SQFQSKLT	IKLQSKRT	SFLQSGIV	PRLQAASDTKLQSLENTKVQCSTNAVMQSVGATTVQSKDTVRLQAGTATVLQNNELTVLQALQSSQFQSKLTIKLQSKRTSFLQSGIV
VIPR	AGT51478	PRLQAASD	TKLQSLEN	TKVQCSTN	AVMQSVGA	TTVQSKDT	VRLQAGTA	TVLQNNEL	TVLQALQS	SQFQSKLT	IKLQSKRT	SFLQSGIV	PRLQAASDTKLQSLENTKVQCSTNAVMQSVGATTVQSKDTVRLQAGTATVLQNNELTVLQALQSSQFQSKLTIKLQSKRTSFLQSGIV
VIPR	AGT51488	PRLQAASD	TKLQSLEN	TKVQCSTN	AVMQSVGA	TTVQSKDT	VRLQAGTA	TVLQNNEL	TVLQALQS	SQFQSKLT	IKLQSKRT	SFLQSGIV	PRLQAASDTKLQSLENTKVQCSTNAVMQSVGATTVQSKDTVRLQAGTATVLQNNELTVLQALQSSQFQSKLTIKLQSKRTSFLQSGIV
VIPR	AGT51498	PRLQAASD	TKLQSLEN	TKVQCSTN	AVMQSVGA	TTVQSKDT	VRLQAGTA	TVLQNNEL	TVLQALQS	SQFQSKLT	IKLQSKRT	SFLQSGIV	PRLQAASDTKLQSLENTKVQCSTNAVMQSVGATTVQSKDTVRLQAGTATVLQNNELTVLQALQSSQFQSKLTIKLQSKRTSFLQSGIV
VIPR	AGT51508	PRLQAASD	TKLQSLEN	TKVQCSTN	AVMQSVGA	TTVQSKDT	VRLQAGTA	TVLQNNEL	TVLQALQS	SQFQSKLT	IKLQSKRT	SFLQSGIV	PRLQAASDTKLQSLENTKVQCSTNAVMQSVGATTVQSKDTVRLQAGTATVLQNNELTVLQALQSSQFQSKLTIKLQSKRTSFLQSGIV
VIPR	AGT51518	PRLQAASD	TKLQSLEN	TKVQCSTN	AVMQSVGA	TTVQSKDT	VRLQAGTA	TVLQNNEL	TVLQALQS	SQFQSKLT	IKLQSKRT	SFLQSGIV	PRLQAASDTKLQSLENTKVQCSTNAVMQSVGATTVQSKDTVRLQAGTATVLQNNELTVLQALQSSQFQSKLTIKLQSKRTSFLQSGIV
VIPR	AGT51528	PRLQAASD	TKLQSLEN	TKVQCSTN	AVMQSVGA	TTVQSKDT	VRLQAGTA	TVLQNNEL	TVLQALQS	SQFQSKLT	IKLQSKRT	SFLQSGIV	PRLQAASDTKLQSLENTKVQCSTNAVMQSVGATTVQSKDTVRLQAGTATVLQNNELTVLQALQSSQFQSKLTIKLQSKRTSFLQSGIV
VIPR	AGT51538	PRLQAASD	TKLQSLEN	TKVQCSTN	AVMQSVGA	TTVQSKDT	VRLQAGTA	TVLQNNEL	TVLQALQS	SQFQSKLT	IKLQSKRT	SFLQSGIV	PRLQAASDTKLQSLENTKVQCSTNAVMQSVGATTVQSKDTVRLQAGTATVLQNNELTVLQALQSSQFQSKLTIKLQSKRTSFLQSGIV
VIPR	AGT51548	PRLQAASD	TKLQSLEN	TKVQCSTN	AVMQSVGA	TTVQSKDT	VRLQAGTA	TVLQNNEL	TVLQALQS	SQFQSKLT	IKLQSKRT	SFLQSGIV	PRLQAASDTKLQSLENTKVQCSTNAVMQSVGATTVQSKDTVRLQAGTATVLQNNELTVLQALQSSQFQSKLTIKLQSKRTSFLQSGIV
VIPR	AGT51558	PRLQAASD	TKLQSLEN	TKVQCSTN	AVMQSVGA	TTVQSKDT	VRLQAGTA	TVLQNNEL	TVLQALQS	SQFQSKLT	IKLQSKRT	SFLQSGIV	PRLQAASDTKLQSLENTKVQCSTNAVMQSVGATTVQSKDTVRLQAGTATVLQNNELTVLQALQSSQFQSKLTIKLQSKRTSFLQSGIV
VIPR	AGT51568	PRLQAASD	TKLQSLEN	TKVQCSTN	AVMQSVGA	TTVQSKDT	VRLQAGTA	TVLQNNEL	TVLQALQS	SQFQSKLT	IKLQSKRT	SFLQSGIV	PRLQAASDTKLQSLENTKVQCSTNAVMQSVGATTVQSKDTVRLQAGTATVLQNNELTVLQALQSSQFQSKLTIKLQSKRTSFLQSGIV
VIPR	AGT51577	PRLQAASD	TKLQSLEN	TKVQCSTN	AVMQSVGA	TTVQSKDT	VRLQAGTA	TVLQNNEL	TVLQALQS	SQFQSKLT	IKLQSKRT	SFLQSGIV	PRLQAASDTKLQSLENTKVQCSTNAVMQSVGATTVQSKDTVRLQAGTATVLQNNELTVLQALQSSQFQSKLTIKLQSKRTSFLQSGIV
VIPR	AGT51587	PRLQAASD	TKLQSLEN	TKVQCSTN	AVMQSVGA	TTVQSKDT	VRLQAGTA	TVLQNNEL	TVLQALQS	SQFQSKLT	IKLQSKRT	SFLQSGIV	PRLQAASDTKLQSLENTKVQCSTNAVMQSVGATTVQSKDTVRLQAGTATVLQNNELTVLQALQSSQFQSKLTIKLQSKRTSFLQSGIV
VIPR	AGT51597	PRLQAASD	TKLQSLEN	TKVQCSTN	AVMQSVGA	TTVQSKDT	VRLQAGTA	TVLQNNEL	TVLQALQS	SQFQSKLT	IKLQSKRT	SFLQSGIV	PRLQAASDTKLQSLENTKVQCSTNAVMQSVGATTVQSKDTVRLQAGTATVLQNNELTVLQALQSSQFQSKLTIKLQSKRTSFLQSGIV
VIPR	AGT51607	PRLQAASD	TKLQSLEN	TKVQCSTN	AVMQSVGA	TTVQSKDT	VRLQAGTA	TVLQNNEL	TVLQALQS	SQFQSKLT	IKLQSKRT	SFLQSGIV	PRLQAASDTKLQSLENTKVQCSTNAVMQSVGATTVQSKDTVRLQAGTATVLQNNELTVLQALQSSQFQSKLTIKLQSKRTSFLQSGIV
VIPR	AGT51617	PRLQAASD	TKLQSLEN	TKVQCSTN	AVMQSVGA	TTVQSKDT	VRLQAGTA	TVLQNNEL	TVLQALQS	SQFQSKLT	IKLQSKRT	SFLQSGIV	PRLQAASDTKLQSLENTKVQCSTNAVMQSVGATTVQSKDTVRLQAGTATVLQNNELTVLQALQSSQFQSKLTIKLQSKRTSFLQSGIV
VIPR	AGT51627	PRLQAASD	TKLQSLEN	TKVQCSTN	AVMQSVGA	TTVQSKDT	VRLQAGTA	TVLQNNEL	TVLQALQS	SQFQSKLT	IKLQSKRT	SFLQSGIV	PRLQAASDTKLQSLENTKVQCSTNAVMQSVGATTVQSKDTVRLQAGTATVLQNNELTVLQALQSSQFQSKLTIKLQSKRTSFLQSGIV
VIPR	AGT51637	PRLQAASD	TKLQSLEN	TKVQCSTN	AVMQSVGA	TTVQSKDT	VRLQAGTA	TVLQNNEL	TVLQALQS	SQFQSKLT	IKLQSKRT	SFLQSGIV	PRLQAASDTKLQSLENTKVQCSTNAVMQSVGATTVQSKDTVRLQAGTATVLQNNELTVLQALQSSQFQSKLTIKLQSKRTSFLQSGIV
VIPR	AGT51647	PRLQAASD	TKLQSLEN	TKVQCSTN	AVMQSVGA	TTVQSKDT	VRLQAGTA	TVLQNNEL	TVLQALQS	SQFQSKLT	IKLQSKRT	SFLQSGIV	PRLQAASDTKLQSLENTKVQCSTNAVMQSVGATTVQSKDTVRLQAGTATVLQNNELTVLQALQSSQFQSKLTIKLQSKRTSFLQSGIV
VIPR	AGT51657	PRLQAASD	TKLQSLEN	TKVQCSTN	AVMQSVGA	TTVQSKDT	VRLQAGTA	TVLQNNEL	TVLQALQS	SQFQSKLT	IKLQSKRT	SFLQSGIV	PRLQAASDTKLQSLENTKVQCSTNAVMQSVGATTVQSKDTVRLQAGTATVLQNNELTVLQALQSSQFQSKLTIKLQSKRTSFLQSGIV
VIPR	AGT51667	PRLQAASD	TKLQSLEN	TKVQCSTN	AVMQSVGA	TTVQSKDT	VRLQAGTA	TVLQNNEL	TVLQALQS	SQFQSKLT	IKLQSKRT	SFLQSGIV	PRLQAASDTKLQSLENTKVQCSTNAVMQSVGATTVQSKDTVRLQAGTATVLQNNELTVLQALQSSQFQSKLTIKLQSKRTSFLQSGIV
VIPR	AGT51677	PRLQAASD	TKLQSLEN	TKVQCSTN	AVMQSVGA	TTVQSKDT	VRLQAGTA	TVLQNNEL	TVLQALQS	SQFQSKLT	IKLQSKRT	SFLQSGIV	PRLQAASDTKLQSLENTKVQCSTNAVMQSVGATTVQSKDTVRLQAGTATVLQNNELTVLQALQSSQFQSKLTIKLQSKRTSFLQSGIV
VIPR	AGT51687	PRLQAASD	TKLQSLEN	TKVQCSTN	AVMQSVGA	TTVQSKDT	VRLQAGTA	TVLQNNEL	TVLQALQS	SQFQSKLT	IKLQSKRT	SFLQSGIV	PRLQAASDTKLQSLENTKVQCSTNAVMQSVGATTVQSKDTVRLQAGTATVLQNNELTVLQALQSSQFQSKLTIKLQSKRTSFLQSGIV
VIPR	AGT51697	PRLQAASD	TKLQSLEN	TKVQCSTN	AVMQSVGA	TTVQSKDT	VRLQAGTA	TVLQNNEL	TVLQALQS	SQFQSKLT	IKLQSKRT	SFLQSGIV	PRLQAASDTKLQSLENTKVQCSTNAVMQSVGATTVQSKDTVRLQAGTATVLQNNELTVLQALQSSQFQSKLTIKLQSKRTSFLQSGIV
VIPR	AGT51707	PRLQAASD	TKLQSLEN	TKVQCSTN	AVMQSVGA	TTVQSKDT	VRLQAGTA	TVLQNNEL	TVLQALQS	SQFQSKLT	IKLQSKRT	SFLQSGIV	PRLQAASDTKLQSLENTKVQCSTNAVMQSVGATTVQSKDTVRLQAGTATVLQNNELTVLQALQSSQFQSKLTIKLQSKRTSFLQSGIV
VIPR	AGT51717	PRLQAASD	TKLQSLEN	TKVQCSTN	AVMQSVGA	TTVQSKDT	VRLQAGTA	TVLQNNEL	TVLQALQS	SQFQSKLT	IKLQSKRT	SFLQSGIV	PRLQAASDTKLQSLENTKVQCSTNAVMQSVGATTVQSKDTVRLQAGTATVLQNNELTVLQALQSSQFQSKLTIKLQSKRTSFLQSGIV
VIPR	AGT51727	PRLQAASD	TKLQSLEN	TKVQCSTN	AVMQSVGA	TTVQSKDT	VRLQAGTA	TVLQNNEL	TVLQALQS	SQFQSKLT	IKLQSKRT	SFLQSGIV	PRLQAASDTKLQSLENTKVQCSTNAVMQSVGATTVQSKDTVRLQAGTATVLQNNELTVLQALQSSQFQSKLTIKLQSKRTSFLQSGIV
VIPR	AGT51747	PRLQAASD	TKLQSLEN	TKVQCSTN	AVMQSVGA	TTVQSKDT	VRLQAGTA	TVLQNNEL	TVLQALQS	SQFQSKLT	IKLQSKRT	SFLQSGIV	PRLQAASDTKLQSLENTKVQCSTNAVMQSVGATTVQSKDTVRLQAGTATVLQNNELTVLQALQSSQFQSKLTIKLQSKRTSFLQSGIV
VIPR	AGT51757	PRLQAASD	TKLQSLEN	TKVQCSTN	AVMQSVGA	TTVQSKDT	VRLQAGTA	TVLQNNEL	TVLQALQS	SQFQSKLT	IKLQSKRT	SFLQSGIV	PRLQAASDTKLQSLENTKVQCSTNAVMQSVGATTVQSKDTVRLQAGTATVLQNNELTVLQALQSSQFQSKLTIKLQSKRTSFLQSGIV
VIPR	AGT51767	PRLQAASD	TKLQSLEN	TKVQCSTN	AVMQSVGA	TTVQSKDT	VRLQAGTA	TVLQNNEL	TVLQALQS	SQFQSKLT	IKLQSKRT	SFLQSGIV	PRLQAASDTKLQSLENTKVQCSTNAVMQSVGATTVQSKDTVRLQAGTATVLQNNELTVLQALQSSQFQSKLTIKLQSKRTSFLQSGIV
VIPR	AGT51777	PRLQAASD	TKLQSLEN	TKVQCSTN	AVMQSVGA	TTVQSKDT	VRLQAGTA	TVLQNNEL	TVLQALQS	SQFQSKLT	IKLQSKRT	SFLQSGIV	PRLQAASDTKLQSLENTKVQCSTNAVMQSVGATTVQSKDTVRLQAGTATVLQNNELTVLQALQSSQFQSKLTIKLQSKRTSFLQSGIV
VIPR	AGT51787	PRLQAASD	TKLQSLEN	TKVQCSTN	AVMQSVGA	TTVQSKDT	VRLQAGTA	TVLQNNEL	TVLQALQS	SQFQSKLT	IKLQSKRT	SFLQSGIV	PRLQAASDTKLQSLENTKVQCSTNAVMQSVGATTVQSKDTVRLQAGTATVLQNNELTVLQALQSSQFQSKLTIKLQSKRTSFLQSGIV
VIPR	AGT51797	PRLQAASD	TKLQSLEN	TKVQCSTN	AVMQSVGA	TTVQSKDT	VRLQAGTA	TVLQNNEL	TVLQALQS	SQFQSKLT	IKLQSKRT	SFLQSGIV	PRLQAASDTKLQSLENTKVQCSTNAVMQSVGATTVQSKDTVRLQAGTATVLQNNELTVLQALQSSQFQSKLTIKLQSKRTSFLQSGIV
VIPR	AGW27834	PKMQATND	TTLQSLEN	PRLHCTTN	AVMQSVGA	VAVQSKDL	IRLQAGVA	AVMQNNEL	TVLQALQS	SQIQSKLT	VKLQSKTK	SFLQSGIV	PKMQATNDTTLQSLENPRLHCTTNAVMQSVGAVAVQSKDLIRLQAGVAAVMQNNELTVLQALQSSQIQSKLTVKLQSKTKSFLQSGIV
VIPR	AGW27843	PKMQATND	TTLQSLEN	PRLHCTTN	AVMQSVGA	VAVQSKDL	IRLQAGVA	AVMQNNEL	TVLQALQS	SQIQSKLT	VKLQSKTK	SFLQSGIV	PKMQATNDTTLQSLENPRLHCTTNAVMQSVGAVAVQSKDLIRLQAGVAAVMQNNELTVLQALQSSQIQSKLTVKLQSKTKSFLQSGIV
VIPR	AGW27852	PKMQATND	TTLQSLEN	PRLHCTTN	AVMQSVGA	VAVQSKDL	IRLQAGVA	AVMQNNEL	TVLQALQS	SQIQSKLT	VKLQSKTK	SFLQSGIV	PKMQATNDTTLQSLENPRLHCTTNAVMQSVGAVAVQSKDLIRLQAGVAAVMQNNELTVLQALQSSQIQSKLTVKLQSKTKSFLQSGIV
VIPR	AGW27861	PKMQATND	TTLQSLEN	PRLHCTTN	AVMQSVGA	VAVQSKDL	IRLQAGVA	AVMQNNEL	TVLQALQS	SQIQSKLT	VKLQSKTK	SFLQSGIV	PKMQATNDTTLQSLENPRLHCTTNAVMQSVGAVAVQSKDLIRLQAGVAAVMQNNELTVLQALQSSQIQSKLTVKLQSKTKSFLQSGIV
VIPR	AGW27870	PKMQATND	TTLQSLEN	PRLHCTTN	AVMQSVGA	VAVQSKDL	IRLQAGVA	AVMQNNEL	TVLQALQS	SQIQSKLT	VKLQSKTK	SFLQSGIV	PKMQATNDTTLQSLENPRLHCTTNAVMQSVGAVAVQSKDLIRLQAGVAAVMQNNELTVLQALQSSQIQSKLTVKLQSKTKSFLQSGIV
VIPR	AGW27879	PKMQATND	TTLQSLEN	PRLHCTTN	AVMQSVGA	VAVQSKDL	IRLQAGVA	AVMQNNEL	TVLQALQS	SQIQSKLT	VKLQSKTK	SFLQSGIV	PKMQATNDTTLQSLENPRLHCTTNAVMQSVGAVAVQSKDLIRLQAGVAAVMQNNELTVLQALQSSQIQSKLTVKLQSKTKSFLQSGIV
VIPR	AGZ48805	PKLQASQA	TRLQSLEN	ATLQAENV	TVLQAVGA	PMMQSADA	VRLQAGNA	VKLQNNEL	ATLQAIAS	ATVQSKMS	VTFQGKFK	AVLQSGFR	PKLQASQATRLQSLENATLQAENVTVLQAVGAPMMQSADAVRLQAGNAVKLQNNELATLQAIASATVQSKMSVTFQGKFKAVLQSGFR
VIPR	AGZ48817	PKLQASQA	TRLQSLEN	ATLQAENV	TVLQAVGA	PMMQSADA	VRLQAGNA	VKLQNNEL	ATLQAIAS	ATVQSKMS	VTFQGKFK	AVLQSGFR	PKLQASQATRLQSLENATLQAENVTVLQAVGAPMMQSADAVRLQAGNAVKLQNNELATLQAIASATVQSKMSVTFQGKFKAVLQSGFR
VIPR	AGZ48830	PKLQASQA	TRLQSLEN	ATLQAENV	TVLQAVGA	PMMQSADA	VRLQAGNA	VKLQNNEL	ATLQAIAS	ATVQSKMS	VTFQGKFK	AVLQSGFR	PKLQASQATRLQSLENATLQAENVTVLQAVGAPMMQSADAVRLQAGNAVKLQNNELATLQAIASATVQSKMSVTFQGKFKAVLQSGFR
VIPR	AHN64771	PRLQAASD	TKLQSLEN	TRVQCSTN	AVMQSVGA	TTVQSKDT	VRLQAGTA	TVLQNNEL	TVLQALQS	SQFQSKLT	IKLQSKRT	SFLQSGIV	PRLQAASDTKLQSLENTRVQCSTNAVMQSVGATTVQSKDTVRLQAGTATVLQNNELTVLQALQSSQFQSKLTIKLQSKRTSFLQSGIV
VIPR	AHN64780	PRLQAASD	TKLQSLEN	TRVQCSTN	AVMQSVGA	TTVQSKDT	VRLQAGTA	TVLQNNEL	TVLQALQS	SQFQSKLT	IKLQSKRT	SFLQSGIV	PRLQAASDTKLQSLENTRVQCSTNAVMQSVGATTVQSKDTVRLQAGTATVLQNNELTVLQALQSSQFQSKLTIKLQSKRTSFLQSGIV
VIPR	AHN64789	PRLQAASD	TKLQSLEN	TRVQCSTN	AVMQSVGA	TTVQSKDT	VRLQAGTA	TVLQNNEL	TVLQALQS	SQFQSKLT	IKLQSKRT	SFLQSGIV	PRLQAASDTKLQSLENTRVQCSTNAVMQSVGATTVQSKDTVRLQAGTATVLQNNELTVLQALQSSQFQSKLTIKLQSKRTSFLQSGIV
VIPR	AHY61336	PRLQASND	TKVQGLEN	YKLQSQIV	TTLQAVGS	ALPQSKDS	VKLQAGSN	VKLQNNEI	AVLQATLN	ASVQSKLT	VVMQSGVK	GVLQSGLV	PRLQASNDTKVQGLENYKLQSQIVTTLQAVGSALPQSKDSVKLQAGSNVKLQNNEIAVLQATLNASVQSKLTVVMQSGVKGVLQSGLV
VIPR	AIA62276	PKLQASQA	TRLQSLEN	ATLQAENV	TILQAVGA	PMMQSADA	VRLQAGNA	VKLQNNEL	ATLQAIAS	ATVQSKMS	VTFQGKFK	AVLQSGFK	PKLQASQATRLQSLENATLQAENVTILQAVGAPMMQSADAVRLQAGNAVKLQNNELATLQAIASATVQSKMSVTFQGKFKAVLQSGFK
VIPR	AIA62289	PKLQASQA	TRLQSLEN	ATLQAENV	TILQAVGA	PMMQSADA	VRLQAGNA	VKLQNNEL	ATLQAIAS	ATVQSKMS	VTFQGKFK	AVLQSGFR	PKLQASQATRLQSLENATLQAENVTILQAVGAPMMQSADAVRLQAGNAVKLQNNELATLQAIASATVQSKMSVTFQGKFKAVLQSGFR
VIPR	AIA62299	PKLQASQA	TRLQSLEN	ATLQAENV	TILQAVGA	PMMQSADA	VRLQAGNA	VKLQNNEL	ATLQAIAS	ATVQSKMS	VTFQGKFK	AVLQSGFR	PKLQASQATRLQSLENATLQAENVTILQAVGAPMMQSADAVRLQAGNAVKLQNNELATLQAIASATVQSKMSVTFQGKFKAVLQSGFR
VIPR	AIA62309	PKLQASQA	TRLQSLEN	ATLQAENV	TVLQAVGA	PMMQSADA	VRLQAGNA	VKLQNNEL	ATLQAIAS	ATVQSKMS	VTFQGKFK	AVLQSGFR	PKLQASQATRLQSLENATLQAENVTVLQAVGAPMMQSADAVRLQAGNAVKLQNNELATLQAIASATVQSKMSVTFQGKFKAVLQSGFR
VIPR	AIA62319	PKLQASQA	TRLQSLEN	ATLQAENV	TVLQAVGA	PMMQSADA	VRLQAGNT	VKLQNNEL	ATLQAIAS	ATVQSKMS	VTFQGKFK	AVLQSGFR	PKLQASQATRLQSLENATLQAENVTVLQAVGAPMMQSADAVRLQAGNTVKLQNNELATLQAIASATVQSKMSVTFQGKFKAVLQSGFR
VIPR	AIA62329	PKLQASQA	TRLQSLEN	ATLQAENV	TVLQAVGA	PMMQSADA	VRLQAGNA	VKLQNNEL	ATLQAIAS	ATVQSKMS	VTFQGKFK	AVLQSGFR	PKLQASQATRLQSLENATLQAENVTVLQAVGAPMMQSADAVRLQAGNAVKLQNNELATLQAIASATVQSKMSVTFQGKFKAVLQSGFR
VIPR	AIA62342	PRLQAIND	TKIQGLEN	YKLQSQIV	TTLQAVGS	TIPQSKDS	VRLQAGSN	VTLQNNEI	SVLQATLS	ASVQSKLT	VVMQSGVK	SVLQSGLV	PRLQAINDTKIQGLENYKLQSQIVTTLQAVGSTIPQSKDSVRLQAGSNVTLQNNEISVLQATLSASVQSKLTVVMQSGVKSVLQSGLV
VIPR	AIA62351	PRLQAAND	VKVQGLEN	YKLQSQIV	TTLQAVGS	TVPQSKDT	VRLQAGAN	VKLQNNEI	SVLQATLT	ATVQSKLT	VVMQSGVK	SVLQSGLV	PRLQAANDVKVQGLENYKLQSQIVTTLQAVGSTVPQSKDTVRLQAGANVKLQNNEISVLQATLTATVQSKLTVVMQSGVKSVLQSGLV
VIPR	AID16715	PKLQASQA	TRLQSLEN	ATLQAENV	TVLQAVGA	PMMQSADA	VRLQAGNA	VKLQNNEL	ATLQAIAS	ATVQSKMS	VTFQGKFK	AVLQSGFR	PKLQASQATRLQSLENATLQAENVTVLQAVGAPMMQSADAVRLQAGNAVKLQNNELATLQAIASATVQSKMSVTFQGKFKAVLQSGFR
VIPR	AIL94214	PRLQSSSE	TKLQGLEN	IRLQATEI	VTLQAVGA	PVLHAADD	VRLQAGKP	TKLQNNEL	AILQAVSN	SNVQSKMS	VTLQSTVR	AVLQSGIR	PRLQSSSETKLQGLENIRLQATEIVTLQAVGAPVLHAADDVRLQAGKPTKLQNNELAILQAVSNSNVQSKMSVTLQSTVRAVLQSGIR
VIPR	AIV41774	PRLQAASD	TKLQSLEN	TKVQCSTN	AVMQSVGA	TTVQSKDT	VRLQAGTA	TVLQNNEL	TVLQALQS	SQFQSKLT	IKLQSKRT	SFLQSGIV	PRLQAASDTKLQSLENTKVQCSTNAVMQSVGATTVQSKDTVRLQAGTATVLQNNELTVLQALQSSQFQSKLTIKLQSKRTSFLQSGIV
VIPR	AIV41780	PRLQAASD	TKLQSLEN	TKVQCSTN	AVMQSVGA	TTVQSKDT	VRLQAGNA	TVLQNNEL	TVLQALQS	SQFQSKLT	IKLQSKRT	SFLQSGIV	PRLQAASDTKLQSLENTKVQCSTNAVMQSVGATTVQSKDTVRLQAGNATVLQNNELTVLQALQSSQFQSKLTIKLQSKRTSFLQSGIV
VIPR	AIV41786	PRLQAASD	TKLQSLEN	TKVQCSTN	AVMQSVGA	TTVQSKDT	VRLQAGTA	TVLQNNEL	TVLQALQS	SQFQSKLT	IKLQSKRT	SFLQSGIV	PRLQAASDTKLQSLENTKVQCSTNAVMQSVGATTVQSKDTVRLQAGTATVLQNNELTVLQALQSSQFQSKLTIKLQSKRTSFLQSGIV
VIPR	AIV41792	PRLQAASD	TKLQSLEN	TKVQCSTN	AVMQSVGA	TTVQSKDT	VRLQAGTA	TVLQNNEL	TVLQALQS	SQFQSKLT	IKLQSKRT	SFLQSGIV	PRLQAASDTKLQSLENTKVQCSTNAVMQSVGATTVQSKDTVRLQAGTATVLQNNELTVLQALQSSQFQSKLTIKLQSKRTSFLQSGIV
VIPR	AIV41798	PRLQAASD	TKLQSLEN	TKVQCSTN	AVMQSVGA	TTVQSKDT	VRLQAGTA	TVLQNNEL	TVLQALQS	SQFQSKLT	IKLQSKRT	SFLQSGIV	PRLQAASDTKLQSLENTKVQCSTNAVMQSVGATTVQSKDTVRLQAGTATVLQNNELTVLQALQSSQFQSKLTIKLQSKRTSFLQSGIV
VIPR	AIV41804	PRLQAASD	TKLQSLEN	TKVQCSTN	AVMQSVGA	TTVQSKDT	VRLQAGTA	TVLQNNEL	TVLQALQS	SQFQSKLT	IKLQSKRT	SFLQSGIV	PRLQAASDTKLQSLENTKVQCSTNAVMQSVGATTVQSKDTVRLQAGTATVLQNNELTVLQALQSSQFQSKLTIKLQSKRTSFLQSGIV
VIPR	AIV41810	PRLQAASD	TKLQSLEN	TKVQCSTN	AVMQSVGA	TTVQSKDT	VRLQAGTA	TVLQNNEL	TVLQALQS	SQFQSKLT	IKLQSKRT	SFLQSGIV	PRLQAASDTKLQSLENTKVQCSTNAVMQSVGATTVQSKDTVRLQAGTATVLQNNELTVLQALQSSQFQSKLTIKLQSKRTSFLQSGIV
VIPR	AIV41816	PRLQAASD	TKLQSLEN	TKVQCSTN	AVMQSVGA	TTVQSKDT	VRLQAGTA	TVLQNNEL	TVLQALQS	SQFQSKLT	IKLQSKRT	SFLQSGIV	PRLQAASDTKLQSLENTKVQCSTNAVMQSVGATTVQSKDTVRLQAGTATVLQNNELTVLQALQSSQFQSKLTIKLQSKRTSFLQSGIV
VIPR	AIV41822	PRLQAASD	TKLQSLEN	TKVQCSTN	AVMQSVGA	TTVQSKDT	VRLQAGTA	TVLQNNEL	TVLQALQS	SQFQSKLT	IKLQSKRT	SFLQSGIV	PRLQAASDTKLQSLENTKVQCSTNAVMQSVGATTVQSKDTVRLQAGTATVLQNNELTVLQALQSSQFQSKLTIKLQSKRTSFLQSGIV
VIPR	AIV41828	PRLQAASD	TKLQSLEN	TKVQCSTN	AVMQSVGA	TTVQSKDT	VRLQAGTA	TVLQNNEL	TVLQALQS	SQFQSKLT	IKLQSKRT	SFLQSGIV	PRLQAASDTKLQSLENTKVQCSTNAVMQSVGATTVQSKDTVRLQAGTATVLQNNELTVLQALQSSQFQSKLTIKLQSKRTSFLQSGIV
VIPR	AIV41834	PRLQAASD	TKLQSLEN	TKVQCSTN	AVMQSVGA	TTVQSKDT	VRLQAGTA	TVLQNNEL	TVLQALQS	SQFQSKLT	IKLQSKRT	SFLQSGIV	PRLQAASDTKLQSLENTKVQCSTNAVMQSVGATTVQSKDTVRLQAGTATVLQNNELTVLQALQSSQFQSKLTIKLQSKRTSFLQSGIV
VIPR	AIV41840	PRLQAASD	TKLQSLEN	TKVQCSTN	AVMQSVGA	TTVQSKDT	VRLQAGTA	TVLQNNEL	TVLQALQS	SQFQSKLT	IKLQSKRT	SFLQSGIV	PRLQAASDTKLQSLENTKVQCSTNAVMQSVGATTVQSKDTVRLQAGTATVLQNNELTVLQALQSSQFQSKLTIKLQSKRTSFLQSGIV
VIPR	AIV41846	PRLQAASD	TKLQSLEN	TKVQCSTN	AVMQSVGA	TTVQSKDT	VRLQAGTA	TVLQNNEL	TVLQALQS	SQFQSKLT	IKLQSKRT	SFLQSGIV	PRLQAASDTKLQSLENTKVQCSTNAVMQSVGATTVQSKDTVRLQAGTATVLQNNELTVLQALQSSQFQSKLTIKLQSKRTSFLQSGIV
VIPR	AIV41852	PRLQAASD	TKLQSLEN	TKVQCSTN	AVMQSVGA	TTVQSKDT	VRLQAGTA	TVLQNNEL	TVLQALQS	SQFQSKLT	IKLQSKRT	SFLQSGIV	PRLQAASDTKLQSLENTKVQCSTNAVMQSVGATTVQSKDTVRLQAGTATVLQNNELTVLQALQSSQFQSKLTIKLQSKRTSFLQSGIV
VIPR	AIV41858	PRLQAASD	TKLQSLEN	TKVQCSTN	AVMQSVGA	TTVQSKDT	VRLQAGTA	TVLQNNEL	TVLQALQS	SQFQSKLT	IKLQSKRT	SFLQSGIV	PRLQAASDTKLQSLENTKVQCSTNAVMQSVGATTVQSKDTVRLQAGTATVLQNNELTVLQALQSSQFQSKLTIKLQSKRTSFLQSGIV
VIPR	AIV41864	PRLQAASD	TKLQSLEN	TKVQCSTN	AVMQSVGA	TTVQSKDT	VRLQAGTA	TVLQNNEL	TVLQALQS	SQFQSKLT	IKLQSKRT	SFLQSGIV	PRLQAASDTKLQSLENTKVQCSTNAVMQSVGATTVQSKDTVRLQAGTATVLQNNELTVLQALQSSQFQSKLTIKLQSKRTSFLQSGIV
VIPR	AIV41870	PRLQAASD	TKLQSLEN	TKVQCSTN	AVMQSVGA	TTVQSKDT	VRLQAGTA	TVLQNNEL	TVLQALQS	SQFQSKLT	IKLQSKRT	SFLQSGIV	PRLQAASDTKLQSLENTKVQCSTNAVMQSVGATTVQSKDTVRLQAGTATVLQNNELTVLQALQSSQFQSKLTIKLQSKRTSFLQSGIV
VIPR	AIV41876	PRLQAASD	TKLQSLEN	TKVQCSTN	AVMQSVGA	TTVQSKDT	VRLQAGTA	TVLQNNEL	TVLQALQS	SQFQSKLT	IKLQSKRT	SFLQSGIV	PRLQAASDTKLQSLENTKVQCSTNAVMQSVGATTVQSKDTVRLQAGTATVLQNNELTVLQALQSSQFQSKLTIKLQSKRTSFLQSGIV
VIPR	AIV41882	PRLQAASD	TKLQSLEN	TKVQCSTN	AVMQSVGA	TTVQSKDT	VRLQAGTA	TVLQNNEL	TVLQALQS	SQFQSKLT	IKLQSKRT	SFLQSGIV	PRLQAASDTKLQSLENTKVQCSTNAVMQSVGATTVQSKDTVRLQAGTATVLQNNELTVLQALQSSQFQSKLTIKLQSKRTSFLQSGIV
VIPR	AIV41888	PRLQAASD	TKLQSLEN	TKVQCSTN	AVMQSVGA	TTVQSKDT	VRLQAGTA	TVLQNNEL	TVLQALQS	SQFQSKLT	IKLQSKRT	SFLQSGIV	PRLQAASDTKLQSLENTKVQCSTNAVMQSVGATTVQSKDTVRLQAGTATVLQNNELTVLQALQSSQFQSKLTIKLQSKRTSFLQSGIV
VIPR	AIV41894	PRLQAASD	TKLQSLEN	TKVQCSTN	AVMQSVGA	TTVQSKDT	VRLQAGTA	TVLQNNEL	TVLQALQS	SQFQSKLT	IKLQSKHT	SFLQSGIV	PRLQAASDTKLQSLENTKVQCSTNAVMQSVGATTVQSKDTVRLQAGTATVLQNNELTVLQALQSSQFQSKLTIKLQSKHTSFLQSGIV
VIPR	AIV41900	PRLQAASD	TKLQSLEN	TKVQCSTN	AVMQSVGA	TTVQSKDT	VRLQAGTA	TVLQNNEL	TVLQALQS	SQFQSKLT	IKLQSKRT	SFLQSGIV	PRLQAASDTKLQSLENTKVQCSTNAVMQSVGATTVQSKDTVRLQAGTATVLQNNELTVLQALQSSQFQSKLTIKLQSKRTSFLQSGIV
VIPR	AIV41906	PRLQAASD	TKLQSLEN	TKVQCSTN	AVMQSVGA	TTVQSKDT	VRLQAGTA	TVLQNNEL	TVLQALQS	SQFQSKLT	IKLQSKRT	SFLQSGIV	PRLQAASDTKLQSLENTKVQCSTNAVMQSVGATTVQSKDTVRLQAGTATVLQNNELTVLQALQSSQFQSKLTIKLQSKRTSFLQSGIV
VIPR	AIV41912	PRLQAASD	TKLQSLEN	TKVQCSTN	AVMQSVGA	TTVQSKDT	VRLQAGTA	TVLQNNEL	TVLQALQS	SQFQSKLT	IKLQSKRT	SFLQSGIV	PRLQAASDTKLQSLENTKVQCSTNAVMQSVGATTVQSKDTVRLQAGTATVLQNNELTVLQALQSSQFQSKLTIKLQSKRTSFLQSGIV
VIPR	AIV41918	PRLQAASD	TKLQSLEN	TKVQCSTN	AVMQSVGA	TTVQSKDT	VRLQAGTA	TVLQNNEL	TVLQALQS	SQFQSKLT	IKLQSKRT	SFLQSGIV	PRLQAASDTKLQSLENTKVQCSTNAVMQSVGATTVQSKDTVRLQAGTATVLQNNELTVLQALQSSQFQSKLTIKLQSKRTSFLQSGIV
VIPR	AIV41924	PRLQAASD	TKLQSLEN	TKVQCSTN	AVMQSVGA	TTVQSKDT	VRLQAGTA	TVLQNNEL	TVLQALQS	SQFQSKLT	IKLQSKRT	SFLQSGIV	PRLQAASDTKLQSLENTKVQCSTNAVMQSVGATTVQSKDTVRLQAGTATVLQNNELTVLQALQSSQFQSKLTIKLQSKRTSFLQSGIV
VIPR	AIV41930	PRLQAASD	TKLQSLEN	TKVQCSTN	AVMQSVGA	TTVQSKDT	VRLQAGTA	TVLQNNEL	TVLQALQS	SQFQSKLT	IKLQSKRT	SFLQSGIV	PRLQAASDTKLQSLENTKVQCSTNAVMQSVGATTVQSKDTVRLQAGTATVLQNNELTVLQALQSSQFQSKLTIKLQSKRTSFLQSGIV
VIPR	AIV41936	PRLQAASD	TKLQSLEN	TKVQCSTN	AVMQSVGA	TTVQSKDT	VRLQAGTA	TVLQNNEL	TVLQALQS	SQFQSKLT	IKLQSKRT	SFLQSGIV	PRLQAASDTKLQSLENTKVQCSTNAVMQSVGATTVQSKDTVRLQAGTATVLQNNELTVLQALQSSQFQSKLTIKLQSKRTSFLQSGIV
VIPR	AIV41942	PRLQAASD	TKLQSLEN	TKVQCSTN	AVMQSVGA	TTVQSKDT	VRLQAGTA	TVLQNNEL	TVLQALQS	SQFQSKLT	IKLQSKRT	SFLQSGIV	PRLQAASDTKLQSLENTKVQCSTNAVMQSVGATTVQSKDTVRLQAGTATVLQNNELTVLQALQSSQFQSKLTIKLQSKRTSFLQSGIV
VIPR	AIV41948	PRLQAASD	TKLQSLEN	TKVQCSTN	AVMQSVGA	TTVQSKDT	VRLQAGTA	TVLQNNEL	TVLQALQS	SQFQSKLT	IKLQSKRT	SFLQSGIV	PRLQAASDTKLQSLENTKVQCSTNAVMQSVGATTVQSKDTVRLQAGTATVLQNNELTVLQALQSSQFQSKLTIKLQSKRTSFLQSGIV
VIPR	AIV41954	PRLQAASD	TKLQSLEN	TKVQCSTN	AVMQSVGA	TTVQSKDT	VRLQAGTA	TVLQNNEL	TVLQALQS	SQFQSKLT	IKLQSKRT	SFLQSGIV	PRLQAASDTKLQSLENTKVQCSTNAVMQSVGATTVQSKDTVRLQAGTATVLQNNELTVLQALQSSQFQSKLTIKLQSKRTSFLQSGIV
VIPR	AIV41960	PRLQAASD	TKLQSLEN	TKVQCSTN	AVMQSVGA	TTVQSKDT	VRLQAGTA	TVLQNNEL	TVLQALQS	SQFQSKLT	IKLQSKRT	SFLQSGIV	PRLQAASDTKLQSLENTKVQCSTNAVMQSVGATTVQSKDTVRLQAGTATVLQNNELTVLQALQSSQFQSKLTIKLQSKRTSFLQSGIV
VIPR	AIV41966	PRLQAASD	TKLQSLEN	TKVQCSTN	AVMQSVGA	TTVQSKDT	VRLQAGTA	TVLQNNEL	TVLQALQS	SQFQSKLT	IKLQSKRT	SFLQSGIV	PRLQAASDTKLQSLENTKVQCSTNAVMQSVGATTVQSKDTVRLQAGTATVLQNNELTVLQALQSSQFQSKLTIKLQSKRTSFLQSGIV
VIPR	AIV41972	PRLQAASD	TKLQSLEN	TKVQCSTN	AVMQSVGA	TTVQSKDT	VRLQAGTA	TVLQNNEL	TVLQALQS	SQFQSKLT	IKLQSKRT	SFLQSGIV	PRLQAASDTKLQSLENTKVQCSTNAVMQSVGATTVQSKDTVRLQAGTATVLQNNELTVLQALQSSQFQSKLTIKLQSKRTSFLQSGIV
VIPR	AIV41978	PRLQAASD	TKLQSLEN	TKVQCSTN	AVMQSVGA	TTVQSKDT	VRLQAGTA	TVLQNNEL	TVLQALQS	SQFQSKLT	IKLQSKRT	SFLQSGIV	PRLQAASDTKLQSLENTKVQCSTNAVMQSVGATTVQSKDTVRLQAGTATVLQNNELTVLQALQSSQFQSKLTIKLQSKRTSFLQSGIV
VIPR	AIV41984	PRLQAASD	TKLQSLEN	TKVQCSTN	AVMQSVGA	TTVQSKDT	VRLQAGTA	TVLQNNEL	TVLQALQS	SQFQSKLT	IKLQSKRT	SFLQSGIV	PRLQAASDTKLQSLENTKVQCSTNAVMQSVGATTVQSKDTVRLQAGTATVLQNNELTVLQALQSSQFQSKLTIKLQSKRTSFLQSGIV
VIPR	AIV41990	PRLQAASD	TKLQSLEN	TKVQCSTN	AVMQSVGA	TTVQSKDT	VRLQAGTA	TVLQNNEL	TVLQALQS	SQFQSKLT	IKLQSKRT	SFLQSGIV	PRLQAASDTKLQSLENTKVQCSTNAVMQSVGATTVQSKDTVRLQAGTATVLQNNELTVLQALQSSQFQSKLTIKLQSKRTSFLQSGIV
VIPR	AIV41996	PRLQAASD	TKLQSLEN	TKVQCSTN	AVMQSVGA	TTVQSKDT	VRLQAGTA	TVLQNNEL	TVLQALQS	SQFQSKLT	IKLQSKRT	SFLQSGIV	PRLQAASDTKLQSLENTKVQCSTNAVMQSVGATTVQSKDTVRLQAGTATVLQNNELTVLQALQSSQFQSKLTIKLQSKRTSFLQSGIV
VIPR	AIV42002	PRLQAASD	TKLQSLEN	TKVQCSTN	AVMQSVGA	TTVQSKDT	VRLQAGTA	TVLQNNEL	TVLQALQS	SQFQSKLT	IKLQSKRT	SFLQSGIV	PRLQAASDTKLQSLENTKVQCSTNAVMQSVGATTVQSKDTVRLQAGTATVLQNNELTVLQALQSSQFQSKLTIKLQSKRTSFLQSGIV
VIPR	AIV42008	PRLQAASD	TKLQSLEN	TKVQCSTN	AVMQSVGA	TTVQSKDT	VRLQAGTA	TVLQNNEL	TVLQALQS	SQFQSKLT	IKLQSKRT	SFLQSGIV	PRLQAASDTKLQSLENTKVQCSTNAVMQSVGATTVQSKDTVRLQAGTATVLQNNELTVLQALQSSQFQSKLTIKLQSKRTSFLQSGIV
VIPR	AIX09796	PRLQAASD	TKLQSLEN	TKVQCSTN	AVMQSVGA	TTVQSKDT	VRLQAGTA	TVLQNNEL	TVLQALQS	SQFQSKLT	IKLQSKRT	SFLQSGIV	PRLQAASDTKLQSLENTKVQCSTNAVMQSVGATTVQSKDTVRLQAGTATVLQNNELTVLQALQSSQFQSKLTIKLQSKRTSFLQSGIV
VIPR	AIX09804	PRLQAASD	TKLQSLEN	TKVQCSTN	AVMQSVGA	TTVQSKDT	VRLQAGTA	TVLQNNEL	TVLQALQS	SQFQSKLT	IKLQSKRT	SFLQSGIV	PRLQAASDTKLQSLENTKVQCSTNAVMQSVGATTVQSKDTVRLQAGTATVLQNNELTVLQALQSSQFQSKLTIKLQSKRTSFLQSGIV
VIPR	AJA91194	PRLQAASD	TQLQSLEN	SKLQCVTN	AVMQSVGA	ATLQSKDT	VRLQAGHA	TVMQNNEL	TVLQALQS	SQIQSKLT	VKLQSKRT	SFLQSGIA	PRLQAASDTQLQSLENSKLQCVTNAVMQSVGAATLQSKDTVRLQAGHATVMQNNELTVLQALQSSQIQSKLTVKLQSKRTSFLQSGIA
VIPR	AJA91204	PRLQAASD	TQLQSLEN	SKLQCVTN	AVMQSVGA	ATLQSKDT	VRLQAGHA	TVMQNNEL	TVLQALQS	SQIQSKLT	VKLQSKRT	SFLQSGIA	PRLQAASDTQLQSLENSKLQCVTNAVMQSVGAATLQSKDTVRLQAGHATVMQNNELTVLQALQSSQIQSKLTVKLQSKRTSFLQSGIA
VIPR	AJA91214	PRLQAASD	TQLQSLEN	SKLQCVTN	AVMQSVGA	ATLQSKDT	VRLQAGHA	TVMQNNEL	TVLQALQS	SQIQSKLT	VKLQSKRT	SFLQSGIA	PRLQAASDTQLQSLENSKLQCVTNAVMQSVGAATLQSKDTVRLQAGHATVMQNNELTVLQALQSSQIQSKLTVKLQSKRTSFLQSGIA
VIPR	AJC98124	PRLQAASD	TKLQSLEN	TKVQCSTN	AVMQSVGA	TTVQSKDT	VRLQAGTA	TVLQNNEL	TVLQALQS	SQFQSKLT	IKLQSKHT	SFLQSGIV	PRLQAASDTKLQSLENTKVQCSTNAVMQSVGATTVQSKDTVRLQAGTATVLQNNELTVLQALQSSQFQSKLTIKLQSKHTSFLQSGIV
VIPR	AJC98133	PRLQAASD	TKLQSLEN	TKVQCSTN	AVMQSVGA	TTVQSKDT	VRLQAGTA	TVLQNNEL	TVLQALQS	SQFQSKLT	IKLQSKHT	SFLQSGIV	PRLQAASDTKLQSLENTKVQCSTNAVMQSVGATTVQSKDTVRLQAGTATVLQNNELTVLQALQSSQFQSKLTIKLQSKHTSFLQSGIV
VIPR	AKZ19074	PKLQASQA	TRLQSLEN	ATLQAENV	TVLQAVGA	PMMQSADA	VRLQAGNA	VKLQNNEL	ATLQAIAS	ATVQSKMS	VTFQGKFK	AVLQSGFR	PKLQASQATRLQSLENATLQAENVTVLQAVGAPMMQSADAVRLQAGNAVKLQNNELATLQAIASATVQSKMSVTFQGKFKAVLQSGFR
VIPR	AKZ19085	PKLQASQA	TRLQSLEN	ATLQAENV	TVLQAVGA	PMMQSADA	VRLQAGNA	VKLQNNEL	ATLQAIAS	ATVQSKMS	VTFQGKFK	AVLQSGFR	PKLQASQATRLQSLENATLQAENVTVLQAVGAPMMQSADAVRLQAGNAVKLQNNELATLQAIASATVQSKMSVTFQGKFKAVLQSGFR
VIPR	ALA49340	PRLQASAD	TKVQGLEN	YKLQSQIV	TTLQAVGS	ALPQSKDS	VRLQAGSN	VKLQNNEI	SVLQATLS	AAMQSKLT	VVMQSGVR	GVLQSGLV	PRLQASADTKVQGLENYKLQSQIVTTLQAVGSALPQSKDSVRLQAGSNVKLQNNEISVLQATLSAAMQSKLTVVMQSGVRGVLQSGLV
VIPR	ALA49351	PRLQASAD	TKVQGLEN	YKLQSQIV	TTLQAVGS	ALPQSKDS	VRLQAGSN	VKLQNNEI	SVLQATLS	AAMQSKLT	VVMQSGVR	GVLQSGLV	PRLQASADTKVQGLENYKLQSQIVTTLQAVGSALPQSKDSVRLQAGSNVKLQNNEISVLQATLSAAMQSKLTVVMQSGVRGVLQSGLV
VIPR	ALA49362	PRLQASAD	TKVQGLEN	YKLQSQIV	TTLQAVGS	ALPQSKDS	VRLQAGSN	VKLQNNEI	SVLQATLS	AAMQSKLT	VVMQSGVR	GVLQSGLV	PRLQASADTKVQGLENYKLQSQIVTTLQAVGSALPQSKDSVRLQAGSNVKLQNNEISVLQATLSAAMQSKLTVVMQSGVRGVLQSGLV
VIPR	ALA49373	PRLQASAD	TKVQGLEN	YKLQSQIV	TTLQAVGS	ALPQSKDS	VRLQAGSN	VKLQNNEI	SVLQATLS	AAMQSKLT	VVMQSGVR	GVLQSGLV	PRLQASADTKVQGLENYKLQSQIVTTLQAVGSALPQSKDSVRLQAGSNVKLQNNEISVLQATLSAAMQSKLTVVMQSGVRGVLQSGLV
VIPR	ALA49384	PRLQASAD	TKVQGLEN	YKLQSQIV	TTLQAVGS	ALPQSKDS	VRLQAGSN	VKLQNNEI	SVLQATLS	AAMQSKLT	VVMQSGVR	GVLQSGLV	PRLQASADTKVQGLENYKLQSQIVTTLQAVGSALPQSKDSVRLQAGSNVKLQNNEISVLQATLSAAMQSKLTVVMQSGVRGVLQSGLV
VIPR	ALA49395	PRLQASAD	TKVQGLEN	YKLQSQIV	TTLQAVGS	ALPQSKDS	VRLQAGSN	VKLQNNEI	SVLQATLS	AAMQSKLT	VVMQSGVR	GVLQSGLV	PRLQASADTKVQGLENYKLQSQIVTTLQAVGSALPQSKDSVRLQAGSNVKLQNNEISVLQATLSAAMQSKLTVVMQSGVRGVLQSGLV
VIPR	ALA49406	PRLQASAD	TKVQGLEN	YKLQSQIV	TTLQAVGS	ALPQSKDS	VRLQAGSN	VKLQNNEI	SVLQATLS	AAMQSKLT	VVMQSGVR	GVLQSGLV	PRLQASADTKVQGLENYKLQSQIVTTLQAVGSALPQSKDSVRLQAGSNVKLQNNEISVLQATLSAAMQSKLTVVMQSGVRGVLQSGLV
VIPR	ALA49417	PRLQASAD	TKVQGLEN	YKLQSQIV	TTLQAVGS	ALPQSKDS	VRLQAGSN	VKLQNNEI	SVLQATLS	AAMQSKLT	VVMQSGVR	GVLQSGLV	PRLQASADTKVQGLENYKLQSQIVTTLQAVGSALPQSKDSVRLQAGSNVKLQNNEISVLQATLSAAMQSKLTVVMQSGVRGVLQSGLV
VIPR	ALA49428	PRLQASAD	TKVQGLEN	YKLQSQIV	TTLQAVGS	ALPQSKDS	VRLQAGSN	VKLQNNEI	SVLQATLS	AAMQSKLT	VVMQSGVR	GVLQSGLV	PRLQASADTKVQGLENYKLQSQIVTTLQAVGSALPQSKDSVRLQAGSNVKLQNNEISVLQATLSAAMQSKLTVVMQSGVRGVLQSGLV
VIPR	ALA49439	PRLQASAD	TKVQGLEN	YKLQSQIV	TTLQAVGS	ALPQSKDS	VRLQAGSN	VKLQNNEI	SVLQATLS	AAMQSKLT	VVMQSGVR	GVLQSGLV	PRLQASADTKVQGLENYKLQSQIVTTLQAVGSALPQSKDSVRLQAGSNVKLQNNEISVLQATLSAAMQSKLTVVMQSGVRGVLQSGLV
VIPR	ALA49450	PRLQASAD	TKVQGLEN	YKLQSQIV	TTLQAVGS	ALPQSKDS	VRLQAGSN	VKLQNNEI	SVLQATLS	AAMQSKLT	VVMQSGVR	GVLQSGLV	PRLQASADTKVQGLENYKLQSQIVTTLQAVGSALPQSKDSVRLQAGSNVKLQNNEISVLQATLSAAMQSKLTVVMQSGVRGVLQSGLV
VIPR	ALA49461	PRLQASAD	TKVQGLEN	YKLQSQIV	TTLQAVGS	ALPQSKDS	VRLQAGSN	VKLQNNEI	SVLQATLS	AAIQSKLT	VVMQSGVR	GVLQSGLV	PRLQASADTKVQGLENYKLQSQIVTTLQAVGSALPQSKDSVRLQAGSNVKLQNNEISVLQATLSAAIQSKLTVVMQSGVRGVLQSGLV
VIPR	ALA49472	PRLQASAD	TKVQGLEN	YKLQSQIV	TTLQAVGS	ALPQSKDS	VRLQAGSN	VKLQNNEI	SVLQATLS	AAIQSKLT	VVMQSGVR	GVLQSGLV	PRLQASADTKVQGLENYKLQSQIVTTLQAVGSALPQSKDSVRLQAGSNVKLQNNEISVLQATLSAAIQSKLTVVMQSGVRGVLQSGLV
VIPR	ALA49483	PRLQASAD	TKVQGLEN	YKLQSQIV	TTLQAVGS	ALPQSKDS	VRLQAGSN	VKLQNNEI	SVLQATLS	AAIQSKLT	VVMQSGVR	GVLQSGLV	PRLQASADTKVQGLENYKLQSQIVTTLQAVGSALPQSKDSVRLQAGSNVKLQNNEISVLQATLSAAIQSKLTVVMQSGVRGVLQSGLV
VIPR	ALA49494	PRLQASAD	TKVQGLEN	YKLQSQIV	TTLQAVGS	ALPQSKDS	VRLQAGSN	VKLQNNEI	SVLQATLS	AAIQSKLT	VVMQSGVR	GVLQSGLV	PRLQASADTKVQGLENYKLQSQIVTTLQAVGSALPQSKDSVRLQAGSNVKLQNNEISVLQATLSAAIQSKLTVVMQSGVRGVLQSGLV
VIPR	ALA49505	PRLQASAD	TKVQGLEN	YKLQSQIV	TTLQAVGS	ALPQSKDS	VRLQAGSN	VKLQNNEI	SVLQATLS	AAIQSKLT	VVMQSGVR	GVLQSGLV	PRLQASADTKVQGLENYKLQSQIVTTLQAVGSALPQSKDSVRLQAGSNVKLQNNEISVLQATLSAAIQSKLTVVMQSGVRGVLQSGLV
VIPR	ALA49516	PRLQASAD	TKVQGLEN	YKLQSQIV	TTLQAVGS	ALPQSKDS	VRLQAGSN	VKLQNNEI	SVLQATLS	AAIQSKLT	VVMQSGVR	GVLQSGLV	PRLQASADTKVQGLENYKLQSQIVTTLQAVGSALPQSKDSVRLQAGSNVKLQNNEISVLQATLSAAIQSKLTVVMQSGVRGVLQSGLV
VIPR	ALA49527	PRLQASAD	TKVQGLEN	YKLQSQIV	TTLQAVGS	ALPQSKDS	VRLQAGSN	VKLQNNEI	SVLQATLS	AAIQSKLT	VVMQSGVR	GVLQSGLV	PRLQASADTKVQGLENYKLQSQIVTTLQAVGSALPQSKDSVRLQAGSNVKLQNNEISVLQATLSAAIQSKLTVVMQSGVRGVLQSGLV
VIPR	ALA49538	PRLQASAD	TKVQGLEN	YKLQSQIV	TTLQAVGS	ALPQSKDS	VRLQAGSN	VKLQNNEI	SVLQATLS	AAIQSKLT	VVMQSGVR	GVLQSGLV	PRLQASADTKVQGLENYKLQSQIVTTLQAVGSALPQSKDSVRLQAGSNVKLQNNEISVLQATLSAAIQSKLTVVMQSGVRGVLQSGLV
VIPR	ALA49549	PRLQASAD	TKVQGLEN	YKLQSQIV	TTLQAVGS	ALPQSKDS	VRLQAGSN	VKLQNNEI	SVLQATLS	AAMQSKLT	VVMQSGVR	GVLQSGLV	PRLQASADTKVQGLENYKLQSQIVTTLQAVGSALPQSKDSVRLQAGSNVKLQNNEISVLQATLSAAMQSKLTVVMQSGVRGVLQSGLV
VIPR	ALA49560	PRLQASAD	TKVQGLEN	YKLQSQIV	TTLQAVGS	ALPQSKDS	VRLQAGSN	VKLQNNEI	SVLQATLS	AAMQSKLT	VVMQSGVR	GVLQSGLV	PRLQASADTKVQGLENYKLQSQIVTTLQAVGSALPQSKDSVRLQAGSNVKLQNNEISVLQATLSAAMQSKLTVVMQSGVRGVLQSGLV
VIPR	ALA49571	PRLQASAD	TKVQGLEN	YKLQSQIV	TTLQAVGS	ALPQSKDS	VRLQAGSN	VKLQNNEI	SVLQATLS	AAMQSKLT	VVMQSGVR	GVLQSGLV	PRLQASADTKVQGLENYKLQSQIVTTLQAVGSALPQSKDSVRLQAGSNVKLQNNEISVLQATLSAAMQSKLTVVMQSGVRGVLQSGLV
VIPR	ALA49582	PRLQASAD	TKVQGLEN	YKLQSQIV	TTLQAVGS	ALPQSKDS	VRLQAGSN	VKLQNNEI	SVLQATLS	AAIQSKLT	VVMQSGVR	GVLQSGLV	PRLQASADTKVQGLENYKLQSQIVTTLQAVGSALPQSKDSVRLQAGSNVKLQNNEISVLQATLSAAIQSKLTVVMQSGVRGVLQSGLV
VIPR	ALA49593	PRLQASAD	TKVQGLEN	YKLQSQIV	TTLQAVGS	ALPQSKDS	VRLQAGSN	VKLQNNEI	SVLQATLS	AAIQSKLT	VVMQSGVR	GVLQSGLV	PRLQASADTKVQGLENYKLQSQIVTTLQAVGSALPQSKDSVRLQAGSNVKLQNNEISVLQATLSAAIQSKLTVVMQSGVRGVLQSGLV
VIPR	ALA49604	PRLQASAD	TKVQGLEN	YKLQSQIV	TTLQAVGS	ALPQSKDS	VRLQAGSN	VKLQNNEI	SVLQATLS	AAIQSKLT	VVMQSGVR	GVLQSGLV	PRLQASADTKVQGLENYKLQSQIVTTLQAVGSALPQSKDSVRLQAGSNVKLQNNEISVLQATLSAAIQSKLTVVMQSGVRGVLQSGLV
VIPR	ALA49615	PRLQASAD	TKVQGLEN	YKLQSQIV	TTLQAVGS	ALPQSKDS	VRLQAGSN	VKLQNNEI	SVLQATLS	AAMQSKLT	VVMQSGVR	GVLQSGLV	PRLQASADTKVQGLENYKLQSQIVTTLQAVGSALPQSKDSVRLQAGSNVKLQNNEISVLQATLSAAMQSKLTVVMQSGVRGVLQSGLV
VIPR	ALA49626	PRLQASAD	TKVQGLEN	YKLQSQIV	TTLQAVGS	ALPQSKDS	VRLQAGSN	VKLQNNEI	SVLQATLS	AAMQSKLT	VVMQSGVR	GVLQSGLV	PRLQASADTKVQGLENYKLQSQIVTTLQAVGSALPQSKDSVRLQAGSNVKLQNNEISVLQATLSAAMQSKLTVVMQSGVRGVLQSGLV
VIPR	ALA49637	PRLQASAD	TKVQGLEN	YKLQSQIV	TTLQAVGS	ALPQSKDS	VRLQAGSN	VKLQNNEI	SVLQATLS	AAMQSKLT	VVMQSGVR	GVLQSGLV	PRLQASADTKVQGLENYKLQSQIVTTLQAVGSALPQSKDSVRLQAGSNVKLQNNEISVLQATLSAAMQSKLTVVMQSGVRGVLQSGLV
VIPR	ALA49648	PRLQASAD	TKVQGLEN	YKLQSQIV	TTLQAVGS	ALPQSKDS	VRLQAGSN	VKLQNNEI	SVLQATLS	AAMQSKLT	VVMQSGVR	GVLQSGLV	PRLQASADTKVQGLENYKLQSQIVTTLQAVGSALPQSKDSVRLQAGSNVKLQNNEISVLQATLSAAMQSKLTVVMQSGVRGVLQSGLV
VIPR	ALA49659	PRLQASAD	TKVQGLEN	YKLQSQIV	TTLQAVGS	ALPQSKDS	VRLQAGSN	VKLQNNEI	SVLQATLS	AAMQSKLT	VVMQSGVR	GVLQSGLV	PRLQASADTKVQGLENYKLQSQIVTTLQAVGSALPQSKDSVRLQAGSNVKLQNNEISVLQATLSAAMQSKLTVVMQSGVRGVLQSGLV
VIPR	ALA49670	PRLQASAD	TKVQGLEN	YKLQSQIV	TTLQAVGS	ALPQSKDS	VRLQAGSN	VKLQNNEI	SVLQATLS	AAMQSKLT	VVMQSGVR	GVLQSGLV	PRLQASADTKVQGLENYKLQSQIVTTLQAVGSALPQSKDSVRLQAGSNVKLQNNEISVLQATLSAAMQSKLTVVMQSGVRGVLQSGLV
VIPR	ALA49681	PRLQASAD	TKVQGLEN	YKLQSQIV	TTLQAVGS	ALPQSKDS	VRLQAGSN	VKLQNNEI	SVLQATLS	AAMQSKLT	VVMQSGVR	GVLQSGLV	PRLQASADTKVQGLENYKLQSQIVTTLQAVGSALPQSKDSVRLQAGSNVKLQNNEISVLQATLSAAMQSKLTVVMQSGVRGVLQSGLV
VIPR	ALA49692	PRLQASAD	TKVQGLEN	YKLQSQIV	TTLQAVGS	ALPQSKDS	VRLQAGSN	VKLQNNEI	SVLQATLS	AAMQSKLT	VVMQSGVR	GVLQSGLV	PRLQASADTKVQGLENYKLQSQIVTTLQAVGSALPQSKDSVRLQAGSNVKLQNNEISVLQATLSAAMQSKLTVVMQSGVRGVLQSGLV
VIPR	ALA49703	PRLQASAD	TKVQGLEN	YKLQSQIV	TTLQAVGS	ALPQSKDS	VRLQAGSN	VKLQNNEI	SVLQATLS	AAMQSKLT	VVMQSGVR	GVLQSGLV	PRLQASADTKVQGLENYKLQSQIVTTLQAVGSALPQSKDSVRLQAGSNVKLQNNEISVLQATLSAAMQSKLTVVMQSGVRGVLQSGLV
VIPR	ALA49714	PRLQASAD	TKVQGLEN	YKLQSQIV	TTLQAVGS	ALPQSKDS	VRLQAGSN	VKLQNNEI	SVLQATLS	AAIQSKLT	VVMQSGVR	GVLQSGLV	PRLQASADTKVQGLENYKLQSQIVTTLQAVGSALPQSKDSVRLQAGSNVKLQNNEISVLQATLSAAIQSKLTVVMQSGVRGVLQSGLV
VIPR	ALA49725	PRLQASAD	TKVQGLEN	YKLQSQIV	TTLQAVGS	ALPQSKDS	VRLQAGSN	VKLQNNEI	SVLQATLS	AAIQSKLT	VVMQSGVR	GVLQSGLV	PRLQASADTKVQGLENYKLQSQIVTTLQAVGSALPQSKDSVRLQAGSNVKLQNNEISVLQATLSAAIQSKLTVVMQSGVRGVLQSGLV
VIPR	ALA49736	PRLQASAD	TKVQGLEN	YKLQSQIV	TTLQAVGS	ALPQSKDS	VRLQAGSN	VKLQNNEI	SVLQATLS	AAIQSKLT	VVMQSGVR	GVLQSGLV	PRLQASADTKVQGLENYKLQSQIVTTLQAVGSALPQSKDSVRLQAGSNVKLQNNEISVLQATLSAAIQSKLTVVMQSGVRGVLQSGLV
VIPR	ALA49747	PRLQASAD	TKVQGLEN	YKLQSQIV	TTLQAVGS	ALPQSKDS	VRLQAGSN	VKLQNNEI	SVLQATLS	AAIQSKLT	VVMQSGVR	GVLQSGLV	PRLQASADTKVQGLENYKLQSQIVTTLQAVGSALPQSKDSVRLQAGSNVKLQNNEISVLQATLSAAIQSKLTVVMQSGVRGVLQSGLV
VIPR	ALA49758	PRLQASAD	TKVQGLEN	YKLQSQIV	TTLQAVGS	ALPQSKDS	VRLQAGSN	VKLQNNEI	SVLQATLS	AAIQSKLT	VVMQSGVR	GVLQSGLV	PRLQASADTKVQGLENYKLQSQIVTTLQAVGSALPQSKDSVRLQAGSNVKLQNNEISVLQATLSAAIQSKLTVVMQSGVRGVLQSGLV
VIPR	ALA49769	PRLQASAD	TKVQGLEN	YKLQSQIV	TTLQAVGS	ALPQSKDS	VRLQAGSN	VKLQNNEI	SVLQATLS	AAIQSKLT	VVMQSGVR	GVLQSGLV	PRLQASADTKVQGLENYKLQSQIVTTLQAVGSALPQSKDSVRLQAGSNVKLQNNEISVLQATLSAAIQSKLTVVMQSGVRGVLQSGLV
VIPR	ALA49780	PRLQASAD	TKVQGLEN	YKLQSQIV	TTLQAVGS	ALPQSKDS	VRLQAGSN	VKLQNNEI	SVLQATLS	AAIQSKLT	VVMQSGVR	GVLQSGLV	PRLQASADTKVQGLENYKLQSQIVTTLQAVGSALPQSKDSVRLQAGSNVKLQNNEISVLQATLSAAIQSKLTVVMQSGVRGVLQSGLV
VIPR	ALA49791	PRLQASAD	TKVQGLEN	YKLQSQIV	TTLQAVGS	ALPQSKDS	VRLQAGSN	VKLQNNEI	SVLQATLS	AAIQSKLT	VVMQSGVR	GVLQSGLV	PRLQASADTKVQGLENYKLQSQIVTTLQAVGSALPQSKDSVRLQAGSNVKLQNNEISVLQATLSAAIQSKLTVVMQSGVRGVLQSGLV
VIPR	ALA49802	PRLQASAD	TKVQGLEN	YKLQSQIV	TTLQAVGS	ALPQSKDS	VRLQAGSN	VKLQNNEI	SVLQATLS	AAMQSKLT	VVMQSGVR	GVLQSGLV	PRLQASADTKVQGLENYKLQSQIVTTLQAVGSALPQSKDSVRLQAGSNVKLQNNEISVLQATLSAAMQSKLTVVMQSGVRGVLQSGLV
VIPR	ALA49813	PRLQASAD	TKVQGLEN	YKLQSQIV	TTLQAVGS	ALPQSKDS	VRLQAGSN	VKLQNNEI	SVLQATLS	AAMQSKLT	VVMQSGVR	GVLQSGLV	PRLQASADTKVQGLENYKLQSQIVTTLQAVGSALPQSKDSVRLQAGSNVKLQNNEISVLQATLSAAMQSKLTVVMQSGVRGVLQSGLV
VIPR	ALA49835	PRLQASAD	TKVQGLEN	YKLQSQIV	TTLQAVGS	ALPQSKDS	VRLQAGSN	VKLQNNEI	SVLQATLS	AAMQSKLT	VVMQSGVR	GVLQSGLV	PRLQASADTKVQGLENYKLQSQIVTTLQAVGSALPQSKDSVRLQAGSNVKLQNNEISVLQATLSAAMQSKLTVVMQSGVRGVLQSGLV
VIPR	ALA49846	PRLQASAD	TKVQGLEN	YKLQSQIV	TTLQAVGS	ALPQSKDS	VRLQAGSN	VKLQNNEI	SVLQATLS	AAMQSKLT	VVMQSGVR	GVLQSGLV	PRLQASADTKVQGLENYKLQSQIVTTLQAVGSALPQSKDSVRLQAGSNVKLQNNEISVLQATLSAAMQSKLTVVMQSGVRGVLQSGLV
VIPR	ALA49857	PRLQASAD	TKVQGLEN	YKLQSQIV	TTLQAVGS	ALPQSKDS	VRLQAGSN	VKLQNNEI	SVLQATLS	AAMQSKLT	VVMQSGVR	GVLQSGLV	PRLQASADTKVQGLENYKLQSQIVTTLQAVGSALPQSKDSVRLQAGSNVKLQNNEISVLQATLSAAMQSKLTVVMQSGVRGVLQSGLV
VIPR	ALA49868	PRLQASAD	TKVQGLEN	YKLQSQIV	TTLQAVGS	ALPQSKDS	VRLQAGSN	VKLQNNEI	SVLQATLS	AAMQSKLT	VVMQSGVR	GVLQSGLV	PRLQASADTKVQGLENYKLQSQIVTTLQAVGSALPQSKDSVRLQAGSNVKLQNNEISVLQATLSAAMQSKLTVVMQSGVRGVLQSGLV
VIPR	ALA49879	PRLQASAD	TKVQGLEN	YKLQSQIV	TTLQAVGS	ALPQSKDS	VRLQAGSN	VKLQNNEI	SVLQATLS	AAMQSKLT	VVMQSGVR	GVLQSGLV	PRLQASADTKVQGLENYKLQSQIVTTLQAVGSALPQSKDSVRLQAGSNVKLQNNEISVLQATLSAAMQSKLTVVMQSGVRGVLQSGLV
VIPR	ALA49890	PRLQASAD	TKVQGLEN	YKLQSQIV	TTLQAVGS	ALPQSKDS	VRLQAGSN	VKLQNNEI	SVLQATLS	AAMQSKLT	VVMQSGVR	GVLQSGLV	PRLQASADTKVQGLENYKLQSQIVTTLQAVGSALPQSKDSVRLQAGSNVKLQNNEISVLQATLSAAMQSKLTVVMQSGVRGVLQSGLV
VIPR	ALA49901	PRLQASAD	TKVQGLEN	YKLQSQIV	TTLQAVGS	ALPQSKDS	VRLQAGSN	VKLQNNEI	SVLQATLS	AAMQSKLT	VVMQSGVR	GVLQSGLV	PRLQASADTKVQGLENYKLQSQIVTTLQAVGSALPQSKDSVRLQAGSNVKLQNNEISVLQATLSAAMQSKLTVVMQSGVRGVLQSGLV
VIPR	ALA49912	PRLQASAD	TKVQGLEN	YKLQSQIV	TTLQAVGS	ALPQSKDS	VRLQAGSN	VKLQNNEI	SVLQATLS	AAMQSKLT	VVMQSGVR	GVLQSGLV	PRLQASADTKVQGLENYKLQSQIVTTLQAVGSALPQSKDSVRLQAGSNVKLQNNEISVLQATLSAAMQSKLTVVMQSGVRGVLQSGLV
VIPR	ALA49923	PRLQASAD	TKVQGLEN	YKLQSQIV	TTLQAVGS	ALPQSKDS	VRLQAGSN	VKLQNNEI	SVLQATLS	AAMQSKLT	VVMQSGVR	GVLQSGLV	PRLQASADTKVQGLENYKLQSQIVTTLQAVGSALPQSKDSVRLQAGSNVKLQNNEISVLQATLSAAMQSKLTVVMQSGVRGVLQSGLV
VIPR	ALA49934	PRLQASAD	TKVQGLEN	YKLQSQIV	TTLQAVGS	ALPQSKDS	VRLQAGSN	VKLQNNEI	SVLQATLS	AAMQSKLT	VVMQSGVR	GVLQSGLV	PRLQASADTKVQGLENYKLQSQIVTTLQAVGSALPQSKDSVRLQAGSNVKLQNNEISVLQATLSAAMQSKLTVVMQSGVRGVLQSGLV
VIPR	ALA49945	PRFQASAD	TKVQGLEN	YKLQSQIV	TTLQAVGS	ALPQSKDS	VRLQAGSN	VKLQNNEI	SVLQATLS	AAMQSKLT	VVMQSGVR	GVLQSGLV	PRFQASADTKVQGLENYKLQSQIVTTLQAVGSALPQSKDSVRLQAGSNVKLQNNEISVLQATLSAAMQSKLTVVMQSGVRGVLQSGLV
VIPR	ALA49956	PRLQASAD	TKVQGLEN	YKLQSQIV	TTLQAVGS	ALPQSKDS	VRLQAGSN	VKLQNNEI	SVLQATLS	AAMQSKLT	VVMQSGVR	GVLQSGLV	PRLQASADTKVQGLENYKLQSQIVTTLQAVGSALPQSKDSVRLQAGSNVKLQNNEISVLQATLSAAMQSKLTVVMQSGVRGVLQSGLV
VIPR	ALA49967	PRLQASAD	TKVQGLEN	YKLQSQIV	TTLQAVGS	ALPQSKDS	VRLQAGSN	VKLQNNEI	SVLQATLS	AAMQSKLT	VVMQSGVR	GVLQSGLV	PRLQASADTKVQGLENYKLQSQIVTTLQAVGSALPQSKDSVRLQAGSNVKLQNNEISVLQATLSAAMQSKLTVVMQSGVRGVLQSGLV
VIPR	ALA49978	PRLQASAD	TKVQGLEN	YKLQSQIV	TTLQAVGS	ALPQSKDS	VRLQAGSN	VKLQNNEI	SVLQATLS	AAMQSKLT	VVMQSGVR	GVLQSGLV	PRLQASADTKVQGLENYKLQSQIVTTLQAVGSALPQSKDSVRLQAGSNVKLQNNEISVLQATLSAAMQSKLTVVMQSGVRGVLQSGLV
VIPR	ALA49989	PRLQASAD	TKVQGLEN	YKLQSQIV	TTLQAVGS	ALPQSKDS	VRLQAGSN	VKLQNNEI	SVLQATLS	AAMQSKLT	VVMQSGVR	GVLQSGLV	PRLQASADTKVQGLENYKLQSQIVTTLQAVGSALPQSKDSVRLQAGSNVKLQNNEISVLQATLSAAMQSKLTVVMQSGVRGVLQSGLV
VIPR	ALA50000	PRLQASAD	TKVQGLEN	YKLQSQIV	TTLQAVGS	ALPQSKDS	VRLQAGSN	VKLQNNEI	SVLQATLS	AAMQSKLT	VVMQSGVR	GVLQSGLV	PRLQASADTKVQGLENYKLQSQIVTTLQAVGSALPQSKDSVRLQAGSNVKLQNNEISVLQATLSAAMQSKLTVVMQSGVRGVLQSGLV
VIPR	ALA50011	PRLQASAD	TKVQGLEN	YKLQSQIV	TTLQAVGS	ALPQSKDS	VRLQAGSN	VKLQNNEI	SVLQATLS	AAMQSKLT	VVMQSGVR	GVLQSGLV	PRLQASADTKVQGLENYKLQSQIVTTLQAVGSALPQSKDSVRLQAGSNVKLQNNEISVLQATLSAAMQSKLTVVMQSGVRGVLQSGLV
VIPR	ALA50022	PRLQASAD	TKVQGLEN	YKLQSQIV	TTLQAVGS	ALPQSKDS	VRLQAGSN	VKLQNNEI	SVLQATLS	AAMQSKLT	VVMQSGVR	GVLQSGLV	PRLQASADTKVQGLENYKLQSQIVTTLQAVGSALPQSKDSVRLQAGSNVKLQNNEISVLQATLSAAMQSKLTVVMQSGVRGVLQSGLV
VIPR	ALA50033	PRLQASAD	TKVQGLEN	YKLQSQIV	TTLQAVGS	ALPQSKDS	VRLQAGSN	VKLQNNEI	SVLQATLS	AAMQSKLT	VVMQSGVR	GVLQSGLV	PRLQASADTKVQGLENYKLQSQIVTTLQAVGSALPQSKDSVRLQAGSNVKLQNNEISVLQATLSAAMQSKLTVVMQSGVRGVLQSGLV
VIPR	ALA50044	PRLQASAD	TKVQGLEN	YKLQSQIV	TTLQAVGS	ALPQSKDS	VRLQAGSN	VKLQNNEI	SVLQATLS	AAMQSKLT	VVMQSGVR	GVLQSGLV	PRLQASADTKVQGLENYKLQSQIVTTLQAVGSALPQSKDSVRLQAGSNVKLQNNEISVLQATLSAAMQSKLTVVMQSGVRGVLQSGLV
VIPR	ALA50055	PRLQASAD	TKVQGLEN	YKLQSQIV	TTLQAVGS	ALPQSKDS	VRLQAGSN	VKLQNNEI	SVLQATLS	AAMQSKLT	VVMQSGVR	GVLQSGLV	PRLQASADTKVQGLENYKLQSQIVTTLQAVGSALPQSKDSVRLQAGSNVKLQNNEISVLQATLSAAMQSKLTVVMQSGVRGVLQSGLV
VIPR	ALA50066	PRLQASAD	TKVQGLEN	YKLQSQIV	TTLQAVGS	ALPQSKDS	VRLQAGSN	VKLQNNEI	SVLQATLS	AAMQSKLT	VVMQSGVR	GVLQSGLV	PRLQASADTKVQGLENYKLQSQIVTTLQAVGSALPQSKDSVRLQAGSNVKLQNNEISVLQATLSAAMQSKLTVVMQSGVRGVLQSGLV
VIPR	ALB08276	PRLQASAD	TKVQGLEN	YKLQSQIV	TTLQAVGS	ALPQSKDS	VRLQAGSN	VKLQNNEI	SVLQATLS	AAMQSKLT	VVMQSGVR	GVLQSGLV	PRLQASADTKVQGLENYKLQSQIVTTLQAVGSALPQSKDSVRLQAGSNVKLQNNEISVLQATLSAAMQSKLTVVMQSGVRGVLQSGLV
VIPR	ALB08287	PRLQASAD	TKVQGLEN	YKLQSQIV	TTLQAVGS	ALPQSKDS	VRLQAGSN	VKLQNNEI	SVLQATLS	AAMQSKLT	VVMQSGVR	GVLQSGLV	PRLQASADTKVQGLENYKLQSQIVTTLQAVGSALPQSKDSVRLQAGSNVKLQNNEISVLQATLSAAMQSKLTVVMQSGVRGVLQSGLV
VIPR	ALK02468	PKLQASQA	TRLQSLEN	ATLQAENV	TVLQAVGA	PMMQSADA	VRLQAGNA	VKLQNNEL	ATLQAIAS	ATVQSKMS	VTFQGTFK	AVLQSGFR	PKLQASQATRLQSLENATLQAENVTVLQAVGAPMMQSADAVRLQAGNAVKLQNNELATLQAIASATVQSKMSVTFQGTFKAVLQSGFR
VIPR	ALR69640	PRLQASAD	TKVQGLEN	YKLQSQIV	TTLQAVGS	ALPQSKDS	VRLQAGSN	VKLQNNEI	SVLQATLS	AAMQSKLT	VVMQSGVR	GVLQSGLV	PRLQASADTKVQGLENYKLQSQIVTTLQAVGSALPQSKDSVRLQAGSNVKLQNNEISVLQATLSAAMQSKLTVVMQSGVRGVLQSGLV
VIPR	ALT66869	PRLQASAD	TKVQGLEN	YKLQSQIV	TTLQAVGS	ALPQSKDS	VRLQAGSN	VKLQNNEI	SVLQATLS	AAMQSKLT	VVMQSGVR	GVLQSGLV	PRLQASADTKVQGLENYKLQSQIVTTLQAVGSALPQSKDSVRLQAGSNVKLQNNEISVLQATLSAAMQSKLTVVMQSGVRGVLQSGLV
VIPR	ALT66879	PRLQASAD	TKVQGLEN	YKLQSQIV	TTLQAVGS	ALPQSKDS	VRLQAGSN	VKLQNNEI	SVLQATLS	AAMQSKLT	VVMQSGVR	GVLQSGLV	PRLQASADTKVQGLENYKLQSQIVTTLQAVGSALPQSKDSVRLQAGSNVKLQNNEISVLQATLSAAMQSKLTVVMQSGVRGVLQSGLV
VIPR	AMK59674	PRLQAASD	TKLQSLEN	TKVQCSTN	AVMQSVGA	TTVQSKDT	VRLQAGTA	TVLQNNEL	TVLQALQS	SQFQSKLT	IKLQSKRT	SFLQSGIV	PRLQAASDTKLQSLENTKVQCSTNAVMQSVGATTVQSKDTVRLQAGTATVLQNNELTVLQALQSSQFQSKLTIKLQSKRTSFLQSGIV
VIPR	AMN88684	PKMQATND	TTLQSLEN	PRLHCTTN	AVMQSVGA	VAVQSKDL	IRLQAGVA	AVMQNNEL	TVLQALQS	SQIQSKLT	VKLQSKTK	SFLQSGIV	PKMQATNDTTLQSLENPRLHCTTNAVMQSVGAVAVQSKDLIRLQAGVAAVMQNNELTVLQALQSSQIQSKLTVKLQSKTKSFLQSGIV
VIPR	AMN88692	PKMQATND	TTLQSLEN	PRLHCTTN	AVMQSVGA	VAVQSKDL	IRLQAGVA	AVMQNNEL	TVLQALQS	SQIQSKLT	VKLQSKTK	SFLQSGIV	PKMQATNDTTLQSLENPRLHCTTNAVMQSVGAVAVQSKDLIRLQAGVAAVMQNNELTVLQALQSSQIQSKLTVKLQSKTKSFLQSGIV
VIPR	ANC28643	PRLQASAD	TKVQGLEN	YKLQSQIV	TTLQAVGS	ALPQSKDS	VRLQAGSN	VKLQNNEI	SVLQATLS	AAMQSKLT	VVMQSGVR	GVLQSGLV	PRLQASADTKVQGLENYKLQSQIVTTLQAVGSALPQSKDSVRLQAGSNVKLQNNEISVLQATLSAAMQSKLTVVMQSGVRGVLQSGLV
VIPR	ANC28654	PRLQASAD	TKVQGLEN	YKLQSQIV	TTLQAVGS	ALPQSKDS	VRLQAGSN	VKLQNNEI	SVLQATLS	AAMQSKLT	VVMQSGVR	GVLQSGLV	PRLQASADTKVQGLENYKLQSQIVTTLQAVGSALPQSKDSVRLQAGSNVKLQNNEISVLQATLSAAMQSKLTVVMQSGVRGVLQSGLV
VIPR	ANC28665	PRLQASAD	TKVQGLEN	YKLQSQIV	TTLQAVGS	ALPQSKDS	VRLQAGSN	VKLQNNEI	SVLQATLS	AAMQSKLT	VVMQSGVR	GVLQSGLV	PRLQASADTKVQGLENYKLQSQIVTTLQAVGSALPQSKDSVRLQAGSNVKLQNNEISVLQATLSAAMQSKLTVVMQSGVRGVLQSGLV
VIPR	ANC28676	PRLQASAD	TKVQGLEN	YKLQSQIV	TTLQAVGS	ALPQSKDS	VRLQAGSN	VKLQNNEI	SVLQATLS	AAMQSKLT	VVMQSGVR	GVLQSGLV	PRLQASADTKVQGLENYKLQSQIVTTLQAVGSALPQSKDSVRLQAGSNVKLQNNEISVLQATLSAAMQSKLTVVMQSGVRGVLQSGLV
VIPR	ANC28687	PRLQASAD	TKVQGLEN	YKLQSQIV	TTLQAVGS	ALPQSKDS	VRLQAGSN	VKLQNNEI	SVLQATLS	AAMQSKLT	VVMQSGVR	GVLQSGLV	PRLQASADTKVQGLENYKLQSQIVTTLQAVGSALPQSKDSVRLQAGSNVKLQNNEISVLQATLSAAMQSKLTVVMQSGVRGVLQSGLV
VIPR	ANC28698	PRLQASAD	TKVQGLEN	YKLQSQIV	TTLQAVGS	ALPQSKDS	VRLQAGSN	VKLQNNEI	SVLQATLS	AAMQSKLT	VVMQSGVR	GVLQSGLV	PRLQASADTKVQGLENYKLQSQIVTTLQAVGSALPQSKDSVRLQAGSNVKLQNNEISVLQATLSAAMQSKLTVVMQSGVRGVLQSGLV
VIPR	ANC28709	PRLQASAD	TKVQGLEN	YKLQSQIV	TTLQAVGS	ALPQSKDS	VRLQAGSN	VKLQNNEI	SVLQATLS	AAMQSKLT	VVMQSGVR	GVLQSGLV	PRLQASADTKVQGLENYKLQSQIVTTLQAVGSALPQSKDSVRLQAGSNVKLQNNEISVLQATLSAAMQSKLTVVMQSGVRGVLQSGLV
VIPR	ANI69822	PRLQASAD	TKVQGLEN	YKLQSQIV	TTLQAVGS	ALPQSKDS	VRLQAGSN	VKLQNNEI	SVLQATLS	AAMQSKLT	VVMQSGVR	GVLQSGLV	PRLQASADTKVQGLENYKLQSQIVTTLQAVGSALPQSKDSVRLQAGSNVKLQNNEISVLQATLSAAMQSKLTVVMQSGVRGVLQSGLV
VIPR	ANI69833	PRLQASAD	TKVQGLEN	YKLQSQIV	TTLQAVGS	ALPQSKDS	VRLQAGSN	VKLQNNEI	SVLQATLS	AAMQSKLT	VVMQSGVR	GVLQSGLV	PRLQASADTKVQGLENYKLQSQIVTTLQAVGSALPQSKDSVRLQAGSNVKLQNNEISVLQATLSAAMQSKLTVVMQSGVRGVLQSGLV
VIPR	ANI69844	PRLQASAD	TKVQGLEN	YKLQSQIV	TTLQAVGS	ALPQSKDS	VRLQAGSN	VKLQNNEI	SVLQATLS	AAMQSKLT	VVMQSGVR	GVLQSGLV	PRLQASADTKVQGLENYKLQSQIVTTLQAVGSALPQSKDSVRLQAGSNVKLQNNEISVLQATLSAAMQSKLTVVMQSGVRGVLQSGLV
VIPR	ANI69855	PRLQASAD	TKVQGLEN	YKLQSQIV	TTLQAVGS	ALPQSKDS	VRLQAGSN	VKLQNNEI	SVLQATLS	AAMQSKLT	VVMQSGVR	GVLQSGLV	PRLQASADTKVQGLENYKLQSQIVTTLQAVGSALPQSKDSVRLQAGSNVKLQNNEISVLQATLSAAMQSKLTVVMQSGVRGVLQSGLV
VIPR	ANI69866	PRLQASAD	TKVQGLEN	YKLQSQIV	TTLQAVGS	ALPQSKDS	VRLQAGSN	VKLQNNEI	SVLQATLS	AAMQSKLT	VVMQSGVR	GVLQSGLV	PRLQASADTKVQGLENYKLQSQIVTTLQAVGSALPQSKDSVRLQAGSNVKLQNNEISVLQATLSAAMQSKLTVVMQSGVRGVLQSGLV
VIPR	ANI69876	PRLQASAD	TKVQGLEN	YKLQSQIV	TTLQAVGS	ALPQSKDS	VRLQAGSN	VKLQNNEI	SVLQATLS	AAMQSKLT	VVMQSGVR	GVLQSGLV	PRLQASADTKVQGLENYKLQSQIVTTLQAVGSALPQSKDSVRLQAGSNVKLQNNEISVLQATLSAAMQSKLTVVMQSGVRGVLQSGLV
VIPR	ANI69887	PRLQASAD	TKVQGLEN	YKLQSQIV	TTLQAVGS	ALPQSKDS	VRLQAGFN	VKLQNNEI	SVLQATLS	AAMQSKLT	VVMQSGVR	GVLQSGLV	PRLQASADTKVQGLENYKLQSQIVTTLQAVGSALPQSKDSVRLQAGFNVKLQNNEISVLQATLSAAMQSKLTVVMQSGVRGVLQSGLV
VIPR	ANI69898	PRLQASAD	TKVQGLEN	YKLQSQIV	TTLQAVGS	ALPQSKDS	VRLQAGSN	VKLQNNEI	SVLQATLS	AAMQSKLT	VVMQSGVR	GVLQSGLV	PRLQASADTKVQGLENYKLQSQIVTTLQAVGSALPQSKDSVRLQAGSNVKLQNNEISVLQATLSAAMQSKLTVVMQSGVRGVLQSGLV
VIPR	ANI69909	PRLQASAD	TKVQGLEN	YKLQSQIV	TTLQAVGS	ALPQSKDS	VRLQAGSN	VKLQNNEI	SVLQATLS	AAMQSKLT	VVMQSGVR	GVLQSGLV	PRLQASADTKVQGLENYKLQSQIVTTLQAVGSALPQSKDSVRLQAGSNVKLQNNEISVLQATLSAAMQSKLTVVMQSGVRGVLQSGLV
VIPR	ANI69920	PRLQASAD	TKVQGLEN	YKLQSQIV	TTLQAVGS	ALPQSKDS	VRLQAGSN	VKLQNNEI	SVLQATLS	AAMQSKLT	VVMQSGVR	GVLQSGLV	PRLQASADTKVQGLENYKLQSQIVTTLQAVGSALPQSKDSVRLQAGSNVKLQNNEISVLQATLSAAMQSKLTVVMQSGVRGVLQSGLV
VIPR	ANJ04714	PRLQAASD	TKLQSLEN	TRVQCSTN	AVMQSVGA	TTVQSKDT	VRLQAGTA	TVLQNNEL	TVLQALQS	SQFQSKLT	IKLQSKRI	SFLQSGIV	PRLQAASDTKLQSLENTRVQCSTNAVMQSVGATTVQSKDTVRLQAGTATVLQNNELTVLQALQSSQFQSKLTIKLQSKRISFLQSGIV
VIPR	ANJ04725	PRLQAASD	TKLQSLEN	TRVQCSTN	AVMQSVGA	TTVQSKDT	VRLQAGTA	TVLQNNEL	TVLQALQS	SQFQSKLT	IKLQSKRI	SFLQSGIV	PRLQAASDTKLQSLENTRVQCSTNAVMQSVGATTVQSKDTVRLQAGTATVLQNNELTVLQALQSSQFQSKLTIKLQSKRISFLQSGIV
VIPR	AOL02450	PRLQAASD	TKLQSLEN	TKVQCSTN	AVMQSVGA	TTVQSKDT	VRLQAGTA	TVLQNNEL	TVLQALQS	SQFQSKLT	IKLQSKRT	SFLQSGIV	PRLQAASDTKLQSLENTKVQCSTNAVMQSVGATTVQSKDTVRLQAGTATVLQNNELTVLQALQSSQFQSKLTIKLQSKRTSFLQSGIV
VIPR	AQN78653	PRLQAASD	TKLQSLEN	TKVQCSTN	AVMQSVGA	TTVQSKDT	VRLQAGTA	TVLQNNEL	TVLQALQS	SQFQSKLT	IKLQSKRT	SFLQSGIV	PRLQAASDTKLQSLENTKVQCSTNAVMQSVGATTVQSKDTVRLQAGTATVLQNNELTVLQALQSSQFQSKLTIKLQSKRTSFLQSGIV
VIPR	AQN78661	PRLQAASD	TKLQSLEN	TKVQCSTN	AVMQSVGA	TTVQSKDT	VRLQAGTA	TVLQNNEL	TVLQALQS	SQFQSKLT	IKLQSKRT	SFLQSGIV	PRLQAASDTKLQSLENTKVQCSTNAVMQSVGATTVQSKDTVRLQAGTATVLQNNELTVLQALQSSQFQSKLTIKLQSKRTSFLQSGIV
VIPR	AQN78669	PRLQAASD	TKLQSLEN	TKVQCSTN	AVMQSVGA	TTVQSKDT	VRLQAGTA	TVLQNNEL	TVLQALQS	SQFQSKLT	IKLQSKRT	SFLQSGIV	PRLQAASDTKLQSLENTKVQCSTNAVMQSVGATTVQSKDTVRLQAGTATVLQNNELTVLQALQSSQFQSKLTIKLQSKRTSFLQSGIV
VIPR	AQN78677	PRLQAASD	TKLQSLEN	TKVQCSTN	AVMQSVGA	TTVQSKDT	VRLQAGTA	TVLQNNEL	TVLQALQS	SQFQSKLT	IKLQSKRT	SFLQSGIV	PRLQAASDTKLQSLENTKVQCSTNAVMQSVGATTVQSKDTVRLQAGTATVLQNNELTVLQALQSSQFQSKLTIKLQSKRTSFLQSGIV
VIPR	AQN78685	PRLQAASD	TKLQSLEN	TKVQCSTN	AVMQSVGA	TTVQSKDT	VRLQAGTA	TVLQNNEL	TVLQALQS	SQFQSKLT	IKLQSKRT	SFLQSGIV	PRLQAASDTKLQSLENTKVQCSTNAVMQSVGATTVQSKDTVRLQAGTATVLQNNELTVLQALQSSQFQSKLTIKLQSKRTSFLQSGIV
VIPR	AQN78693	PRLQAASD	TKLQSLEN	TKVQCSTN	AVMQSVGA	TTVQSKDT	VRLQAGTA	TVLQNNEL	TVLQALQS	SQFQSKLT	IKLQSKRT	SFLQSGIV	PRLQAASDTKLQSLENTKVQCSTNAVMQSVGATTVQSKDTVRLQAGTATVLQNNELTVLQALQSSQFQSKLTIKLQSKRTSFLQSGIV
VIPR	AQN78701	PRLQAASD	TKLQSLEN	TKVQCSTN	AVMQSVGA	TTVQSKDT	VRLQAGTA	TVLQNNEL	TVLQALQS	SQFQSKLT	IKLQSKRT	SFLQSGIV	PRLQAASDTKLQSLENTKVQCSTNAVMQSVGATTVQSKDTVRLQAGTATVLQNNELTVLQALQSSQFQSKLTIKLQSKRTSFLQSGIV
VIPR	AQN78709	PRLQAASD	TKLQSLEN	TKVQCSTN	AVMQSVGA	TTVQSKDT	VRLQAGTA	TVLQNNEL	TVLQALQS	SQFQSKLT	IKLQSKRT	SFLQSGIV	PRLQAASDTKLQSLENTKVQCSTNAVMQSVGATTVQSKDTVRLQAGTATVLQNNELTVLQALQSSQFQSKLTIKLQSKRTSFLQSGIV
VIPR	AQN78717	PRLQAASD	TKLQSLEN	TKVQCSTN	AVMQSVGA	TTVQSKDT	VRLQAGTA	TVLQNNEL	TVLQALQS	SQFQSKLT	IKLQSKRT	SFLQSGIV	PRLQAASDTKLQSLENTKVQCSTNAVMQSVGATTVQSKDTVRLQAGTATVLQNNELTVLQALQSSQFQSKLTIKLQSKRTSFLQSGIV
VIPR	AQN78725	PRLQAASD	TKLQSLEN	TKVQCSTN	AVMQSVGA	TTVQSKDT	VRLQAGTA	TVLQNNEL	TVLQALQS	SQFQSKLT	IKLQSKRT	SFLQSGIV	PRLQAASDTKLQSLENTKVQCSTNAVMQSVGATTVQSKDTVRLQAGTATVLQNNELTVLQALQSSQFQSKLTIKLQSKRTSFLQSGIV
VIPR	AQN78733	PRLQAASD	TKLQSLEN	TKVQCSTN	AVMQSVGA	TTVQSKDT	VRLQAGTA	TVLQNNEL	TVLQALQS	SQFQSKLT	IKLQSKRT	SFLQSGIV	PRLQAASDTKLQSLENTKVQCSTNAVMQSVGATTVQSKDTVRLQAGTATVLQNNELTVLQALQSSQFQSKLTIKLQSKRTSFLQSGIV
VIPR	AQN78741	PRLQAASD	TKLQSLEN	TKVQCSTN	AVMQSVGA	TTVQSKDT	VRLQAGTA	TVLQNNEL	TVLQALQS	SQFQSKLT	IKLQSKRT	SFLQSGIV	PRLQAASDTKLQSLENTKVQCSTNAVMQSVGATTVQSKDTVRLQAGTATVLQNNELTVLQALQSSQFQSKLTIKLQSKRTSFLQSGIV
VIPR	AQN78749	PRLQAASD	TKLQSLEN	TKVQCSTN	AVMQSVGA	TTVQSKDT	VRLQAGTA	TVLQNNEL	TVLQALQS	SQFQSKLT	IKLQSKRT	SFLQSGIV	PRLQAASDTKLQSLENTKVQCSTNAVMQSVGATTVQSKDTVRLQAGTATVLQNNELTVLQALQSSQFQSKLTIKLQSKRTSFLQSGIV
VIPR	AQN78757	PRLQAASD	TKLQSLEN	TKVQCSTN	AVMQSVGA	TTVQSKDT	VRLQAGTA	TVLQNNEL	TVLQALQS	SQFQSKLT	IKLQSKRT	SFLQSGIV	PRLQAASDTKLQSLENTKVQCSTNAVMQSVGATTVQSKDTVRLQAGTATVLQNNELTVLQALQSSQFQSKLTIKLQSKRTSFLQSGIV
VIPR	AQN78765	PRLQAASD	TKLQSLEN	TKVQCSTN	AVMQSVGA	TTVQSKDT	VRLQAGTA	TVLQNNEL	TVLQALQS	SQFQSKLT	IKLQSKRT	SFLQSGIV	PRLQAASDTKLQSLENTKVQCSTNAVMQSVGATTVQSKDTVRLQAGTATVLQNNELTVLQALQSSQFQSKLTIKLQSKRTSFLQSGIV
VIPR	AQN78773	PRLQAASD	TKLQSLEN	TKVQCSTN	AVMQSVGA	TTVQSKDT	VRLQAGTA	TVLQNNEL	TVLQALQS	SQFQSKLT	IKLQSKRT	SFLQSGIV	PRLQAASDTKLQSLENTKVQCSTNAVMQSVGATTVQSKDTVRLQAGTATVLQNNELTVLQALQSSQFQSKLTIKLQSKRTSFLQSGIV
VIPR	AQT26494	PRLQAASD	TKLQSLEN	TRVQCSTN	AVMQSVGA	TTVQSKDT	VRLQAGIA	TVLQNNEL	TVLQALQS	SQFQSKLT	IKLQSKRI	SFLQSGIV	PRLQAASDTKLQSLENTRVQCSTNAVMQSVGATTVQSKDTVRLQAGIATVLQNNELTVLQALQSSQFQSKLTIKLQSKRISFLQSGIV
VIPR	AQZ41294	PRLQASAD	TKVQGLEN	YKLQSQIV	TTLQAVGS	ALPQSKDS	VRLQAGSN	VKLQNNEI	SVLQATLS	AAMQSKLT	VVMQSGVR	GVLQSGLV	PRLQASADTKVQGLENYKLQSQIVTTLQAVGSALPQSKDSVRLQAGSNVKLQNNEISVLQATLSAAMQSKLTVVMQSGVRGVLQSGLV
VIPR	AQZ41305	PRLQASAD	TKVQGLEN	YKLQSQIV	TTLQAVGS	ALPQSKDS	VRLQAGSN	VKLQNNEI	SVLQATLS	AAMQSKLT	VVMQSGVR	GVLQSGLV	PRLQASADTKVQGLENYKLQSQIVTTLQAVGSALPQSKDSVRLQAGSNVKLQNNEISVLQATLSAAMQSKLTVVMQSGVRGVLQSGLV
VIPR	AQZ41320	PRLQASAD	TKVQGLEN	YKLQSQIV	TTLQAVGS	ALPQSKDS	VRLQAGSN	VKLQNNEI	SVLQATLS	AAMQSKLT	VVMQSGVR	GVLQSGLV	PRLQASADTKVQGLENYKLQSQIVTTLQAVGSALPQSKDSVRLQAGSNVKLQNNEISVLQATLSAAMQSKLTVVMQSGVRGVLQSGLV
VIPR	AQZ41330	PRLQASAD	TKVQGLEN	YKLQSQIV	TTLQAVGS	ALPQSKES	VRLQAGSN	VKLQNNEI	SVLQATLS	AAMQSKLT	VVMQSGVR	GVLQSGLV	PRLQASADTKVQGLENYKLQSQIVTTLQAVGSALPQSKESVRLQAGSNVKLQNNEISVLQATLSAAMQSKLTVVMQSGVRGVLQSGLV
VIPR	AQZ41341	PRLQASAD	TKVQGLEN	YKLQSQIV	TTLQAVGS	ALPQSKDS	VRLQAGSN	VKLQNNEI	SVLQATLS	AAMQSKLT	VVMQSGVR	GVLQSGLV	PRLQASADTKVQGLENYKLQSQIVTTLQAVGSALPQSKDSVRLQAGSNVKLQNNEISVLQATLSAAMQSKLTVVMQSGVRGVLQSGLV
VIPR	AQZ41352	PRLQASAD	TKVQGLEN	YKLQSQIV	TTLQAVGS	ALPQSKDS	VRLQAGSN	VKLQNNEI	SVLQATLS	AAMQSKLT	VVMQSGVR	GVLQSGLV	PRLQASADTKVQGLENYKLQSQIVTTLQAVGSALPQSKDSVRLQAGSNVKLQNNEISVLQATLSAAMQSKLTVVMQSGVRGVLQSGLV
VIPR	AQZ41363	PRLQASAD	TKVQGLEN	YKLQSQIV	TTLQAVGS	ALPQSKDS	VRLQAGSN	VKLQNNEI	SVLQATLS	AAMQSKLT	VVMQSGVR	GVLQSGLV	PRLQASADTKVQGLENYKLQSQIVTTLQAVGSALPQSKDSVRLQAGSNVKLQNNEISVLQATLSAAMQSKLTVVMQSGVRGVLQSGLV
VIPR	AQZ41374	PRLQASAD	TKVQGLEN	YKLQSQIV	TTLQAVGS	ALPQSKDS	VRLQAGSN	VKLQNNEI	SVLQATLS	AAMQSKLT	VVMQSGVR	GVLQSGLV	PRLQASADTKVQGLENYKLQSQIVTTLQAVGSALPQSKDSVRLQAGSNVKLQNNEISVLQATLSAAMQSKLTVVMQSGVRGVLQSGLV
VIPR	AQZ41385	PRLQASAD	TKVQGLEN	YKLQSQIV	TTLQAVGS	ALPQSKDS	VRLQAGSN	VKLQNNEI	SVLQATLS	AAMQSKLT	VVMQSGVR	GVLQSGLV	PRLQASADTKVQGLENYKLQSQIVTTLQAVGSALPQSKDSVRLQAGSNVKLQNNEISVLQATLSAAMQSKLTVVMQSGVRGVLQSGLV
VIPR	ARB07411	PRLQAASD	TKLQSLEN	TKVQCSTN	AVMQSVGA	TTVQSKDT	VRLQAGTA	TVLQNNEL	TVLQALQS	SQFQSKLT	IKLQSKRT	SFLQSGIV	PRLQAASDTKLQSLENTKVQCSTNAVMQSVGATTVQSKDTVRLQAGTATVLQNNELTVLQALQSSQFQSKLTIKLQSKRTSFLQSGIV
VIPR	ARB07417	PRLQAASD	TKLQSLEN	TKVQCSTN	AVMQSVGA	TTVQSKDT	VRLQAGTA	TVLQNNEL	TVLQALQS	SQFQSKLT	IKLQSKRT	SFLQSGIV	PRLQAASDTKLQSLENTKVQCSTNAVMQSVGATTVQSKDTVRLQAGTATVLQNNELTVLQALQSSQFQSKLTIKLQSKRTSFLQSGIV
VIPR	ARB07430	PRLQAASD	TKLQSLEN	TKVQCSTN	AVMQSVGA	TTVQSKDT	VRLQAGTA	TVLQNNEL	TVLQALQS	SQFQSKLT	IKLQSKRT	SFLQSGIV	PRLQAASDTKLQSLENTKVQCSTNAVMQSVGATTVQSKDTVRLQAGTATVLQNNELTVLQALQSSQFQSKLTIKLQSKRTSFLQSGIV
VIPR	ARB07436	PKMQATSD	TMLQSLEN	SRLHCTTN	AVMQSVGA	VAVQSKDL	IRLQAGVA	AVMQNNEL	TVLQALQS	SQIQSKLT	VKLQSKTK	SFLQSGIV	PKMQATSDTMLQSLENSRLHCTTNAVMQSVGAVAVQSKDLIRLQAGVAAVMQNNELTVLQALQSSQIQSKLTVKLQSKTKSFLQSGIV
VIPR	ARB07596	PKMQATND	TTLQSLEN	PRLHCTTN	AVMQSVGA	VAVQSKDL	IRLQAGVA	AVMQNNEL	TVLQALQS	SQIQSKLT	VKLQSKTK	SFLQSGIV	PKMQATNDTTLQSLENPRLHCTTNAVMQSVGAVAVQSKDLIRLQAGVAAVMQNNELTVLQALQSSQIQSKLTVKLQSKTKSFLQSGIV
VIPR	ARB07605	PKMQATND	TTLQSLEN	PRLHCTTN	AVMQSVGA	VAVQSKDL	IRLQAGVA	AVMQNNEL	TVLQALQS	SQIQSKLT	VKLQSKTK	SFLQSGIV	PKMQATNDTTLQSLENPRLHCTTNAVMQSVGAVAVQSKDLIRLQAGVAAVMQNNELTVLQALQSSQIQSKLTVKLQSKTKSFLQSGIV
VIPR	ARB07614	PKMQATND	TTLQSLEN	PRLHCTTN	AVMQSVGA	VAVQSKDL	IRLQAGVA	AVMQNNEL	TVLQALQS	SQIQSKLT	VKLQSKTK	SFLQSGIV	PKMQATNDTTLQSLENPRLHCTTNAVMQSVGAVAVQSKDLIRLQAGVAAVMQNNELTVLQALQSSQIQSKLTVKLQSKTKSFLQSGIV
VIPR	ARC95200	PRLQAASD	TKLQSLEN	TKVQCSTN	AVMQSVGA	TTVQSKDT	VRLQAGTA	TVLQNNEL	TVLQALQS	SQFQSKLT	IKLQSKRT	SFLQSGIV	PRLQAASDTKLQSLENTKVQCSTNAVMQSVGATTVQSKDTVRLQAGTATVLQNNELTVLQALQSSQFQSKLTIKLQSKRTSFLQSGIV
VIPR	ARC95209	PRLQAASD	TKLQSLEN	TKVQCSTN	AVMQSVGA	TTVQSKDT	VRLQAGTA	TVLQNNEL	TVLQALQS	SQFQSKLT	IKLQSKRT	SFLQSGIV	PRLQAASDTKLQSLENTKVQCSTNAVMQSVGATTVQSKDTVRLQAGTATVLQNNELTVLQALQSSQFQSKLTIKLQSKRTSFLQSGIV
VIPR	ARC95217	PRLQAASD	TKLQSLEN	TKVQCSTN	AVMQSVGA	TTVQSKDT	VRLQAGTA	TVLQNNEL	TVLQALQS	SQFQSKLT	IKLQSKRT	SFLQSGIV	PRLQAASDTKLQSLENTKVQCSTNAVMQSVGATTVQSKDTVRLQAGTATVLQNNELTVLQALQSSQFQSKLTIKLQSKRTSFLQSGIV
VIPR	ARC95225	PRLQAASD	TKLQSLEN	TKVQCSTN	AVMQSVGA	TTVQSKDT	VRLQAGTA	TVLQNNEL	TVLQALQS	SQFQSKLT	IKLQSKRT	SFLQSGIV	PRLQAASDTKLQSLENTKVQCSTNAVMQSVGATTVQSKDTVRLQAGTATVLQNNELTVLQALQSSQFQSKLTIKLQSKRTSFLQSGIV
VIPR	ARC95233	PRLQAASD	TKLQSLEN	TKVQCSTN	AVMQSVGA	TTVQSKDT	VRLQAGTA	TVLQNNEL	TVLQALQS	SQFQSKLT	IKLQSKRT	SFLQSGIV	PRLQAASDTKLQSLENTKVQCSTNAVMQSVGATTVQSKDTVRLQAGTATVLQNNELTVLQALQSSQFQSKLTIKLQSKRTSFLQSGIV
VIPR	ARC95241	PRLQAASD	TKLQSLEN	TKVQCSTN	AVMQSVGA	TTVQSKDT	VRLQAGTA	TVLQNNEL	TVLQALQS	SQFQSKLT	IKLQSKRT	SFLQSGIV	PRLQAASDTKLQSLENTKVQCSTNAVMQSVGATTVQSKDTVRLQAGTATVLQNNELTVLQALQSSQFQSKLTIKLQSKRTSFLQSGIV
VIPR	ARC95249	PRLQAASD	TKLQSLEN	TKVQCSTN	AVMQSVGA	TTVQSKDT	VRLQAGTA	TVLQNNEL	TVLQALQS	SQFQSKLT	IKLQSKRT	SFLQSGIV	PRLQAASDTKLQSLENTKVQCSTNAVMQSVGATTVQSKDTVRLQAGTATVLQNNELTVLQALQSSQFQSKLTIKLQSKRTSFLQSGIV
VIPR	ARC95257	PRLQAASD	TKLQSLEN	TKVQCSTN	AVMQSVGA	TTVQSKDT	VRLQAGTA	TVLQNNEL	TVLQALQS	SQFQSKLT	IKLQSKRT	SFLQSGIV	PRLQAASDTKLQSLENTKVQCSTNAVMQSVGATTVQSKDTVRLQAGTATVLQNNELTVLQALQSSQFQSKLTIKLQSKRTSFLQSGIV
VIPR	ARC95265	PRLQAASD	TKLQSLEN	TKVQCSTN	AVMQSVGA	TTVQSKDT	VRLQAGTA	TVLQNNEL	TVLQALQS	SQFQSKLT	IKLQSKRT	SFLQSGIV	PRLQAASDTKLQSLENTKVQCSTNAVMQSVGATTVQSKDTVRLQAGTATVLQNNELTVLQALQSSQFQSKLTIKLQSKRTSFLQSGIV
VIPR	ARC95273	PRLQAASD	TKLQSLEN	TKVQCSTN	AVMQSVGA	TTVQSKDT	VRLQAGTA	TVLQNNEL	TVLQALQS	SQFQSKLT	IKLQSKRT	SFLQSGIV	PRLQAASDTKLQSLENTKVQCSTNAVMQSVGATTVQSKDTVRLQAGTATVLQNNELTVLQALQSSQFQSKLTIKLQSKRTSFLQSGIV
VIPR	ARE29993	PRLQAASD	TKLQSLEN	TKVQCSTN	AVMQSVGA	TTVQSKDT	VRLQAGTA	TVLQNNEL	TVLQALQS	SQFQSKLT	IKLQSKRT	SFLQSGIV	PRLQAASDTKLQSLENTKVQCSTNAVMQSVGATTVQSKDTVRLQAGTATVLQNNELTVLQALQSSQFQSKLTIKLQSKRTSFLQSGIV
VIPR	ARE30002	PRLQAASD	TKLQSLEN	TKVQCSTN	AVMQSVGA	TTVQSKDT	VRLQAGTA	TVLQNNEL	TVLQALQS	SQFQSKLT	IKLQSKRT	SFLQSGIV	PRLQAASDTKLQSLENTKVQCSTNAVMQSVGATTVQSKDTVRLQAGTATVLQNNELTVLQALQSSQFQSKLTIKLQSKRTSFLQSGIV
VIPR	ARE30011	PRLQAASD	TKLQSLEN	TKVQCSTN	AVMQSVGA	TTVQSKDT	VRLQAGTA	TVLQNNEL	TVLQALQS	SQFQSKLT	IKLQSKRT	SFLQSGIV	PRLQAASDTKLQSLENTKVQCSTNAVMQSVGATTVQSKDTVRLQAGTATVLQNNELTVLQALQSSQFQSKLTIKLQSKRTSFLQSGIV
VIPR	ARE30020	PRLQAASD	TKLQSLEN	TKVQCSTN	AVMQSVGA	TTVQSKDT	VRLQAGTA	TVLQNNEL	TVLQALQS	SQFQSKLT	IKLQSKRT	SFLQSGIV	PRLQAASDTKLQSLENTKVQCSTNAVMQSVGATTVQSKDTVRLQAGTATVLQNNELTVLQALQSSQFQSKLTIKLQSKRTSFLQSGIV
VIPR	ARK08632	PRLQAASD	TKLQSLEN	TKVQCSTN	AVMQSVGA	TTVQSKDT	VRLQAGTA	TVLQNNEL	TVLQALQS	SQFQSKLT	IKLQSKRT	SFLQSGIV	PRLQAASDTKLQSLENTKVQCSTNAVMQSVGATTVQSKDTVRLQAGTATVLQNNELTVLQALQSSQFQSKLTIKLQSKRTSFLQSGIV
VIPR	ARK08647	PRLQAASD	TKLQSLEN	TKVQCSTN	AVMQSVGA	TTVQSKDT	VRLQAGTA	TVLQNNEL	TVLQALQS	SQFQSKLT	IKLQSKRT	SFLQSGIV	PRLQAASDTKLQSLENTKVQCSTNAVMQSVGATTVQSKDTVRLQAGTATVLQNNELTVLQALQSSQFQSKLTIKLQSKRTSFLQSGIV
VIPR	ARK08657	PRLQAASD	TKLQSLEN	TKVQCSTN	AVMQSVGA	TTVQSKDT	VRLQAGTA	TVLQNNEL	TVLQALQS	SQFQSKLT	IKLQSKRT	SFLQSGIV	PRLQAASDTKLQSLENTKVQCSTNAVMQSVGATTVQSKDTVRLQAGTATVLQNNELTVLQALQSSQFQSKLTIKLQSKRTSFLQSGIV
VIPR	ARK08667	PRLQAASD	TKLQSLEN	TKVQCSTN	AVMQSVGA	TTVQSKDT	VRLQAGTA	TVLQNNEL	TVLQALQS	SQFQSKLT	IKLQSKRT	SFLQSGIV	PRLQAASDTKLQSLENTKVQCSTNAVMQSVGATTVQSKDTVRLQAGTATVLQNNELTVLQALQSSQFQSKLTIKLQSKRTSFLQSGIV
VIPR	ARK08675	PRLQAASD	TKLQSLEN	TKVQCSTN	AVMQSVGA	TTVQSKDT	VRLQAGTA	TVLQNNEL	TVLQALQS	SQFQSKLT	IKLQSKRT	SFLQSGIV	PRLQAASDTKLQSLENTKVQCSTNAVMQSVGATTVQSKDTVRLQAGTATVLQNNELTVLQALQSSQFQSKLTIKLQSKRTSFLQSGIV
VIPR	ARQ84744	PRLQASAD	TKVQGLEN	YKLQSQIV	TTLQAVGS	ALPQSKDS	VRLQAGSN	VKLQNNEI	SVLQATLS	AAMQSKLT	VVMQSGVR	GVLQSGLV	PRLQASADTKVQGLENYKLQSQIVTTLQAVGSALPQSKDSVRLQAGSNVKLQNNEISVLQATLSAAMQSKLTVVMQSGVRGVLQSGLV
VIPR	ARQ84755	PRLQASAD	TKVQGLEN	YKLQSQIV	TTLQAVGS	ALPQSKDS	VRLQAGSN	VKLQNNEI	SVLQATLS	AAMQSKLT	VVMQSGVR	GVLQSGLV	PRLQASADTKVQGLENYKLQSQIVTTLQAVGSALPQSKDSVRLQAGSNVKLQNNEISVLQATLSAAMQSKLTVVMQSGVRGVLQSGLV
VIPR	ARQ84766	PRLQASAD	TKVQGLEN	YKLQSQIV	TTLQAVGS	ALPQSKDS	VRLQAGSN	VKLQNNEI	SVLQATLS	AAMQSKLT	VVMQSGVR	GVLQSGLV	PRLQASADTKVQGLENYKLQSQIVTTLQAVGSALPQSKDSVRLQAGSNVKLQNNEISVLQATLSAAMQSKLTVVMQSGVRGVLQSGLV
VIPR	ARQ84777	PRLQASAD	TKVQGLEN	YKLQSQIV	TTLQAVGS	ALPQSKDS	VRLQAGSN	VKLQNNEI	SVLQATLS	AAMQSKLT	VVMQSGVR	GVLQSGLV	PRLQASADTKVQGLENYKLQSQIVTTLQAVGSALPQSKDSVRLQAGSNVKLQNNEISVLQATLSAAMQSKLTVVMQSGVRGVLQSGLV
VIPR	ARU07564	PRLQAASD	TKLQSLEN	TKVQCSTN	AVMQSVGA	TTVQSKDT	VRLQAGTA	TVLQNNEL	TVLQALQS	SQFQSKLT	IKLQSKRT	SFLQSGIV	PRLQAASDTKLQSLENTKVQCSTNAVMQSVGATTVQSKDTVRLQAGTATVLQNNELTVLQALQSSQFQSKLTIKLQSKRTSFLQSGIV
VIPR	ARU07583	PRLQAASD	TKLQSLEN	TKVQCSTN	AVMQSVGA	TTVQSKDT	VRLQAGTA	TVLQNNEL	TVLQALQS	SQFQSKLT	IKLQSKRT	SFLQSGIV	PRLQAASDTKLQSLENTKVQCSTNAVMQSVGATTVQSKDTVRLQAGTATVLQNNELTVLQALQSSQFQSKLTIKLQSKRTSFLQSGIV
VIPR	ARU07606	PRLQAASD	TKLQSLEN	TKVQCSTN	AVMQSVGA	TTVQSKDT	VRLQAGTA	TVLQNNEL	TVLQALQS	SQFQSKLT	IKLQSKRT	SFLQSGIV	PRLQAASDTKLQSLENTKVQCSTNAVMQSVGATTVQSKDTVRLQAGTATVLQNNELTVLQALQSSQFQSKLTIKLQSKRTSFLQSGIV
VIPR	ASU45704	PRLQASAD	TKVQGLEN	YKLQSQIV	TTLQAVGS	ALPQSKDS	VRLQAGSN	VKLQNNEI	SVLQATLS	AAMQSKLT	VVMQSGVR	GVLQSGLV	PRLQASADTKVQGLENYKLQSQIVTTLQAVGSALPQSKDSVRLQAGSNVKLQNNEISVLQATLSAAMQSKLTVVMQSGVRGVLQSGLV
VIPR	ASU45706	PRLQASAD	TKVQGLEN	YKLQSQIV	TTLQAVGS	ALPQSKDS	VRLQAGSN	VKLQNNEI	SVLQATLS	AAMQSKLT	VVMQSGVR	GVLQSGLV	PRLQASADTKVQGLENYKLQSQIVTTLQAVGSALPQSKDSVRLQAGSNVKLQNNEISVLQATLSAAMQSKLTVVMQSGVRGVLQSGLV
VIPR	ASU45717	PRLQASAD	TKVQGLEN	YKLQSQIV	TTLQAVGS	ALPQSKDS	VRLQAGSN	VKLQNNEI	SVLQATLS	AAMQSKLT	VVMQSGVR	GVLQSGLV	PRLQASADTKVQGLENYKLQSQIVTTLQAVGSALPQSKDSVRLQAGSNVKLQNNEISVLQATLSAAMQSKLTVVMQSGVRGVLQSGLV
VIPR	ASU45728	PRLQASAD	TKVQGLEN	YKLQSQIV	TTLQAVGS	ALPQSKDS	VRLQAGSN	VKLQNNEI	SVLQATLS	AAMQSKLT	VVMQSGVR	GVLQSGLV	PRLQASADTKVQGLENYKLQSQIVTTLQAVGSALPQSKDSVRLQAGSNVKLQNNEISVLQATLSAAMQSKLTVVMQSGVRGVLQSGLV
VIPR	ASU45739	PRLQASAD	TKVQGLEN	YKLQSQIV	TTLQAVGS	ALPQSKDS	VRLQAGSN	VKLQNNEI	SVLQATLS	AAMQSKLT	VVMQSGVR	GVLQSGLV	PRLQASADTKVQGLENYKLQSQIVTTLQAVGSALPQSKDSVRLQAGSNVKLQNNEISVLQATLSAAMQSKLTVVMQSGVRGVLQSGLV
VIPR	ASU45750	PRLQASAD	TKVQGLEN	YKLQSQIV	TTLQAVGS	ALPQSKDS	VRLQAGSN	VKLQNNEI	SVLQATLS	AAMQSKLT	VVMQSGVR	GVLQSGLV	PRLQASADTKVQGLENYKLQSQIVTTLQAVGSALPQSKDSVRLQAGSNVKLQNNEISVLQATLSAAMQSKLTVVMQSGVRGVLQSGLV
VIPR	ASU45761	PRLQASAD	TKVQGLEN	YKLQSQIV	TTLQAVGS	ALPQSKDS	VRLQAGSN	VKLQNNEI	SVLQATLS	AAMQSKLT	VVMQSGVR	GVLQSGLV	PRLQASADTKVQGLENYKLQSQIVTTLQAVGSALPQSKDSVRLQAGSNVKLQNNEISVLQATLSAAMQSKLTVVMQSGVRGVLQSGLV
VIPR	ASU45772	PRLQASAD	TKVQGLEN	YKLQSQIV	TTLQAVGS	ALPQSKDS	VRLQAGSN	VKLQNNEI	SVLQATLS	AAMQSKLT	VVMQSGVR	GVLQSGLV	PRLQASADTKVQGLENYKLQSQIVTTLQAVGSALPQSKDSVRLQAGSNVKLQNNEISVLQATLSAAMQSKLTVVMQSGVRGVLQSGLV
VIPR	ASU45783	PRLQASAD	TKVQGLEN	YKLQSQIV	TTLQAVGS	ALPQSKDS	VRLQAGSN	VKLQNNEI	SVLQATLS	AAMQSKLT	VVMQSGVR	GVLQSGLV	PRLQASADTKVQGLENYKLQSQIVTTLQAVGSALPQSKDSVRLQAGSNVKLQNNEISVLQATLSAAMQSKLTVVMQSGVRGVLQSGLV
VIPR	ASU45794	PRLQASAD	TKVQGLEN	YKLQSQIV	TTLQAVGS	ALPQSKDS	VRLQAGSN	VKLQNNEI	SVLQATLS	AAMQSKLT	VVMQSGVR	GVLQSGLV	PRLQASADTKVQGLENYKLQSQIVTTLQAVGSALPQSKDSVRLQAGSNVKLQNNEISVLQATLSAAMQSKLTVVMQSGVRGVLQSGLV
VIPR	ASU45805	PRLQASAD	TKVQGLEN	YKLQSQIV	TTLQAVGS	ALPQSKDS	VRLQAGSN	VKLQNNEI	SVLQATLS	AAMQSKLT	VVMQSGVR	GVLQSGLV	PRLQASADTKVQGLENYKLQSQIVTTLQAVGSALPQSKDSVRLQAGSNVKLQNNEISVLQATLSAAMQSKLTVVMQSGVRGVLQSGLV
VIPR	ASU45816	PRLQASAD	TKVQGLEN	YKLQSQIV	TTLQAVGS	ALPQSKDS	VRLQAGSN	VKLQNNEI	SVLQATLS	AAMQSKLT	VVMQSGVR	GVLQSGLV	PRLQASADTKVQGLENYKLQSQIVTTLQAVGSALPQSKDSVRLQAGSNVKLQNNEISVLQATLSAAMQSKLTVVMQSGVRGVLQSGLV
VIPR	ASU45827	PRLQASAD	TKVQGLEN	YKLQSQIV	TTLQAVGS	ALPQSKDS	VRLQAGSN	VKLQNNEI	SVLQATLS	AAMQSKLT	VVMQSGVR	GVLQSGLV	PRLQASADTKVQGLENYKLQSQIVTTLQAVGSALPQSKDSVRLQAGSNVKLQNNEISVLQATLSAAMQSKLTVVMQSGVRGVLQSGLV
VIPR	ASU45838	PRLQASAD	TKVQGLEN	YKLQSQIV	TTLQAVGS	ALPQSKDS	VRLQAGSN	VKLQNNEI	SVLQATLS	AAMQSKLT	VVMQSGVR	GVLQSGLV	PRLQASADTKVQGLENYKLQSQIVTTLQAVGSALPQSKDSVRLQAGSNVKLQNNEISVLQATLSAAMQSKLTVVMQSGVRGVLQSGLV
VIPR	ASU45849	PRLQASAD	TKVQGLEN	YKLQSQIV	TTLQAVGS	ALPQSKDS	VRLQAGSN	VKLQNNEI	SVLQATLS	AAMQSKLT	VVMQSGVR	GVLQSGLV	PRLQASADTKVQGLENYKLQSQIVTTLQAVGSALPQSKDSVRLQAGSNVKLQNNEISVLQATLSAAMQSKLTVVMQSGVRGVLQSGLV
VIPR	ASU45860	PRLQASAD	TKVQGLEN	YKLQSQIV	TTLQAVGS	ALPQSKDS	VRLQAGSN	VKLQNNEI	SVLQATLS	AAMQSKLT	VVMQSGVR	GVLQSGLV	PRLQASADTKVQGLENYKLQSQIVTTLQAVGSALPQSKDSVRLQAGSNVKLQNNEISVLQATLSAAMQSKLTVVMQSGVRGVLQSGLV
VIPR	ASU45871	PRLQASAD	TKVQGLEN	YKLQSQIV	TTLQAVGS	ALPQSKDS	VRLQAGSN	VKLQNNEI	SVLQATLS	AAMQSKLT	VVMQSGVR	GVLQSGLV	PRLQASADTKVQGLENYKLQSQIVTTLQAVGSALPQSKDSVRLQAGSNVKLQNNEISVLQATLSAAMQSKLTVVMQSGVRGVLQSGLV
VIPR	ASU89930	PRLQASAD	TKVQGLEN	YKLQSQIV	TTLQAVGS	ALPQSKDS	VRLQAGSN	VKLQNNEI	SVLQATLS	AAMQSKLT	VVMQSGVR	GVLQSGLV	PRLQASADTKVQGLENYKLQSQIVTTLQAVGSALPQSKDSVRLQAGSNVKLQNNEISVLQATLSAAMQSKLTVVMQSGVRGVLQSGLV
VIPR	ASU89931	PRLQASAD	TKVQGLEN	YKLQSQIV	TTLQAVGS	ALPQSKDS	VRLQAGSN	VKLQNNEI	SVLQATLS	AAMQSKLT	VVMQSGVR	GVLQSGLV	PRLQASADTKVQGLENYKLQSQIVTTLQAVGSALPQSKDSVRLQAGSNVKLQNNEISVLQATLSAAMQSKLTVVMQSGVRGVLQSGLV
VIPR	ASU89942	PRLQASAD	TKVQGLEN	YKLQSQIV	TTLQAVGS	ALPQSKDS	VRLQAGSN	VKLQNNEI	SVLQATLS	AAMQSKLT	VVMQSGVR	GVLQSGLV	PRLQASADTKVQGLENYKLQSQIVTTLQAVGSALPQSKDSVRLQAGSNVKLQNNEISVLQATLSAAMQSKLTVVMQSGVRGVLQSGLV
VIPR	ASU89953	PRLQASAD	TKVQGLEN	YKLQSQIV	TTLQAVGS	ALPQSKDS	VRLQAGSN	VKLQNNEI	SVLQATLS	AAMQSKLT	VVMQSGVR	GVLQSGLV	PRLQASADTKVQGLENYKLQSQIVTTLQAVGSALPQSKDSVRLQAGSNVKLQNNEISVLQATLSAAMQSKLTVVMQSGVRGVLQSGLV
VIPR	ASU89964	PRLQASAD	TKVQGLEN	YKLQSQIV	TTLQAVGS	ALPQSKDS	VRLQAGSN	VKLQNNEI	SVLQATLS	AAMQSKLT	VVMQSGVR	GVLQSGLV	PRLQASADTKVQGLENYKLQSQIVTTLQAVGSALPQSKDSVRLQAGSNVKLQNNEISVLQATLSAAMQSKLTVVMQSGVRGVLQSGLV
VIPR	ASU89975	PRLQASAD	TKVQGLEN	YKLQSQIV	TTLQAVGS	ALPQSKDS	VRLQAGSN	VKLQNNEI	SVLQATLS	AAMQSKLT	VVMQSGVR	GVLQSGLV	PRLQASADTKVQGLENYKLQSQIVTTLQAVGSALPQSKDSVRLQAGSNVKLQNNEISVLQATLSAAMQSKLTVVMQSGVRGVLQSGLV
VIPR	ASU89986	PRLQASAD	TKVQGLEN	YKLQSQIV	TTLQAVGS	ALPQSKDS	VRLQAGSN	VKLQNNEI	SVLQATLS	AAMQSKLT	VVMQSGVR	GVLQSGLV	PRLQASADTKVQGLENYKLQSQIVTTLQAVGSALPQSKDSVRLQAGSNVKLQNNEISVLQATLSAAMQSKLTVVMQSGVRGVLQSGLV
VIPR	ASU89997	PRLQASAD	TKVQGLEN	YKLQSQIV	TTLQAVGS	ALPQSKDS	VRLQAGSN	VKLQNNEI	SVLQATLS	AAMQSKLT	VVMQSGVR	GVLQSGLV	PRLQASADTKVQGLENYKLQSQIVTTLQAVGSALPQSKDSVRLQAGSNVKLQNNEISVLQATLSAAMQSKLTVVMQSGVRGVLQSGLV
VIPR	ASU90008	PRLQASAD	TKVQGLEN	YKLQSQIV	TTLQAVGS	ALPQSKDS	VRLQAGSN	VKLQNNEI	SVLQATLS	AAMQSKLT	VVMQSGVR	GVLQSGLV	PRLQASADTKVQGLENYKLQSQIVTTLQAVGSALPQSKDSVRLQAGSNVKLQNNEISVLQATLSAAMQSKLTVVMQSGVRGVLQSGLV
VIPR	ASU90019	PRLQASAD	TKVQGLEN	YKLQSQIV	TTLQAVGS	ALPQSKDS	VRLQAGSN	VKLQNNEI	SVLQATLS	AAMQSKLT	VVMQSGVR	GVLQSGLV	PRLQASADTKVQGLENYKLQSQIVTTLQAVGSALPQSKDSVRLQAGSNVKLQNNEISVLQATLSAAMQSKLTVVMQSGVRGVLQSGLV
VIPR	ASU90030	PRLQASAD	TKVQGLEN	YKLQSQIV	TTLQAVGS	ALPQSKDS	VRLQAGSN	VKLQNNEI	SVLQATLS	AAMQSKLT	VVMQSGVR	GVLQSGLV	PRLQASADTKVQGLENYKLQSQIVTTLQAVGSALPQSKDSVRLQAGSNVKLQNNEISVLQATLSAAMQSKLTVVMQSGVRGVLQSGLV
VIPR	ASU90041	PRLQASAD	TKVQGLEN	YKLQSQIV	TTLQAVGS	ALPQSKDS	VRLQAGSN	VKLQNNEI	SVLQATLS	AAMQSKLT	VVMQSGVR	GVLQSGLV	PRLQASADTKVQGLENYKLQSQIVTTLQAVGSALPQSKDSVRLQAGSNVKLQNNEISVLQATLSAAMQSKLTVVMQSGVRGVLQSGLV
VIPR	ASU90052	PRLQASAD	TKVQGLEN	YKLQSQIV	TTLQAVGS	ALPQSKDS	VRLQAGSN	VKLQNNEI	SVLQATLS	AAMQSKLT	VVMQSGVR	GVLQSGLV	PRLQASADTKVQGLENYKLQSQIVTTLQAVGSALPQSKDSVRLQAGSNVKLQNNEISVLQATLSAAMQSKLTVVMQSGVRGVLQSGLV
VIPR	ASU90063	PRLQASAD	TKVQGLEN	YKLQSQIV	TTLQAVGS	ALPQSKDS	VRLQAGSN	VKLQNNEI	SVLQATLS	AAMQSKLT	VVMQSGVR	GVLQSGLV	PRLQASADTKVQGLENYKLQSQIVTTLQAVGSALPQSKDSVRLQAGSNVKLQNNEISVLQATLSAAMQSKLTVVMQSGVRGVLQSGLV
VIPR	ASU90074	PRLQASAD	TKVQGLEN	YKLQSQIV	TTLQAVGS	ALPQSKDS	VRLQAGSN	VKLQNNEI	SVLQATLS	AAMQSKLT	VVMQSGVR	GVLQSGLV	PRLQASADTKVQGLENYKLQSQIVTTLQAVGSALPQSKDSVRLQAGSNVKLQNNEISVLQATLSAAMQSKLTVVMQSGVRGVLQSGLV
VIPR	ASU90085	PRLQASAD	TKVQGLEN	YKLQSQIV	TTLQAVGS	ALPQSKDS	VRLQAGSN	VKLQNNEI	SVLQATLS	AAMQSKLT	VVMQSGVR	GVLQSGLV	PRLQASADTKVQGLENYKLQSQIVTTLQAVGSALPQSKDSVRLQAGSNVKLQNNEISVLQATLSAAMQSKLTVVMQSGVRGVLQSGLV
VIPR	ASU90096	PRLQASAD	TKVQGLEN	YKLQSQIV	TTLQAVGS	ALPQSKDS	VRLQAGSN	VKLQNNEI	SVLQATLS	AAMQSKLT	VVMQSGVR	GVLQSGLV	PRLQASADTKVQGLENYKLQSQIVTTLQAVGSALPQSKDSVRLQAGSNVKLQNNEISVLQATLSAAMQSKLTVVMQSGVRGVLQSGLV
VIPR	ASU90107	PRLQASAD	TKVQGLEN	YKLQSQIV	TTLQAVGS	ALPQSKDS	VRLQAGSN	VKLQNNEI	SVLQATLS	AAMQSKLT	VVMQSGVR	GVLQSGLV	PRLQASADTKVQGLENYKLQSQIVTTLQAVGSALPQSKDSVRLQAGSNVKLQNNEISVLQATLSAAMQSKLTVVMQSGVRGVLQSGLV
VIPR	ASU90118	PRLQASAD	TKVQGLEN	YKLQSQIV	TTLQAVGS	ALPQSKDS	VRLQAGSN	VKLQNNEI	SVLQATLS	AAMQSKLT	VVMQSGVR	GVLQSGLV	PRLQASADTKVQGLENYKLQSQIVTTLQAVGSALPQSKDSVRLQAGSNVKLQNNEISVLQATLSAAMQSKLTVVMQSGVRGVLQSGLV
VIPR	ASU90129	PRLQASAD	TKVQGLEN	YKLQSQIV	TTLQAVGS	ALPQSKDS	VRLQAGSN	VKLQNNEI	SVLQATLS	AAMQSKLT	VVMQSGVR	GVLQSGLV	PRLQASADTKVQGLENYKLQSQIVTTLQAVGSALPQSKDSVRLQAGSNVKLQNNEISVLQATLSAAMQSKLTVVMQSGVRGVLQSGLV
VIPR	ASU90140	PRLQASAD	TKVQGLEN	YKLQSQIV	TTLQAVGS	ALPQSKDS	VRLQAGSN	VKLQNNEI	SVLQATLS	AAMQSKLT	VVMQSGVR	GVLQSGLV	PRLQASADTKVQGLENYKLQSQIVTTLQAVGSALPQSKDSVRLQAGSNVKLQNNEISVLQATLSAAMQSKLTVVMQSGVRGVLQSGLV
VIPR	ASU90151	PRLQASAD	TKVQGLEN	YKLQSQIV	TTLQAVGS	ALPQSKDS	VRLQAGSN	VKLQNNEI	SVLQATLS	AAMQSKLT	VVMQSGVR	GVLQSGLV	PRLQASADTKVQGLENYKLQSQIVTTLQAVGSALPQSKDSVRLQAGSNVKLQNNEISVLQATLSAAMQSKLTVVMQSGVRGVLQSGLV
VIPR	ASU90162	PRLQASAD	TKVQGLEN	YKLQSQIV	TTLQAVGS	ALPQSKDS	VRLQAGSN	VKLQNNEI	SVLQATLS	AAMQSKLT	VVMQSGVR	GVLQSGLV	PRLQASADTKVQGLENYKLQSQIVTTLQAVGSALPQSKDSVRLQAGSNVKLQNNEISVLQATLSAAMQSKLTVVMQSGVRGVLQSGLV
VIPR	ASU90173	PRLQASAD	TKVQGLEN	YKLQSQIV	TTLQAVGS	ALPQSKDS	VRLQAGSN	VKLQNNEI	SVLQATLS	AAMQSKLT	VVMQSGVR	GVLQSGLV	PRLQASADTKVQGLENYKLQSQIVTTLQAVGSALPQSKDSVRLQAGSNVKLQNNEISVLQATLSAAMQSKLTVVMQSGVRGVLQSGLV
VIPR	ASU90184	PRLQASAD	TKVQGLEN	YKLQSQIV	TTLQAVGS	ALPQSKDS	VRLQAGSN	VKLQNNEI	SVLQATLS	AAMQSKLT	VVMQSGVR	GVLQSGLV	PRLQASADTKVQGLENYKLQSQIVTTLQAVGSALPQSKDSVRLQAGSNVKLQNNEISVLQATLSAAMQSKLTVVMQSGVRGVLQSGLV
VIPR	ASU90195	PRLQASAD	TKVQGLEN	YKLQSQIV	TTLQAVGS	ALPQSKDS	VRLQAGSN	VKLQNNEI	SVLQATLS	AAMQSKLT	VVMQSGVR	GVLQSGLV	PRLQASADTKVQGLENYKLQSQIVTTLQAVGSALPQSKDSVRLQAGSNVKLQNNEISVLQATLSAAMQSKLTVVMQSGVRGVLQSGLV
VIPR	ASU90206	PRLQASAD	TKVQGLEN	YKLQSQIV	TTLQAVGS	ALPQSKDS	VRLQAGSN	VKLQNNEI	SVLQATLS	AAMQSKLT	VVMQSGVR	GVLQSGLV	PRLQASADTKVQGLENYKLQSQIVTTLQAVGSALPQSKDSVRLQAGSNVKLQNNEISVLQATLSAAMQSKLTVVMQSGVRGVLQSGLV
VIPR	ASU90217	PRLQASAD	TKVQGLEN	YKLQSQIV	TTLQAVGS	ALPQSKDS	VRLQAGSN	VKLQNNEI	SVLQATLS	AAMQSKLT	VVMQSGVR	GVLQSGLV	PRLQASADTKVQGLENYKLQSQIVTTLQAVGSALPQSKDSVRLQAGSNVKLQNNEISVLQATLSAAMQSKLTVVMQSGVRGVLQSGLV
VIPR	ASU90228	PRLQASAD	TKVQGLEN	YKLQSQIV	TTLQAVGS	ALPQSKDS	VRLQAGSN	VKLQNNEI	SVLQATLS	AAMQSKLT	VVMQSGVR	GVLQSGLV	PRLQASADTKVQGLENYKLQSQIVTTLQAVGSALPQSKDSVRLQAGSNVKLQNNEISVLQATLSAAMQSKLTVVMQSGVRGVLQSGLV
VIPR	ASU90239	PRLQASAD	TKVQGLEN	YKLQSQIV	TTLQAVGS	ALPQSKDS	VRLQAGSN	VKLQNNEI	SVLQATLS	AAMQSKLT	VVMQSGVR	GVLQSGLV	PRLQASADTKVQGLENYKLQSQIVTTLQAVGSALPQSKDSVRLQAGSNVKLQNNEISVLQATLSAAMQSKLTVVMQSGVRGVLQSGLV
VIPR	ASU90250	PRLQASAD	TKVQGLEN	YKLQSQIV	TTLQAVGS	ALPQSKDS	VRLQAGSN	VKLQNNEI	SVLQATLS	AAMQSKLT	VVMQSGVR	GVLQSGLV	PRLQASADTKVQGLENYKLQSQIVTTLQAVGSALPQSKDSVRLQAGSNVKLQNNEISVLQATLSAAMQSKLTVVMQSGVRGVLQSGLV
VIPR	ASU90261	PRLQASAD	TKVQGLEN	YKLQSQIV	TTLQAVGS	ALPQSKDS	VRLQAGSN	VKLQNNEI	SVLQATLS	AAMQSKLT	VVMQSGVR	GVLQSGLV	PRLQASADTKVQGLENYKLQSQIVTTLQAVGSALPQSKDSVRLQAGSNVKLQNNEISVLQATLSAAMQSKLTVVMQSGVRGVLQSGLV
VIPR	ASU90272	PRLQASAD	TKVQGLEN	YKLQSQIV	TTLQAVGS	ALPQSKDS	VRLQAGSN	VKLQNNEI	SVLQATLS	AAMQSKLT	VVMQSGVR	GVLQSGLV	PRLQASADTKVQGLENYKLQSQIVTTLQAVGSALPQSKDSVRLQAGSNVKLQNNEISVLQATLSAAMQSKLTVVMQSGVRGVLQSGLV
VIPR	ASU90283	PRLQASAD	TKVQGLEN	YKLQSQIV	TTLQAVGS	ALPQSKDS	VRLQAGSN	VKLQNNEI	SVLQATLS	AAMQSKLT	VVMQSGVR	GVLQSGLV	PRLQASADTKVQGLENYKLQSQIVTTLQAVGSALPQSKDSVRLQAGSNVKLQNNEISVLQATLSAAMQSKLTVVMQSGVRGVLQSGLV
VIPR	ASU90305	PRLQASAD	TKVQGLEN	YKLQSQIV	TTLQAVGS	ALPQSKDS	VRLQAGSN	VKLQNNEI	SVLQATLS	AAMQSKLT	VVMQSGVR	GVLQSGLV	PRLQASADTKVQGLENYKLQSQIVTTLQAVGSALPQSKDSVRLQAGSNVKLQNNEISVLQATLSAAMQSKLTVVMQSGVRGVLQSGLV
VIPR	ASU90316	PRLQASAD	TKVQGLEN	YKLQSQIV	TTLQAVGS	ALPQSKDS	VRLQAGSN	VKLQNNEI	SVLQATLS	AAMQSKLT	VVMQSGVR	GVLQSGLV	PRLQASADTKVQGLENYKLQSQIVTTLQAVGSALPQSKDSVRLQAGSNVKLQNNEISVLQATLSAAMQSKLTVVMQSGVRGVLQSGLV
VIPR	ASU90327	PRLQASAD	TKVQGLEN	YKLQSQIV	TTLQAVGS	ALPQSKDS	VRLQAGSN	VKLQNNEI	SVLQATLS	AAMQSKLT	VVMQSGVR	GVLQSGLV	PRLQASADTKVQGLENYKLQSQIVTTLQAVGSALPQSKDSVRLQAGSNVKLQNNEISVLQATLSAAMQSKLTVVMQSGVRGVLQSGLV
VIPR	ASU90338	PRLQASAD	TKVQGLEN	YKLQSQIV	TTLQAVGS	ALPQSKDS	VRLQAGSN	VKLQNNEI	SVLQATLS	AAMQSKLT	VVMQSGVR	GVLQSGLV	PRLQASADTKVQGLENYKLQSQIVTTLQAVGSALPQSKDSVRLQAGSNVKLQNNEISVLQATLSAAMQSKLTVVMQSGVRGVLQSGLV
VIPR	ASU90349	PRLQASAD	TKVQGLEN	YKLQSQIV	TTLQAVGS	ALPQSKDS	VRLQAGSN	VKLQNNEI	SVLQATLS	AAMQSKLT	VVMQSGVR	GVLQSGLV	PRLQASADTKVQGLENYKLQSQIVTTLQAVGSALPQSKDSVRLQAGSNVKLQNNEISVLQATLSAAMQSKLTVVMQSGVRGVLQSGLV
VIPR	ASU90360	PRLQASAD	TKVQGLEN	YKLQSQIV	TTLQAVGS	ALPQSKDS	VRLQAGSN	VKLQNNEI	SVLQATLS	AAMQSKLT	VVMQSGVR	GVLQSGLV	PRLQASADTKVQGLENYKLQSQIVTTLQAVGSALPQSKDSVRLQAGSNVKLQNNEISVLQATLSAAMQSKLTVVMQSGVRGVLQSGLV
VIPR	ASU90371	PRLQASAD	TKVQGLEN	YKLQSQIV	TTLQAVGS	ALPQSKDS	VRLQAGSN	VKLQNNEI	SVLQATLS	AAMQSKLT	VVMQSGVR	GVLQSGLV	PRLQASADTKVQGLENYKLQSQIVTTLQAVGSALPQSKDSVRLQAGSNVKLQNNEISVLQATLSAAMQSKLTVVMQSGVRGVLQSGLV
VIPR	ASU90382	PRLQASAD	TKVQGLEN	YKLQSQIV	TTLQAVGS	ALPQSKDS	VRLQAGSN	VKLQNNEI	SVLQATLS	AAMQSKLT	VVMQSGVR	GVLQSGLV	PRLQASADTKVQGLENYKLQSQIVTTLQAVGSALPQSKDSVRLQAGSNVKLQNNEISVLQATLSAAMQSKLTVVMQSGVRGVLQSGLV
VIPR	ASU90393	PRLQASAD	TKVQGLEN	YKLQSQIV	TTLQAVGS	ALPQSKDS	VRLQAGSN	VKLQNNEI	SVLQATLS	AAMQSKLT	VVMQSGVR	GVLQSGLV	PRLQASADTKVQGLENYKLQSQIVTTLQAVGSALPQSKDSVRLQAGSNVKLQNNEISVLQATLSAAMQSKLTVVMQSGVRGVLQSGLV
VIPR	ASU90404	PRLQASAD	TKVQGLEN	YKLQSQIV	TTLQAVGS	ALPQSKDS	VRLQAGSN	VKLQNNEI	SVLQATLS	AAMQSKLT	VVMQSGVR	GVLQSGLV	PRLQASADTKVQGLENYKLQSQIVTTLQAVGSALPQSKDSVRLQAGSNVKLQNNEISVLQATLSAAMQSKLTVVMQSGVRGVLQSGLV
VIPR	ASU90415	PRLQASAD	TKVQGLEN	YKLQSQIV	TTLQAVGS	ALPQSKDS	VRLQAGSN	VKLQNNEI	SVLQATLS	AAMQSKLT	VVMQSGVR	GVLQSGLV	PRLQASADTKVQGLENYKLQSQIVTTLQAVGSALPQSKDSVRLQAGSNVKLQNNEISVLQATLSAAMQSKLTVVMQSGVRGVLQSGLV
VIPR	ASU90426	PRLQASAD	TKVQGLEN	YKLQSQIV	TTLQAVGS	ALPQSKDS	VRLQAGSN	VKLQNNEI	SVLQATLS	AAMQSKLT	VVMQSGVR	GVLQSGLV	PRLQASADTKVQGLENYKLQSQIVTTLQAVGSALPQSKDSVRLQAGSNVKLQNNEISVLQATLSAAMQSKLTVVMQSGVRGVLQSGLV
VIPR	ASU90437	PRLQASAD	TKVQGLEN	YKLQSQIV	TTLQAVGS	ALPQSKDS	VRLQAGSN	VKLQNNEI	SVLQATLS	AAMQSKLT	VVMQSGVR	GVLQSGLV	PRLQASADTKVQGLENYKLQSQIVTTLQAVGSALPQSKDSVRLQAGSNVKLQNNEISVLQATLSAAMQSKLTVVMQSGVRGVLQSGLV
VIPR	ASU90459	PRLQASAD	TKVQGLEN	YKLQSQIV	TTLQAVGS	ALPQSKDS	VRLQAGSN	VKLQNNEI	SVLQATLS	AAMQSKLT	VVMQSGVR	GVLQSGLV	PRLQASADTKVQGLENYKLQSQIVTTLQAVGSALPQSKDSVRLQAGSNVKLQNNEISVLQATLSAAMQSKLTVVMQSGVRGVLQSGLV
VIPR	ASU90470	PRLQASAD	TKVQGLEN	YKLQSQIV	TTLQAVGS	ALPQSKDS	VRLQAGSN	VKLQNNEI	SVLQATLS	AAMQSKLT	VVMQSGVR	GVLQSGLV	PRLQASADTKVQGLENYKLQSQIVTTLQAVGSALPQSKDSVRLQAGSNVKLQNNEISVLQATLSAAMQSKLTVVMQSGVRGVLQSGLV
VIPR	ASU90481	PRLQASAD	TKVQGLEN	YKLQSQIV	TTLQAVGS	ALPQSKDS	VRLQAGSN	VKLQNNEI	SVLQATLS	AAMQSKLT	VVMQSGVR	GVLQSGLV	PRLQASADTKVQGLENYKLQSQIVTTLQAVGSALPQSKDSVRLQAGSNVKLQNNEISVLQATLSAAMQSKLTVVMQSGVRGVLQSGLV
VIPR	ASU90492	PRLQASAD	TKVQGLEN	YKLQSQIV	TTLQAVGS	ALPQSKDS	VRLQAGSN	VKLQNNEI	SVLQATLS	AAMQSKLT	VVMQSGVR	GVLQSGLV	PRLQASADTKVQGLENYKLQSQIVTTLQAVGSALPQSKDSVRLQAGSNVKLQNNEISVLQATLSAAMQSKLTVVMQSGVRGVLQSGLV
VIPR	ASU90503	PRLQASAD	TKVQGLEN	YKLQSQIV	TTLQAVGS	ALPQSKDS	VRLQAGSN	VKLQNNEI	SVLQATLS	AAMQSKLT	VVMQSGVR	GVLQSGLV	PRLQASADTKVQGLENYKLQSQIVTTLQAVGSALPQSKDSVRLQAGSNVKLQNNEISVLQATLSAAMQSKLTVVMQSGVRGVLQSGLV
VIPR	ASU90514	PRLQASAD	TKVQGLEN	YKLQSQIV	TTLQAVGS	ALPQSKDS	VRLQAGSN	VKLQNNEI	SVLQATLS	AAMQSKLT	VVMQSGVR	GVLQSGLV	PRLQASADTKVQGLENYKLQSQIVTTLQAVGSALPQSKDSVRLQAGSNVKLQNNEISVLQATLSAAMQSKLTVVMQSGVRGVLQSGLV
VIPR	ASU90525	PRLQASAD	TKVQGLEN	YKLQSQIV	TTLQAVGS	ALPQSKDS	VRLQAGSN	VKLQNNEI	SVLQATLS	AAMQSKLT	VVMQSGVR	GVLQSGLV	PRLQASADTKVQGLENYKLQSQIVTTLQAVGSALPQSKDSVRLQAGSNVKLQNNEISVLQATLSAAMQSKLTVVMQSGVRGVLQSGLV
VIPR	ASU90536	PRLQASAD	TKVQGLEN	YKLQSQIV	TTLQAVGS	ALPQSKDS	VRLQAGSN	VKLQNNEI	SVLQATLS	AAMQSKLT	VVMQSGVR	GVLQSGLV	PRLQASADTKVQGLENYKLQSQIVTTLQAVGSALPQSKDSVRLQAGSNVKLQNNEISVLQATLSAAMQSKLTVVMQSGVRGVLQSGLV
VIPR	ASU90547	PRLQASAD	TKVQGLEN	YKLQSQIV	TTLQAVGS	ALPQSKDS	VRLQAGSN	VKLQNNEI	SVLQATLS	AAMQSKLT	VVMQSGVR	GVLQSGLV	PRLQASADTKVQGLENYKLQSQIVTTLQAVGSALPQSKDSVRLQAGSNVKLQNNEISVLQATLSAAMQSKLTVVMQSGVRGVLQSGLV
VIPR	ASU90558	PRLQASAD	TKVQGLEN	YKLQSQIV	TTLQAVGS	ALPQSKDS	VRLQAGSN	VKLQNNEI	SVLQATLS	AAMQSKLT	VVMQSGVR	GVLQSGLV	PRLQASADTKVQGLENYKLQSQIVTTLQAVGSALPQSKDSVRLQAGSNVKLQNNEISVLQATLSAAMQSKLTVVMQSGVRGVLQSGLV
VIPR	ASU90569	PRLQASAD	TKVQGLEN	YKLQSQIV	TTLQAVGS	ALPQSKDS	VRLQAGSN	VKLQNNEI	SVLQATLS	AAMQSKLT	VVMQSGVR	GVLQSGLV	PRLQASADTKVQGLENYKLQSQIVTTLQAVGSALPQSKDSVRLQAGSNVKLQNNEISVLQATLSAAMQSKLTVVMQSGVRGVLQSGLV
VIPR	ASU90580	PRLQASAD	TKVQGLEN	YKLQSQIV	TTLQAVGS	ALPQSKDS	VRLQAGSN	VKLQNNEI	SVLQATLS	AAMQSKLT	VVMQSGVR	GVLQSGLV	PRLQASADTKVQGLENYKLQSQIVTTLQAVGSALPQSKDSVRLQAGSNVKLQNNEISVLQATLSAAMQSKLTVVMQSGVRGVLQSGLV
VIPR	ASU90591	PRLQASAD	TKVQGLEN	YKLQSQIV	TTLQAVGS	ALPQSKDS	VRLQAGSN	VKLQNNEI	SVLQATLS	AAMQSKLT	VVMQSGVR	GVLQSGLV	PRLQASADTKVQGLENYKLQSQIVTTLQAVGSALPQSKDSVRLQAGSNVKLQNNEISVLQATLSAAMQSKLTVVMQSGVRGVLQSGLV
VIPR	ASU90602	PRLQASAD	TKVQGLEN	YKLQSQIV	TTLQAVGS	ALPQSKDS	VRLQAGSN	VKLQNNEI	SVLQATLS	AAMQSKLT	VVMQSGVR	GVLQSGLV	PRLQASADTKVQGLENYKLQSQIVTTLQAVGSALPQSKDSVRLQAGSNVKLQNNEISVLQATLSAAMQSKLTVVMQSGVRGVLQSGLV
VIPR	ASU90613	PRLQASAD	TKVQGLEN	YKLQSQIV	TTLQAVGS	ALPQSKDS	VRLQAGSN	VKLQNNEI	SVLQATLS	AAMQSKLT	VVMQSGVR	GVLQSGLV	PRLQASADTKVQGLENYKLQSQIVTTLQAVGSALPQSKDSVRLQAGSNVKLQNNEISVLQATLSAAMQSKLTVVMQSGVRGVLQSGLV
VIPR	ASU90624	PRLQASAD	TKVQGLEN	YKLQSQIV	TTLQAVGS	ALPQSKDS	VRLQAGSN	VKLQNNEI	SVLQATLS	AAMQSKLT	VVMQSGVR	GVLQSGLV	PRLQASADTKVQGLENYKLQSQIVTTLQAVGSALPQSKDSVRLQAGSNVKLQNNEISVLQATLSAAMQSKLTVVMQSGVRGVLQSGLV
VIPR	ASU90635	PRLQASAD	TKVQGLEN	YKLQSQIV	TTLQAVGS	ALPQSKDS	VRLQAGSN	VKLQNNEI	SVLQATLS	AAMQSKLT	VVMQSGVR	GVLQSGLV	PRLQASADTKVQGLENYKLQSQIVTTLQAVGSALPQSKDSVRLQAGSNVKLQNNEISVLQATLSAAMQSKLTVVMQSGVRGVLQSGLV
VIPR	ASU90646	PRLQASAD	TKVQGLEN	YKLQSQIV	TTLQAVGS	ALPQSKDS	VRLQAGSN	VKLQNNEI	SVLQATLS	AAMQSKLT	VVMQSGVR	GVLQSGLV	PRLQASADTKVQGLENYKLQSQIVTTLQAVGSALPQSKDSVRLQAGSNVKLQNNEISVLQATLSAAMQSKLTVVMQSGVRGVLQSGLV
VIPR	ASU90657	PRLQASAD	TKVQGLEN	YKLQSQIV	TTLQAVGS	ALPQSKDS	VRLQAGSN	VKLQNNEI	SVLQATLS	AAMQSKLT	VVMQSGVR	GVLQSGLV	PRLQASADTKVQGLENYKLQSQIVTTLQAVGSALPQSKDSVRLQAGSNVKLQNNEISVLQATLSAAMQSKLTVVMQSGVRGVLQSGLV
VIPR	ASU90668	PRLQASAD	TKVQGLEN	YKLQSQIV	TTLQAVGS	ALPQSKDS	VRLQAGSN	VKLQNNEI	SVLQATLS	AAMQSKLT	VVMQSGVR	GVLQSGLV	PRLQASADTKVQGLENYKLQSQIVTTLQAVGSALPQSKDSVRLQAGSNVKLQNNEISVLQATLSAAMQSKLTVVMQSGVRGVLQSGLV
VIPR	ASU90679	PRLQASAD	TKVQGLEN	YKLQSQIV	TTLQAVGS	ALPQSKDS	VRLQAGSN	VKLQNNEI	SVLQATLS	AAMQSKLT	VVMQSGVR	GVLQSGLV	PRLQASADTKVQGLENYKLQSQIVTTLQAVGSALPQSKDSVRLQAGSNVKLQNNEISVLQATLSAAMQSKLTVVMQSGVRGVLQSGLV
VIPR	ASU90690	PRLQASAD	TKVQGLEN	YKLQSQIV	TTLQAVGS	ALPQSKDS	VRLQAGSN	VKLQNNEI	SVLQATLS	AAMQSKLT	VVMQSGVR	GVLQSGLV	PRLQASADTKVQGLENYKLQSQIVTTLQAVGSALPQSKDSVRLQAGSNVKLQNNEISVLQATLSAAMQSKLTVVMQSGVRGVLQSGLV
VIPR	ASU90701	PRLQASAD	TKVQGLEN	YKLQSQIV	TTLQAVGS	ALPQSKDS	VRLQAGSN	VKLQNNEI	SVLQATLS	AAMQSKLT	VVMQSGVR	GVLQSGLV	PRLQASADTKVQGLENYKLQSQIVTTLQAVGSALPQSKDSVRLQAGSNVKLQNNEISVLQATLSAAMQSKLTVVMQSGVRGVLQSGLV
VIPR	ASU90712	PRLQASAD	TKVQGLEN	YKLQSQIV	TTLQAVGS	ALPQSKDS	VRLQAGSN	VKLQNNEI	SVLQATLS	AAMQSKLT	VVMQSGVR	GVLQSGLV	PRLQASADTKVQGLENYKLQSQIVTTLQAVGSALPQSKDSVRLQAGSNVKLQNNEISVLQATLSAAMQSKLTVVMQSGVRGVLQSGLV
VIPR	ASU90723	PRLQASAD	TKVQGLEN	YKLQSQIV	TTLQAVGS	ALPQSKDS	VRLQAGSN	VKLQNNEI	SVLQATLS	AAMQSKLT	VVMQSGVR	GVLQSGLV	PRLQASADTKVQGLENYKLQSQIVTTLQAVGSALPQSKDSVRLQAGSNVKLQNNEISVLQATLSAAMQSKLTVVMQSGVRGVLQSGLV
VIPR	ASU90734	PRLQASAD	TKVQGLEN	YKLQSQIV	TTLQAVGS	ALPQSKDS	VRLQAGSN	VKLQNNEI	SVLQATLS	AAMQSKLT	VVMQSGVR	GVLQSGLV	PRLQASADTKVQGLENYKLQSQIVTTLQAVGSALPQSKDSVRLQAGSNVKLQNNEISVLQATLSAAMQSKLTVVMQSGVRGVLQSGLV
VIPR	ASU90745	PRLQASAD	TKVQGLEN	YKLQSQIV	TTLQAVGS	ALPQSKDS	VRLQAGSN	VKLQNNEI	SVLQATLS	AAMQSKLT	VVMQSGVR	GVLQSGLV	PRLQASADTKVQGLENYKLQSQIVTTLQAVGSALPQSKDSVRLQAGSNVKLQNNEISVLQATLSAAMQSKLTVVMQSGVRGVLQSGLV
VIPR	ASU90756	PRLQASAD	TKVQGLEN	YKLQSQIV	TTLQAVGS	ALPQSKDS	VRLQAGSN	VKLQNNEI	SVLQATLS	AAMQSKLT	VVMQSGVR	GVLQSGLV	PRLQASADTKVQGLENYKLQSQIVTTLQAVGSALPQSKDSVRLQAGSNVKLQNNEISVLQATLSAAMQSKLTVVMQSGVRGVLQSGLV
VIPR	ASU90767	PRLQASAD	TKVQGLEN	YKLQSQIV	TTLQAVGS	ALPQSKDS	VRLQAGSN	VKLQNNEI	SVLQATLS	AAMQSKLT	VVMQSGVR	GVLQSGLV	PRLQASADTKVQGLENYKLQSQIVTTLQAVGSALPQSKDSVRLQAGSNVKLQNNEISVLQATLSAAMQSKLTVVMQSGVRGVLQSGLV
VIPR	ASU90778	PRLQASAD	TKVQGLEN	YKLQSQIV	TTLQAVGS	ALPQSKDS	VRLQAGSN	VKLQNNEI	SVLQATLS	AAMQSKLT	VVMQSGVR	GVLQSGLV	PRLQASADTKVQGLENYKLQSQIVTTLQAVGSALPQSKDSVRLQAGSNVKLQNNEISVLQATLSAAMQSKLTVVMQSGVRGVLQSGLV
VIPR	ASU90789	PRLQASAD	TKVQGLEN	YKLQSQIV	TTLQAVGS	ALPQSKDS	VRLQAGSN	VKLQNNEI	SVLQATLS	AAMQSKLT	VVMQSGVR	GVLQSGLV	PRLQASADTKVQGLENYKLQSQIVTTLQAVGSALPQSKDSVRLQAGSNVKLQNNEISVLQATLSAAMQSKLTVVMQSGVRGVLQSGLV
VIPR	ASU90800	PRLQASAD	TKVQGLEN	YKLQSQIV	TTLQAVGS	ALPQSKDS	VRLQAGSN	VKLQNNEI	SVLQATLS	AAMQSKLT	VVMQSGVR	GVLQSGLV	PRLQASADTKVQGLENYKLQSQIVTTLQAVGSALPQSKDSVRLQAGSNVKLQNNEISVLQATLSAAMQSKLTVVMQSGVRGVLQSGLV
VIPR	ASU90811	PRLQASAD	TKVQGLEN	YKLQSQIV	TTLQAVGS	ALPQSKDS	VRLQAGSN	VKLQNNEI	SVLQATLS	AAMQSKLT	VVMQSGVR	GVLQSGLV	PRLQASADTKVQGLENYKLQSQIVTTLQAVGSALPQSKDSVRLQAGSNVKLQNNEISVLQATLSAAMQSKLTVVMQSGVRGVLQSGLV
VIPR	ASU90822	PRLQASAD	TKVQGLEN	YKLQSQIV	TTLQAVGS	ALPQSKDS	VRLQAGSN	VKLQNNEI	SVLQATLS	AAMQSKLT	VVMQSGVR	GVLQSGLV	PRLQASADTKVQGLENYKLQSQIVTTLQAVGSALPQSKDSVRLQAGSNVKLQNNEISVLQATLSAAMQSKLTVVMQSGVRGVLQSGLV
VIPR	ASU90833	PRLQASAD	TKVQGLEN	YKLQSQIV	TTLQAVGS	ALPQSKDS	VRLQAGSN	VKLQNNEI	SVLQATLS	AAMQSKLT	VVMQSGVR	GVLQSGLV	PRLQASADTKVQGLENYKLQSQIVTTLQAVGSALPQSKDSVRLQAGSNVKLQNNEISVLQATLSAAMQSKLTVVMQSGVRGVLQSGLV
VIPR	ASU90844	PRLQASAD	TKVQGLEN	YKLQSQIV	TTLQAVGS	ALPQSKDS	VRLQAGSN	VKLQNNEI	SVLQATLS	AAMQSKLT	VVMQSGVR	GVLQSGLV	PRLQASADTKVQGLENYKLQSQIVTTLQAVGSALPQSKDSVRLQAGSNVKLQNNEISVLQATLSAAMQSKLTVVMQSGVRGVLQSGLV
VIPR	ASU90855	PRLQASAD	TKVQGLEN	YKLQSQIV	TTLQAVGS	ALPQSKDS	VRLQAGSN	VKLQNNEI	SVLQATLS	AAMQSKLT	VVMQSGVR	GVLQSGLV	PRLQASADTKVQGLENYKLQSQIVTTLQAVGSALPQSKDSVRLQAGSNVKLQNNEISVLQATLSAAMQSKLTVVMQSGVRGVLQSGLV
VIPR	ASU90866	PRLQASAD	TKVQGLEN	YKLQSQIV	TTLQAVGS	ALPQSKDS	VRLQAGSN	VKLQNNEI	SVLQATLS	AAMQSKLT	VVMQSGVR	GVLQSGLV	PRLQASADTKVQGLENYKLQSQIVTTLQAVGSALPQSKDSVRLQAGSNVKLQNNEISVLQATLSAAMQSKLTVVMQSGVRGVLQSGLV
VIPR	ASU90877	PRLQASAD	TKVQGLEN	YKLQSQIV	TTLQAVGS	ALPQSKDS	VRLQAGSN	VKLQNNEI	SVLQATLS	AAMQSKLT	VVMQSGVR	GVLQSGLV	PRLQASADTKVQGLENYKLQSQIVTTLQAVGSALPQSKDSVRLQAGSNVKLQNNEISVLQATLSAAMQSKLTVVMQSGVRGVLQSGLV
VIPR	ASU90888	PRLQASAD	TKVQGLEN	YKLQSQIV	TTLQAVGS	ALPQSKDS	VRLQAGSN	VKLQNNEI	SVLQATLS	AAMQSKLT	VVMQSGVR	GVLQSGLV	PRLQASADTKVQGLENYKLQSQIVTTLQAVGSALPQSKDSVRLQAGSNVKLQNNEISVLQATLSAAMQSKLTVVMQSGVRGVLQSGLV
VIPR	ASU90899	PRLQASAD	TKVQGLEN	YKLQSQIV	TTLQAVGS	ALPQSKDS	VRLQAGSN	VKLQNNEI	SVLQATLS	AAMQSKLT	VVMQSGVR	GVLQSGLV	PRLQASADTKVQGLENYKLQSQIVTTLQAVGSALPQSKDSVRLQAGSNVKLQNNEISVLQATLSAAMQSKLTVVMQSGVRGVLQSGLV
VIPR	ASU90910	PRLQASAD	TKVQGLEN	YKLQSQIV	TTLQAVGS	ALPQSKDS	VRLQAGSN	VKLQNNEI	SVLQATLS	AAMQSKLT	VVMQSGVR	GVLQSGLV	PRLQASADTKVQGLENYKLQSQIVTTLQAVGSALPQSKDSVRLQAGSNVKLQNNEISVLQATLSAAMQSKLTVVMQSGVRGVLQSGLV
VIPR	ASU90921	PRLQASAD	TKVQGLEN	YKLQSQIV	TTLQAVGS	ALPQSKDS	VRLQAGSN	VKLQNNEI	SVLQATLS	AAMQSKLT	VVMQSGVR	GVLQSGLV	PRLQASADTKVQGLENYKLQSQIVTTLQAVGSALPQSKDSVRLQAGSNVKLQNNEISVLQATLSAAMQSKLTVVMQSGVRGVLQSGLV
VIPR	ASU90932	PRLQASAD	TKVQGLEN	YKLQSQIV	TTLQAVGS	ALPQSKDS	VRLQAGSN	VKLQNNEI	SVLQATLS	AAMQSKLT	VVMQSGVR	GVLQSGLV	PRLQASADTKVQGLENYKLQSQIVTTLQAVGSALPQSKDSVRLQAGSNVKLQNNEISVLQATLSAAMQSKLTVVMQSGVRGVLQSGLV
VIPR	ASU90943	PRLQASAD	TKVQGLEN	YKLQSQIV	TTLQAVGS	ALPQSKDS	VRLQAGSN	VKLQNNEI	SVLQATLS	AAMQSKLT	VVMQSGVR	GVLQSGLV	PRLQASADTKVQGLENYKLQSQIVTTLQAVGSALPQSKDSVRLQAGSNVKLQNNEISVLQATLSAAMQSKLTVVMQSGVRGVLQSGLV
VIPR	ASU90954	PRLQASAD	TKVQGLEN	YKLQSQIV	TTLQAVGS	ALPQSKDS	VRLQAGSN	VKLQNNEI	SVLQATLS	AAMQSKLT	VVMQSGVR	GVLQSGLV	PRLQASADTKVQGLENYKLQSQIVTTLQAVGSALPQSKDSVRLQAGSNVKLQNNEISVLQATLSAAMQSKLTVVMQSGVRGVLQSGLV
VIPR	ASU90975	PRLQASAD	TKVQGLEN	YKLQSQIV	TTLQAVGS	ALPQSKDS	VRLQAGSN	VKLQNNEI	SVLQATLS	AAMQSKLT	VVMQSGVR	GVLQSGLV	PRLQASADTKVQGLENYKLQSQIVTTLQAVGSALPQSKDSVRLQAGSNVKLQNNEISVLQATLSAAMQSKLTVVMQSGVRGVLQSGLV
VIPR	ASU90976	PRLQASAD	TKVQGLEN	YKLQSQIV	TTLQAVGS	ALPQSKDS	VRLQAGSN	VKLQNNEI	SVLQATLS	AAMQSKLT	VVMQSGVR	GVLQSGLV	PRLQASADTKVQGLENYKLQSQIVTTLQAVGSALPQSKDSVRLQAGSNVKLQNNEISVLQATLSAAMQSKLTVVMQSGVRGVLQSGLV
VIPR	ASU90986	PRLQASAD	TKVQGLEN	YKLQSQIV	TTLQAVGS	ALPQSKDS	VRLQAGSN	VKLQNNEI	SVLQATLS	AAMQSKLT	VVMQSGVR	GVLQSGLV	PRLQASADTKVQGLENYKLQSQIVTTLQAVGSALPQSKDSVRLQAGSNVKLQNNEISVLQATLSAAMQSKLTVVMQSGVRGVLQSGLV
VIPR	ASU90997	PRLQASAD	TKVQGLEN	YKLQSQIV	TTLQAVGS	ALPQSKDS	VRLQAGSN	VKLQNNEI	SVLQATLS	AAMQSKLT	VVMQSGVR	GVLQSGLV	PRLQASADTKVQGLENYKLQSQIVTTLQAVGSALPQSKDSVRLQAGSNVKLQNNEISVLQATLSAAMQSKLTVVMQSGVRGVLQSGLV
VIPR	ASU91008	PRLQASAD	TKVQGLEN	YKLQSQIV	TTLQAVGS	ALPQSKDS	VRLQAGSN	VKLQNNEI	SVLQATLS	AAMQSKLT	VVMQSGVR	GVLQSGLV	PRLQASADTKVQGLENYKLQSQIVTTLQAVGSALPQSKDSVRLQAGSNVKLQNNEISVLQATLSAAMQSKLTVVMQSGVRGVLQSGLV
VIPR	ASU91019	PRLQASAD	TKVQGLEN	YKLQSQIV	TTLQAVGS	ALPQSKDS	VRLQAGSN	VKLQNNEI	SVLQATLS	AAMQSKLT	VVMQSGVR	GVLQSGLV	PRLQASADTKVQGLENYKLQSQIVTTLQAVGSALPQSKDSVRLQAGSNVKLQNNEISVLQATLSAAMQSKLTVVMQSGVRGVLQSGLV
VIPR	ASU91030	PRLQASAD	TKVQGLEN	YKLQSQIV	TTLQAVGS	ALPQSKDS	VRLQAGSN	VKLQNNEI	SVLQATLS	AAMQSKLT	VVMQSGVR	GVLQSGLV	PRLQASADTKVQGLENYKLQSQIVTTLQAVGSALPQSKDSVRLQAGSNVKLQNNEISVLQATLSAAMQSKLTVVMQSGVRGVLQSGLV
VIPR	ASU91041	PRLQASAD	TKVQGLEN	YKLQSQIV	TTLQAVGS	ALPQSKDS	VRLQAGSN	VKLQNNEI	SVLQATLS	AAMQSKLT	VVMQSGVR	GVLQSGLV	PRLQASADTKVQGLENYKLQSQIVTTLQAVGSALPQSKDSVRLQAGSNVKLQNNEISVLQATLSAAMQSKLTVVMQSGVRGVLQSGLV
VIPR	ASU91052	PRLQASAD	TKVQGLEN	YKLQSQIV	TTLQAVGS	ALPQSKDS	VRLQAGSN	VKLQNNEI	SVLQATLS	AAMQSKLT	VVMQSGVR	GVLQSGLV	PRLQASADTKVQGLENYKLQSQIVTTLQAVGSALPQSKDSVRLQAGSNVKLQNNEISVLQATLSAAMQSKLTVVMQSGVRGVLQSGLV
VIPR	ASU91063	PRLQASAD	TKVQGLEN	YKLQSQIV	TTLQAVGS	ALPQSKDS	VRLQAGSN	VKLQNNEI	SVLQATLS	AAMQSKLT	VVMQSGVR	GVLQSGLV	PRLQASADTKVQGLENYKLQSQIVTTLQAVGSALPQSKDSVRLQAGSNVKLQNNEISVLQATLSAAMQSKLTVVMQSGVRGVLQSGLV
VIPR	ASU91074	PRLQASAD	TKVQGLEN	YKLQSQIV	TTLQAVGS	ALPQSKDS	VRLQAGSN	VKLQNNEI	SVLQATLS	AAMQSKLT	VVMQSGVR	GVLQSGLV	PRLQASADTKVQGLENYKLQSQIVTTLQAVGSALPQSKDSVRLQAGSNVKLQNNEISVLQATLSAAMQSKLTVVMQSGVRGVLQSGLV
VIPR	ASU91085	PRLQASAD	TKVQGLEN	YKLQSQIV	TTLQAVGS	ALPQSKDS	VRLQAGSN	VKLQNNEI	SVLQATLS	AAMQSKLT	VVMQSGVR	GVLQSGLV	PRLQASADTKVQGLENYKLQSQIVTTLQAVGSALPQSKDSVRLQAGSNVKLQNNEISVLQATLSAAMQSKLTVVMQSGVRGVLQSGLV
VIPR	ASU91096	PRLQASAD	TKVQGLEN	YKLQSQIV	TTLQAVGS	ALPQSKDS	VRLQAGSN	VKLQNNEI	SVLQATLS	AAMQSKLT	VVMQSGVR	GVLQSGLV	PRLQASADTKVQGLENYKLQSQIVTTLQAVGSALPQSKDSVRLQAGSNVKLQNNEISVLQATLSAAMQSKLTVVMQSGVRGVLQSGLV
VIPR	ASU91107	PRLQASAD	TKVQGLEN	YKLQSQIV	TTLQAVGS	ALPQSKDS	VRLQAGSN	VKLQNNEI	SVLQATLS	AAMQSKLT	VVMQSGVR	GVLQSGLV	PRLQASADTKVQGLENYKLQSQIVTTLQAVGSALPQSKDSVRLQAGSNVKLQNNEISVLQATLSAAMQSKLTVVMQSGVRGVLQSGLV
VIPR	ASU91118	PRLQASAD	TKVQGLEN	YKLQSQIV	TTLQAVGS	ALPQSKDS	VRLQAGSN	VKLQNNEI	SVLQATLS	AAMQSKLT	VVMQSGVR	GVLQSGLV	PRLQASADTKVQGLENYKLQSQIVTTLQAVGSALPQSKDSVRLQAGSNVKLQNNEISVLQATLSAAMQSKLTVVMQSGVRGVLQSGLV
VIPR	ASU91129	PRLQASAD	TKVQGLEN	YKLQSQIV	TTLQAVGS	ALPQSKDS	VRLQAGSN	VKLQNNEI	SVLQATLS	AAMQSKLT	VVMQSGVR	GVLQSGLV	PRLQASADTKVQGLENYKLQSQIVTTLQAVGSALPQSKDSVRLQAGSNVKLQNNEISVLQATLSAAMQSKLTVVMQSGVRGVLQSGLV
VIPR	ASU91140	PRLQASAD	TKVQGLEN	YKLQSQIV	TTLQAVGS	ALPQSKDS	VRLQAGSN	VKLQNNEI	SVLQATLS	AAMQSKLT	VVMQSGVR	GVLQSGLV	PRLQASADTKVQGLENYKLQSQIVTTLQAVGSALPQSKDSVRLQAGSNVKLQNNEISVLQATLSAAMQSKLTVVMQSGVRGVLQSGLV
VIPR	ASU91151	PRLQASAD	TKVQGLEN	YKLQSQIV	TTLQAVGS	ALPQSKDS	VRLQAGSN	VKLQNNEI	SVLQATLS	AAMQSKLT	VVMQSGVR	GVLQSGLV	PRLQASADTKVQGLENYKLQSQIVTTLQAVGSALPQSKDSVRLQAGSNVKLQNNEISVLQATLSAAMQSKLTVVMQSGVRGVLQSGLV
VIPR	ASU91162	PRLQASAD	TKVQGLEN	YKLQSQIV	TTLQAVGS	ALPQSKDS	VRLQAGSN	VKLQNNEI	SVLQATLS	AAMQSKLT	VVMQSGVR	GVLQSGLV	PRLQASADTKVQGLENYKLQSQIVTTLQAVGSALPQSKDSVRLQAGSNVKLQNNEISVLQATLSAAMQSKLTVVMQSGVRGVLQSGLV
VIPR	ASU91173	PRLQASAD	TKVQGLEN	YKLQSQIV	TTLQAVGS	ALPQSKDS	VRLQAGSN	VKLQNNEI	SVLQATLS	AAMQSKLT	VVMQSGVR	GVLQSGLV	PRLQASADTKVQGLENYKLQSQIVTTLQAVGSALPQSKDSVRLQAGSNVKLQNNEISVLQATLSAAMQSKLTVVMQSGVRGVLQSGLV
VIPR	ASU91184	PRLQASAD	TKVQGLEN	YKLQSQIV	TTLQAVGS	ALPQSKDS	VRLQAGSN	VKLQNNEI	SVLQATLS	AAMQSKLT	VVMQSGVR	GVLQSGLV	PRLQASADTKVQGLENYKLQSQIVTTLQAVGSALPQSKDSVRLQAGSNVKLQNNEISVLQATLSAAMQSKLTVVMQSGVRGVLQSGLV
VIPR	ASU91195	PRLQASAD	TKVQGLEN	YKLQSQIV	TTLQAVGS	ALPQSKDS	VRLQAGSN	VKLQNNEI	SVLQATLS	AAMQSKLT	VVMQSGVR	GVLQSGLV	PRLQASADTKVQGLENYKLQSQIVTTLQAVGSALPQSKDSVRLQAGSNVKLQNNEISVLQATLSAAMQSKLTVVMQSGVRGVLQSGLV
VIPR	ASU91206	PRLQASAD	TKVQGLEN	YKLQSQIV	TTLQAVGS	ALPQSKDS	VRLQAGSN	VKLQNNEI	SVLQATLS	AAMQSKLT	VVMQSGVR	GVLQSGLV	PRLQASADTKVQGLENYKLQSQIVTTLQAVGSALPQSKDSVRLQAGSNVKLQNNEISVLQATLSAAMQSKLTVVMQSGVRGVLQSGLV
VIPR	ASU91217	PRLQASAD	TKVQGLEN	YKLQSQIV	TTLQAVGS	ALPQSKDS	VRLQAGSN	VKLQNNEI	SVLQATLS	AAMQSKLT	VVMQSGVR	GVLQSGLV	PRLQASADTKVQGLENYKLQSQIVTTLQAVGSALPQSKDSVRLQAGSNVKLQNNEISVLQATLSAAMQSKLTVVMQSGVRGVLQSGLV
VIPR	ASU91228	PRLQASAD	TKVQGLEN	YKLQSQIV	TTLQAVGS	ALPQSKDS	VRLQAGSN	VKLQNNEI	SVLQATLS	AAMQSKLT	VVMQSGVR	GVLQSGLV	PRLQASADTKVQGLENYKLQSQIVTTLQAVGSALPQSKDSVRLQAGSNVKLQNNEISVLQATLSAAMQSKLTVVMQSGVRGVLQSGLV
VIPR	ASU91239	PRLQASAD	TKVQGLEN	YKLQSQIV	TTLQAVGS	ALPQSKDS	VRLQAGSN	VKLQNNEI	SVLQATLS	AAMQSKLT	VVMQSGVR	GVLQSGLV	PRLQASADTKVQGLENYKLQSQIVTTLQAVGSALPQSKDSVRLQAGSNVKLQNNEISVLQATLSAAMQSKLTVVMQSGVRGVLQSGLV
VIPR	ASU91250	PRLQASAD	TKVQGLEN	YKLQSQIV	TTLQAVGS	ALPQSKDS	VRLQAGSN	VKLQNNEI	SVLQATLS	AAMQSKLT	VVMQSGVR	GVLQSGLV	PRLQASADTKVQGLENYKLQSQIVTTLQAVGSALPQSKDSVRLQAGSNVKLQNNEISVLQATLSAAMQSKLTVVMQSGVRGVLQSGLV
VIPR	ASU91260	PRLQASAD	TKVQGLEN	YKLQSQIV	TTLQAVGS	ALPQSKDS	VRLQAGSN	VKLQNNEI	SVLQATLS	AAMQSKLT	VVMQSGVR	GVLQSGLV	PRLQASADTKVQGLENYKLQSQIVTTLQAVGSALPQSKDSVRLQAGSNVKLQNNEISVLQATLSAAMQSKLTVVMQSGVRGVLQSGLV
VIPR	ASU91271	PRLQASAD	TKVQGLEN	YKLQSQIV	TTLQAVGS	ALPQSKDS	VRLQAGSN	VKLQNNEI	SVLQATLS	AAMQSKLT	VVMQSGVR	GVLQSGLV	PRLQASADTKVQGLENYKLQSQIVTTLQAVGSALPQSKDSVRLQAGSNVKLQNNEISVLQATLSAAMQSKLTVVMQSGVRGVLQSGLV
VIPR	ASU91293	PRLQASAD	TKVQGLEN	YKLQSQIV	TTLQAVGS	ALPQSKDS	VRLQAGSN	VKLQNNEI	SVLQATLS	AAMQSKLT	VVMQSGVR	GVLQSGLV	PRLQASADTKVQGLENYKLQSQIVTTLQAVGSALPQSKDSVRLQAGSNVKLQNNEISVLQATLSAAMQSKLTVVMQSGVRGVLQSGLV
VIPR	ASU91303	PRLQASAD	TKVQGLEN	YKLQSQIV	TTLQAVGS	ALPQSKDS	VRLQAGSN	VKLQNNEI	SVLQATLS	AAMQSKLT	VVMQSGVR	GVLQSGLV	PRLQASADTKVQGLENYKLQSQIVTTLQAVGSALPQSKDSVRLQAGSNVKLQNNEISVLQATLSAAMQSKLTVVMQSGVRGVLQSGLV
VIPR	ASU91313	PRLQASAD	TKVQGLEN	YKLQSQIV	TTLQAVGS	ALPQSKDS	VRLQAGSN	VKLQNNEI	SVLQATLS	AAMQSKLT	VVMQSGVR	GVLQSGLV	PRLQASADTKVQGLENYKLQSQIVTTLQAVGSALPQSKDSVRLQAGSNVKLQNNEISVLQATLSAAMQSKLTVVMQSGVRGVLQSGLV
VIPR	ASU91323	PRLQASAD	TKVQGLEN	YKLQSQIV	TTLQAVGS	ALPQSKDS	VRLQAGSN	VKLQNNEI	SVLQATLS	AAMQSKLT	VVMQSGVR	GVLQSGLV	PRLQASADTKVQGLENYKLQSQIVTTLQAVGSALPQSKDSVRLQAGSNVKLQNNEISVLQATLSAAMQSKLTVVMQSGVRGVLQSGLV
VIPR	ATN37886	PRLQAAAD	TRLQSLEN	PRLQCTTN	AVLQSVGA	SQFQSKDT	VRLQAGTA	VVLQNNEL	TVLQALQS	SQIQSRLT	VKLQSKRT	SFLQSGIV	PRLQAAADTRLQSLENPRLQCTTNAVLQSVGASQFQSKDTVRLQAGTAVVLQNNELTVLQALQSSQIQSRLTVKLQSKRTSFLQSGIV
VIPR	ATN37894	PRLQAAAD	TRLQSLEN	PRLQCTTN	AVLQSVGA	SQFQSKDT	VRLQAGTA	VVLQNNEL	TVLQALQS	SQIQSRLT	VKLQSKRT	SFLQSGIV	PRLQAAADTRLQSLENPRLQCTTNAVLQSVGASQFQSKDTVRLQAGTAVVLQNNELTVLQALQSSQIQSRLTVKLQSKRTSFLQSGIV
VIPR	ATN39862	PRLQAASD	TKLQSLEN	TKVQCSTN	AVMQSVGA	TTVQSKDT	VRLQAGTA	TVLQNNEL	TVLQALQS	SQFQSKLT	IKLQSKRT	SFLQSGIV	PRLQAASDTKLQSLENTKVQCSTNAVMQSVGATTVQSKDTVRLQAGTATVLQNNELTVLQALQSSQFQSKLTIKLQSKRTSFLQSGIV
VIPR	ATN39869	PRLQAASD	TKLQSLEN	TKVQCSTN	AVMQSVGA	TTVQSKDT	VRLQAGTA	TVLQNNEL	TVLQALQS	SQFQSKLT	IKLQSKRT	SFLQSGIV	PRLQAASDTKLQSLENTKVQCSTNAVMQSVGATTVQSKDTVRLQAGTATVLQNNELTVLQALQSSQFQSKLTIKLQSKRTSFLQSGIV
VIPR	ATN39877	PRLQAASD	TKLQSLEN	TKVQCSTN	AVMQSVGA	TTVQSKDT	VRLQAGTA	TVLQNNEL	TVLQALQS	SQFQSKLT	IKLQSKRT	SFLQSGIV	PRLQAASDTKLQSLENTKVQCSTNAVMQSVGATTVQSKDTVRLQAGTATVLQNNELTVLQALQSSQFQSKLTIKLQSKRTSFLQSGIV
VIPR	ATO98106	PKLQASQA	TRLQSLEN	ATLQAENV	TVLQAVGA	PMMQSADA	VRLQAGNA	VKLQNNEL	ATLQAIAS	ATVQSKMS	VTFQGKFK	AVLQSGFR	PKLQASQATRLQSLENATLQAENVTVLQAVGAPMMQSADAVRLQAGNAVKLQNNELATLQAIASATVQSKMSVTFQGKFKAVLQSGFR
VIPR	ATO98118	PKLQASQA	TRLQSLEN	ATLQAENV	TVLQAVGA	PMMQSADA	VRLQAGNA	VKLQNNEL	ATLQAIAS	ATVQSKMS	VTFQGKFK	AVLQSGFR	PKLQASQATRLQSLENATLQAENVTVLQAVGAPMMQSADAVRLQAGNAVKLQNNELATLQAIASATVQSKMSVTFQGKFKAVLQSGFR
VIPR	ATO98130	PKLQASQA	TRLQSLEN	ATLQAENV	TVLQAVGA	PMMQSADA	VRLQAGNA	VKLQNNEL	ATLQAIAS	ATVQSKMS	VTFQGKFK	AVLQSGFR	PKLQASQATRLQSLENATLQAENVTVLQAVGAPMMQSADAVRLQAGNAVKLQNNELATLQAIASATVQSKMSVTFQGKFKAVLQSGFR
VIPR	ATO98143	PKLQASQA	TRLQSLEN	ATLQAENV	TVLQAVGA	PMMQSADA	VRLQAGNA	VKLQNNEL	ATLQAIAS	ATVQSKMS	VTFQGKFK	AVLQSGFR	PKLQASQATRLQSLENATLQAENVTVLQAVGAPMMQSADAVRLQAGNAVKLQNNELATLQAIASATVQSKMSVTFQGKFKAVLQSGFR
VIPR	ATO98155	PKLQASQA	TRLQSLEN	ATLQAENV	TVLQAVGA	PMMQSADA	VRLQAGNA	VKLQNNEL	ATLQAIAS	ATVQSKMS	VTFQGKFK	AVLQSGFR	PKLQASQATRLQSLENATLQAENVTVLQAVGAPMMQSADAVRLQAGNAVKLQNNELATLQAIASATVQSKMSVTFQGKFKAVLQSGFR
VIPR	ATO98167	PKLQASQA	TRLQSLEN	ATLQAENV	TVLQAVGA	PMMQSADA	VRLQAGNA	VKLQNNEL	ATLQAIAS	ATVQSKMS	VTFQGKFK	AVLQSGFR	PKLQASQATRLQSLENATLQAENVTVLQAVGAPMMQSADAVRLQAGNAVKLQNNELATLQAIASATVQSKMSVTFQGKFKAVLQSGFR
VIPR	ATO98179	PKLQASQA	TRLQSLEN	ATLQAENV	TVLQAVGA	PMMQSADA	VRLQAGNA	VKLQNNEL	ATLQAIAS	ATVQSKMS	VTFQGKFK	AVLQSGFR	PKLQASQATRLQSLENATLQAENVTVLQAVGAPMMQSADAVRLQAGNAVKLQNNELATLQAIASATVQSKMSVTFQGKFKAVLQSGFR
VIPR	ATO98191	PKLQASQA	TRLQSLEN	ATLQAENV	TVLQAVGA	PMMQSADA	VRLQAGNA	VKLQNNEL	ATLQAIAS	ATVQSKMS	VTFQGKFK	AVLQSGFR	PKLQASQATRLQSLENATLQAENVTVLQAVGAPMMQSADAVRLQAGNAVKLQNNELATLQAIASATVQSKMSVTFQGKFKAVLQSGFR
VIPR	ATO98203	PKLQASQA	TRLQSLEN	ATLQAENV	TVLQAVGA	PMMQSADA	VRLQAGNA	VKLQNNEL	ATLQAIAS	ATVQSKMS	VTFQGTFK	AVLQSGFR	PKLQASQATRLQSLENATLQAENVTVLQAVGAPMMQSADAVRLQAGNAVKLQNNELATLQAIASATVQSKMSVTFQGTFKAVLQSGFR
VIPR	ATO98216	PKLQASQA	TRLQSLEN	ATLQAENV	TVLQAVGA	PMMQSADA	VRLQAGNA	VKLQNNEL	ATLQAIAS	ATVQSKMS	VTFQGKFK	AVLQSGFR	PKLQASQATRLQSLENATLQAENVTVLQAVGAPMMQSADAVRLQAGNAVKLQNNELATLQAIASATVQSKMSVTFQGKFKAVLQSGFR
VIPR	ATO98229	PKLQASQA	TRLQSLEN	ATLQAENV	TVLQAVGA	PMMQSADA	VRLQAGNA	VKLQNNEL	ATLQAIAS	ATVQSKMS	VTFQGKFK	AVLQSGFR	PKLQASQATRLQSLENATLQAENVTVLQAVGAPMMQSADAVRLQAGNAVKLQNNELATLQAIASATVQSKMSVTFQGKFKAVLQSGFR
VIPR	ATP16754	PRLQAASD	TKLQSLEN	TKVQCSTN	AVMQSVGA	TTVQSKDT	VRLQAGTA	TVLQNNEL	TVLQALQS	SQFQSKLT	IKLQSKRT	SFLQSGIV	PRLQAASDTKLQSLENTKVQCSTNAVMQSVGATTVQSKDTVRLQAGTATVLQNNELTVLQALQSSQFQSKLTIKLQSKRTSFLQSGIV
VIPR	ATP16764	PRLQAASD	TKLQSLEN	TKVQCSTN	AVMQSVGA	TTVQSKDT	VRLQAGTA	TVLQNNEL	TVLQALQS	SQFQSKLT	IKLQSKRT	SFLQSGIV	PRLQAASDTKLQSLENTKVQCSTNAVMQSVGATTVQSKDTVRLQAGTATVLQNNELTVLQALQSSQFQSKLTIKLQSKRTSFLQSGIV
VIPR	ATQ39389	PRLQASAD	TKVQGLEN	YKLQSQIV	TTLQAVGS	ALPQSKDS	VRLQAGSN	VKLQNNEI	SVLQATLS	AAIQSKLT	VIMQSGAR	GVLQSGLV	PRLQASADTKVQGLENYKLQSQIVTTLQAVGSALPQSKDSVRLQAGSNVKLQNNEISVLQATLSAAIQSKLTVIMQSGARGVLQSGLV
VIPR	ATY74379	PRLQASAD	TKVQGLEN	YKLQSQIV	TTLQAVGS	ALPQSKDS	VRLQAGSN	VKLQNNEI	SVLQATLS	AAMQSKLT	VVMQSGVR	GVLQSGLV	PRLQASADTKVQGLENYKLQSQIVTTLQAVGSALPQSKDSVRLQAGSNVKLQNNEISVLQATLSAAMQSKLTVVMQSGVRGVLQSGLV
VIPR	ATY74390	PRLQASAD	TKVQGLEN	YKLQSQIV	TTLQAVGS	ALPQSKDS	VRLQAGSN	VKLQNNEI	SVLQATLS	AAMQSKLT	VVMQSGVR	GVLQSGLV	PRLQASADTKVQGLENYKLQSQIVTTLQAVGSALPQSKDSVRLQAGSNVKLQNNEISVLQATLSAAMQSKLTVVMQSGVRGVLQSGLV
VIPR	ATY74401	PRLQASAD	TKVQGLEN	YKLQSQIV	TTLQAVGS	ALPQSKDS	VRLQAGSN	VKLQNNEI	SVLQATLS	AAMQSKLT	VVMQSGVR	GVLQSGLV	PRLQASADTKVQGLENYKLQSQIVTTLQAVGSALPQSKDSVRLQAGSNVKLQNNEISVLQATLSAAMQSKLTVVMQSGVRGVLQSGLV
VIPR	ATY74412	PRLQASAD	TKVQGLEN	YKLQSQIV	TTLQAVGS	ALPQSKDS	VRLQAGSN	VKLQNNEI	SVLQATLS	AAMQSKLT	VVMQSGVR	GVLQSGLV	PRLQASADTKVQGLENYKLQSQIVTTLQAVGSALPQSKDSVRLQAGSNVKLQNNEISVLQATLSAAMQSKLTVVMQSGVRGVLQSGLV
VIPR	AUF40271	PRLQAASD	TKLQSLEN	TKVQCSTN	AVMQSVGA	TTFQSKDT	VRLQAGTA	TVLQNNEL	TVLQALQS	SQFQSKLT	IKLQSKRT	SFLQSGIV	PRLQAASDTKLQSLENTKVQCSTNAVMQSVGATTFQSKDTVRLQAGTATVLQNNELTVLQALQSSQFQSKLTIKLQSKRTSFLQSGIV
VIPR	AUM60013	PRLQASND	TKVQGLEN	YKLQSQIV	TTLQAVGS	SLTQSKDT	VRLQAGSN	VKLQNNEI	AVLQATLS	ASVQSKLT	VVMQSSVR	GVLQSGLV	PRLQASNDTKVQGLENYKLQSQIVTTLQAVGSSLTQSKDTVRLQAGSNVKLQNNEIAVLQATLSASVQSKLTVVMQSSVRGVLQSGLV
VIPR	AUM60023	PRLQASND	TKVQGLEN	YKLQSQIV	TTLQAVGS	ALTQSKDT	VRLQAGSN	VKLQNNEI	AVLQATLS	ASVQSKLT	VVMQSSVR	GVLQSGLV	PRLQASNDTKVQGLENYKLQSQIVTTLQAVGSALTQSKDTVRLQAGSNVKLQNNEIAVLQATLSASVQSKLTVVMQSSVRGVLQSGLV
VIPR	AVK87316	PRLQASAD	TKVQGLEN	YKLQSQIV	TTLQAVGS	ALPQSKDS	VRLQAGSN	VKLQNNEI	SVLQATLS	AAMQSKLT	VVMQSGVR	GVLQSGLV	PRLQASADTKVQGLENYKLQSQIVTTLQAVGSALPQSKDSVRLQAGSNVKLQNNEISVLQATLSAAMQSKLTVVMQSGVRGVLQSGLV
VIPR	AVK87327	PRLQASAD	TKVQGLEN	YKLQSQIV	TTLQAVGS	ALPQSKDS	VRLQAGSN	VKLQNNEI	SVLQATLS	AAMQSKLT	VVMQSGVR	GVLQSGLV	PRLQASADTKVQGLENYKLQSQIVTTLQAVGSALPQSKDSVRLQAGSNVKLQNNEISVLQATLSAAMQSKLTVVMQSGVRGVLQSGLV
VIPR	AVK87338	PRLQASAD	TKVQGLEN	YKLQSQIV	TTLQAVGS	ALPQSKDS	VRLQAGSN	VKLQNNEI	XVLQATLS	AAMQSKLT	VVMQSGVR	GVLQSGLV	PRLQASADTKVQGLENYKLQSQIVTTLQAVGSALPQSKDSVRLQAGSNVKLQNNEIXVLQATLSAAMQSKLTVVMQSGVRGVLQSGLV
VIPR	AVK87349	PRLQASAD	TKVQGLEN	YKLQSQIV	TTLQAVGS	ALPQSKDS	VRLQAGSN	VKLQNNEI	SVLQATLS	AAMQSKLT	VVMQSGVR	GVLQSGLV	PRLQASADTKVQGLENYKLQSQIVTTLQAVGSALPQSKDSVRLQAGSNVKLQNNEISVLQATLSAAMQSKLTVVMQSGVRGVLQSGLV
VIPR	AVK87360	PRLQASAD	TKVQGLEN	YKLQSQIV	TTLQAVGS	ALPQSKDS	VRLQAGSN	VKLQNNEI	SVLQATLS	AAMQSKLT	VVMQSGVR	GVLQSGLV	PRLQASADTKVQGLENYKLQSQIVTTLQAVGSALPQSKDSVRLQAGSNVKLQNNEISVLQATLSAAMQSKLTVVMQSGVRGVLQSGLV
VIPR	AVK87371	PRLQASAD	TKVQGLEN	YKLQSQIV	TTLQAVGS	ALPQSKDS	VRLQAGSN	VKLQNNEI	SVLQATLS	AAMQSKLT	VVMQSGVR	GVLQSGLV	PRLQASADTKVQGLENYKLQSQIVTTLQAVGSALPQSKDSVRLQAGSNVKLQNNEISVLQATLSAAMQSKLTVVMQSGVRGVLQSGLV
VIPR	AVK87382	PRLQASAD	TKVQGLEN	YKLQSQIV	TTLQAVGS	ALPQSKDS	VRLQAGSN	VKLQNNEI	SVLQATLS	AAMQSKLT	VVMQSGVR	GVLQSGLV	PRLQASADTKVQGLENYKLQSQIVTTLQAVGSALPQSKDSVRLQAGSNVKLQNNEISVLQATLSAAMQSKLTVVMQSGVRGVLQSGLV
VIPR	AVK87393	PRLQASAD	TKVQGLEN	YKLQSQIV	TTLQAVGS	ALPQSKDS	VRLQAGSN	VKLQNNEI	SVLQATLS	AAMQSKLT	VVMQSGVR	GVLQSGLV	PRLQASADTKVQGLENYKLQSQIVTTLQAVGSALPQSKDSVRLQAGSNVKLQNNEISVLQATLSAAMQSKLTVVMQSGVRGVLQSGLV
VIPR	AVK87404	PRLQASAD	TKVQGLEN	YKLQSQIV	TTLQAVGS	ALPQSKDS	VRLQAGSN	VKLQNNEI	SVLQATLS	AAMQSKLT	VVMQSGVR	GVLQSGLV	PRLQASADTKVQGLENYKLQSQIVTTLQAVGSALPQSKDSVRLQAGSNVKLQNNEISVLQATLSAAMQSKLTVVMQSGVRGVLQSGLV
VIPR	AVK87415	PRLQASAD	TKVQGLEN	YKLQSQIV	TTLQAVGS	ALPQSKDS	VRLQAGSN	VKLQNNEI	SVLQATLS	AAMQSKLT	VVMQSGVR	GVLQSGLV	PRLQASADTKVQGLENYKLQSQIVTTLQAVGSALPQSKDSVRLQAGSNVKLQNNEISVLQATLSAAMQSKLTVVMQSGVRGVLQSGLV
VIPR	AVK87426	PRLQASAD	TKVQGLEN	YKLQSQIV	TTLQAVGS	ALPQSKDS	VRLQAGSN	VKLQNNEI	SVLQATLS	AAMQSKLT	VVMQSGVR	GVLQSGLV	PRLQASADTKVQGLENYKLQSQIVTTLQAVGSALPQSKDSVRLQAGSNVKLQNNEISVLQATLSAAMQSKLTVVMQSGVRGVLQSGLV
VIPR	AVK87437	PRLQASAD	TKVQGLEN	YKLQSQIV	TTLQAVGS	ALPQSKDS	VRLQAGSN	VKLQNNEI	SVLQATLS	AAMQSKLT	VVMQSGVR	GVLQSGLV	PRLQASADTKVQGLENYKLQSQIVTTLQAVGSALPQSKDSVRLQAGSNVKLQNNEISVLQATLSAAMQSKLTVVMQSGVRGVLQSGLV
VIPR	AVK87448	PRLQASAD	TKVQGLEN	YKLQSQIV	TTLQAVGS	ALPQSKDS	VRLQAGSN	VKLQNNEI	SVLQATLS	AAMQSKLT	VVMQSGVR	GVLQSGLV	PRLQASADTKVQGLENYKLQSQIVTTLQAVGSALPQSKDSVRLQAGSNVKLQNNEISVLQATLSAAMQSKLTVVMQSGVRGVLQSGLV
VIPR	AVK87459	PRLQASAD	TKVQGLEN	YKLQSQIV	TTLQAVGS	ALPQSKDS	VRLQAGSN	VKLQNNEI	SVLQATLS	AAMQSKLT	VVMQSGVR	GVLQSGLV	PRLQASADTKVQGLENYKLQSQIVTTLQAVGSALPQSKDSVRLQAGSNVKLQNNEISVLQATLSAAMQSKLTVVMQSGVRGVLQSGLV
VIPR	AVN88335	PRLQAASD	TKLQSLEN	TRVQCSTN	AVMQSVGA	TTVQSKDT	VRLQAGTA	TVLQNNEL	TVLQALQS	SQFQSKLT	IKLQSKRT	SFLQSGIV	PRLQAASDTKLQSLENTRVQCSTNAVMQSVGATTVQSKDTVRLQAGTATVLQNNELTVLQALQSSQFQSKLTIKLQSKRTSFLQSGIV
VIPR	AVP25405	PQLQAKQD	VKLQSLEN	SKLQSDVT	ATLQSVGT	INLQAKDE	VRLHAGSA	VKLQNNEL	SVLQAVAS	STIQSNMT	VKLQGKIK	AALQAGLT	PQLQAKQDVKLQSLENSKLQSDVTATLQSVGTINLQAKDEVRLHAGSAVKLQNNELSVLQAVASSTIQSNMTVKLQGKIKAALQAGLT
VIPR	AVP78030	PKLQSSQA	TKLQSLEN	ATLQAENV	TVLQAVGA	PMMQSADA	VRLQAGNA	VKLQNNEL	ATLQAIAS	ATVQSKMS	VTFQSAVK	AVLQSGFR	PKLQSSQATKLQSLENATLQAENVTVLQAVGAPMMQSADAVRLQAGNAVKLQNNELATLQAIASATVQSKMSVTFQSAVKAVLQSGFR
VIPR	AVP78041	PKLQSSHA	TKLQSLEN	ATLQAENV	TVLQAVGA	PMMQSADA	VRLQAGNA	VKLQNNEL	ATLQAIAS	ATVQSKMS	VTFQSAVK	AILQSGFR	PKLQSSHATKLQSLENATLQAENVTVLQAVGAPMMQSADAVRLQAGNAVKLQNNELATLQAIASATVQSKMSVTFQSAVKAILQSGFR
VIPR	AVQ05261	PRLQAASD	TKLQSLEN	TKVQCSTN	AVMQSVGA	TTVQSKDT	VRLQAGTA	TVLQNNEL	TVLQALQS	SQFQSKLT	IKLQSKRT	SFLQSGIV	PRLQAASDTKLQSLENTKVQCSTNAVMQSVGATTVQSKDTVRLQAGTATVLQNNELTVLQALQSSQFQSKLTIKLQSKRTSFLQSGIV
VIPR	AVV61898	PRLQASAD	TKVQGLEN	YKLQSQIV	TTLQAVGS	ALPQSKDS	VRLQAGSN	VKLQNNEI	SVLQATLS	AAMQSKLT	VVMQSGVR	GVLQSGLV	PRLQASADTKVQGLENYKLQSQIVTTLQAVGSALPQSKDSVRLQAGSNVKLQNNEISVLQATLSAAMQSKLTVVMQSGVRGVLQSGLV
VIPR	AVV64331	PRLQAASD	TKLQSLEN	TKVQCSTN	AVMQSVGA	TTFQSKDT	VRLQAGTA	TVLQNNEL	TVLQALQS	SQFQSKLT	IKLQSKRT	SFLQSGIV	PRLQAASDTKLQSLENTKVQCSTNAVMQSVGATTFQSKDTVRLQAGTATVLQNNELTVLQALQSSQFQSKLTIKLQSKRTSFLQSGIV
ViPR	AVZ61096	PRLQAASD	TKLQSLEN	TRVQCSTN	AVMQSVGA	TTVQSKDT	VRLQAGTA	TVLQNNEL	TVLQALQS	SQFQSKLT	IKLQSKRI	SFLQSGIV	PRLQAASDTKLQSLENTRVQCSTNAVMQSVGATTVQSKDTVRLQAGTATVLQNNELTVLQALQSSQFQSKLTIKLQSKRISFLQSGIV
ViPR	AVZ61106	PRLQAASD	TKLQSLEN	TRVQCSTN	AVMQSVGA	TTVQSKDT	VRLQAGTA	TVLQNNEL	TVLQALQS	SQFQSKLT	IKLQSKRT	SFLQSGIV	PRLQAASDTKLQSLENTRVQCSTNAVMQSVGATTVQSKDTVRLQAGTATVLQNNELTVLQALQSSQFQSKLTIKLQSKRTSFLQSGIV
ViPR	AVZ61116	PRLQAASD	TKLQSLEN	TRVQCSTN	AVMQSVGA	TTVQSKDT	VRLQAGTA	TVLQNNEL	TVLQALQS	SQFQSKLT	IKLQSKRT	SFLQSGIV	PRLQAASDTKLQSLENTRVQCSTNAVMQSVGATTVQSKDTVRLQAGTATVLQNNELTVLQALQSSQFQSKLTIKLQSKRTSFLQSGIV
ViPR	AVZ61126	PRLQAASD	TKLQSLEN	TRVQCSTN	AVMQSVGA	TTVQSKDT	VRLQAGTA	TVLQNNEL	TVLQALQS	SQFQSKLT	IKLQSKRT	SFLQSGIV	PRLQAASDTKLQSLENTRVQCSTNAVMQSVGATTVQSKDTVRLQAGTATVLQNNELTVLQALQSSQFQSKLTIKLQSKRTSFLQSGIV
VIPR	AWM99580	PRLQASAD	TKVQGLEN	YKLQSQIV	TTLQAVGS	ALPQSKDS	VRLQAGSN	VKLQNNEI	SVLQATLS	AAMQSKLT	VVMQSGVR	GVLQSGLV	PRLQASADTKVQGLENYKLQSQIVTTLQAVGSALPQSKDSVRLQAGSNVKLQNNEISVLQATLSAAMQSKLTVVMQSGVRGVLQSGLV
VIPR	AWU59319	PRLQASAD	TKVQGLEN	YKLQSQIV	TTLQAVGS	ALPQSKDS	VRLQAGSN	VKLQNNEI	SVLQATLS	AAMQSKLT	VVMQSGVR	GVLQSGLV	PRLQASADTKVQGLENYKLQSQIVTTLQAVGSALPQSKDSVRLQAGSNVKLQNNEISVLQATLSAAMQSKLTVVMQSGVRGVLQSGLV
VIPR	AWW13508	PRLQAASD	TKLQSLEN	TKVQCSTN	AVMQSVGA	TTVQSKDT	VRLQAGTA	TVLQNNEL	TVLQALQS	SQFQSKLT	IKLQSKRT	SFLQSGIV	PRLQAASDTKLQSLENTKVQCSTNAVMQSVGATTVQSKDTVRLQAGTATVLQNNELTVLQALQSSQFQSKLTIKLQSKRTSFLQSGIV
VIPR	AWW13516	PRLQAASD	TKLQSLEN	TKVQCSTN	AVMQSVGA	TTVQSKDT	VRLQAGTA	TVLQNNEL	TVLQALQS	SQFQSKLT	IKLQSKRT	SFLQSGIV	PRLQAASDTKLQSLENTKVQCSTNAVMQSVGATTVQSKDTVRLQAGTATVLQNNELTVLQALQSSQFQSKLTIKLQSKRTSFLQSGIV
VIPR	AWW13532	PRLQAASD	TKLQSLEN	TKVQCSTN	AVMQSVGA	TTVQSKDT	VRLQAGTA	TVLQNNEL	TVLQALQS	SQFQSKLT	IKLQSKRT	SFLQSGIV	PRLQAASDTKLQSLENTKVQCSTNAVMQSVGATTVQSKDTVRLQAGTATVLQNNELTVLQALQSSQFQSKLTIKLQSKRTSFLQSGIV
VIPR	AWW13548	PRLQAASD	TKLQSLEN	TKVQCSTN	AVMQSVGA	TTVQSKDT	VRLQAGTA	TVLQNNEL	TVLQALQS	SQFQSKLT	IKLQSKRT	SFLQSGIV	PRLQAASDTKLQSLENTKVQCSTNAVMQSVGATTVQSKDTVRLQAGTATVLQNNELTVLQALQSSQFQSKLTIKLQSKRTSFLQSGIV
VIPR	AWW13571	PRLQAASD	TKLQSLEN	TKVQCSTN	AVMQSVGA	TTVQSKDT	VRLQAGTA	TVLQNNEL	TVLQALQS	SQFQSKLT	IKLQSKRT	SFLQSGIV	PRLQAASDTKLQSLENTKVQCSTNAVMQSVGATTVQSKDTVRLQAGTATVLQNNELTVLQALQSSQFQSKLTIKLQSKRTSFLQSGIV
VIPR	AWW13572	PRLQAASD	TKLQSLEN	TKVQCSTN	AVMQSVGA	TTVQSKDT	VRLQAGTA	TVLQNNEL	TVLQALQS	SQFQSKLT	IKLQSKRT	SFLQSGIV	PRLQAASDTKLQSLENTKVQCSTNAVMQSVGATTVQSKDTVRLQAGTATVLQNNELTVLQALQSSQFQSKLTIKLQSKRTSFLQSGIV
VIPR	AXG21641	PRLQASAD	TKVQGLEN	YKLQSQIV	TTLQAVGS	ALPQSKDS	VRLQAGSN	VKLQNNEI	SVLQATLS	AAMQSKLT	VVMQSGVR	GVLQSGLV	PRLQASADTKVQGLENYKLQSQIVTTLQAVGSALPQSKDSVRLQAGSNVKLQNNEISVLQATLSAAMQSKLTVVMQSGVRGVLQSGLV
VIPR	AXG21652	PRLQASAD	TKVQGLEN	YKLQSQIV	TTLQAVGS	ALPQSKDS	VRLQAGSN	VKLQNNEI	SVLQATLS	AAMQSKLT	VVMQSGVR	GVLQSGLV	PRLQASADTKVQGLENYKLQSQIVTTLQAVGSALPQSKDSVRLQAGSNVKLQNNEISVLQATLSAAMQSKLTVVMQSGVRGVLQSGLV
VIPR	AXG21663	PRLQASAD	TKFQGLEN	YKLQSQIV	TTLQAVGS	ALPQSKDS	VRLQAGSN	VKLQNNEI	SVLQATLS	AAMQSKLT	VVMQSGVR	GVLQSGLV	PRLQASADTKFQGLENYKLQSQIVTTLQAVGSALPQSKDSVRLQAGSNVKLQNNEISVLQATLSAAMQSKLTVVMQSGVRGVLQSGLV
VIPR	AXN73357	PRLQASAD	TKVQGLEN	YKLQSQIV	TTLQAVGS	ALPQSKDS	VRLQAGSN	VKLQNNEI	SVLQATLS	AAMQSKLT	VVMQSGVR	GVLQSGLV	PRLQASADTKVQGLENYKLQSQIVTTLQAVGSALPQSKDSVRLQAGSNVKLQNNEISVLQATLSAAMQSKLTVVMQSGVRGVLQSGLV
VIPR	AXN73368	PRLQASAD	TKVQGLEN	YKLQSQIV	TTLQAVGS	ALPQSKDS	VRLQAGSN	VKLQNNEI	SVLQATLS	AAMQSKLT	VVMQSGVR	GVLQSGLV	PRLQASADTKVQGLENYKLQSQIVTTLQAVGSALPQSKDSVRLQAGSNVKLQNNEISVLQATLSAAMQSKLTVVMQSGVRGVLQSGLV
VIPR	AXN73379	PRLQASAD	TKVQGLEN	YKLQSQIV	TTLQAVGS	ALPQSKDS	VRLQAGSN	VKLQNNEI	SVLQATLS	AAMQSKLT	VVMQSGVR	GVLQSGLV	PRLQASADTKVQGLENYKLQSQIVTTLQAVGSALPQSKDSVRLQAGSNVKLQNNEISVLQATLSAAMQSKLTVVMQSGVRGVLQSGLV
VIPR	AXN73402	PRLQASAD	TKVQGLEN	YKLQSQIV	TTLQAVGS	ALPQSKDS	VRLQAGSN	VKLQNNEI	SVLQATLS	AAMQSKLT	VVMQSGVR	GVLQSGLV	PRLQASADTKVQGLENYKLQSQIVTTLQAVGSALPQSKDSVRLQAGSNVKLQNNEISVLQATLSAAMQSKLTVVMQSGVRGVLQSGLV
VIPR	AXN73413	PRLQASAD	TKVQGLEN	YKLQSQIV	TTLQAVGS	ALPQSKDS	VRLQAGSN	VKLQNNEI	SVLQATLS	AAMQSKLT	VVMQSGVR	GVLQSGLV	PRLQASADTKVQGLENYKLQSQIVTTLQAVGSALPQSKDSVRLQAGSNVKLQNNEISVLQATLSAAMQSKLTVVMQSGVRGVLQSGLV
VIPR	AXN73457	PRLQASAD	TKVQGLEN	YKLQSQIV	TTLQAVGS	ALPQSKDS	VRLQAGSN	VKLQNNEI	SVLQATLS	AAMQSKLT	VVMQSGVR	GVLQSGLV	PRLQASADTKVQGLENYKLQSQIVTTLQAVGSALPQSKDSVRLQAGSNVKLQNNEISVLQATLSAAMQSKLTVVMQSGVRGVLQSGLV
VIPR	AXN73490	PRLQASAD	TKVQGLEN	YKLQSQIV	TTLQAVGS	ALPQSKDS	VRLQAGSN	VKLQNNEI	SVLQATLS	AAMQSKLT	VVMQSGVR	GVLQSGLV	PRLQASADTKVQGLENYKLQSQIVTTLQAVGSALPQSKDSVRLQAGSNVKLQNNEISVLQATLSAAMQSKLTVVMQSGVRGVLQSGLV
VIPR	AXN73501	PRLQASAD	TKVQGLEN	YKLQSQIV	TTLQAVGS	ALPQSKDS	VRLQAGSN	VKLQNNEI	SVLQATLS	AAMQSKLT	VVMQSGVR	GVLQSGLV	PRLQASADTKVQGLENYKLQSQIVTTLQAVGSALPQSKDSVRLQAGSNVKLQNNEISVLQATLSAAMQSKLTVVMQSGVRGVLQSGLV
VIPR	AXX83294	PRLQAASD	TKLQSLEN	TKVQCSTN	AVMQSVGA	TTVQSKDT	VRLQAGTA	TVLQNNEL	TVLQALQS	SQFQSKLT	IKLQSKRT	SFLQSGIV	PRLQAASDTKLQSLENTKVQCSTNAVMQSVGATTVQSKDTVRLQAGTATVLQNNELTVLQALQSSQFQSKLTIKLQSKRTSFLQSGIV
VIPR	AXX83300	PRLQAASD	TKLQSLEN	TKVQCSTN	AVMQSVGA	TTVQSKDT	VRLQAGTA	TVLQNNEL	TVLQALQS	SQFQSKLT	IKLQSKRT	SFLQSGIV	PRLQAASDTKLQSLENTKVQCSTNAVMQSVGATTVQSKDTVRLQAGTATVLQNNELTVLQALQSSQFQSKLTIKLQSKRTSFLQSGIV
VIPR	AXX83306	PRLQAASD	TKLQSLEN	TKVQCSTN	AVMQSVGA	TTVQSKDT	VRLQAGTA	TVLQNNEL	TVLQALQS	SQFQSKLT	IKLQSKRT	SFLQSGIV	PRLQAASDTKLQSLENTKVQCSTNAVMQSVGATTVQSKDTVRLQAGTATVLQNNELTVLQALQSSQFQSKLTIKLQSKRTSFLQSGIV
VIPR	AXX83312	PRLQAASD	TKLQSLEN	TKVQCSTN	AVMQSVGA	TTVQSKDT	VRLQAGTA	TVLQNNEL	TVLQALQS	SQFQSKLT	IKLQSKRT	SFLQSGIV	PRLQAASDTKLQSLENTKVQCSTNAVMQSVGATTVQSKDTVRLQAGTATVLQNNELTVLQALQSSQFQSKLTIKLQSKRTSFLQSGIV
VIPR	AXX83318	PRLQAASD	TKLQSLEN	TKVQCSTN	AVMQSVGA	TTVQSKDT	VRLQAGTA	TVLQNNEL	TVLQALQS	SQFQSKLT	IKLQSKRT	SFLQSGIV	PRLQAASDTKLQSLENTKVQCSTNAVMQSVGATTVQSKDTVRLQAGTATVLQNNELTVLQALQSSQFQSKLTIKLQSKRTSFLQSGIV
VIPR	AXX83324	PRLQAASD	TKLQSLEN	TKVQCSTN	AVMQSVGA	TTVQSKDT	VRLQAGTA	TVLQNNEL	TVLQALQS	SQFQSKLT	IKLQSKRT	SFLQSGIV	PRLQAASDTKLQSLENTKVQCSTNAVMQSVGATTVQSKDTVRLQAGTATVLQNNELTVLQALQSSQFQSKLTIKLQSKRTSFLQSGIV
VIPR	AXX83330	PRLQAASD	TKLQSLEN	TKVQCSTN	AVMQSVGA	TTVQSKDT	VRLQAGTA	TVLQNNEL	TVLQALQS	SQFQSKLT	IKLQSKRT	SFLQSGIV	PRLQAASDTKLQSLENTKVQCSTNAVMQSVGATTVQSKDTVRLQAGTATVLQNNELTVLQALQSSQFQSKLTIKLQSKRTSFLQSGIV
VIPR	AXX83336	PRLQAASD	TKLQSLEN	TKVQCSTN	AVMQSVGA	TTVQSKDT	VRLQAGTA	TVLQNNEL	TVLQALQS	SQFQSKLT	IKLQSKRT	SFLQSGIV	PRLQAASDTKLQSLENTKVQCSTNAVMQSVGATTVQSKDTVRLQAGTATVLQNNELTVLQALQSSQFQSKLTIKLQSKRTSFLQSGIV
VIPR	AXX83342	PRLQAASD	TKLQSLEN	TKVQCSTN	AVMQSVGA	TTVQSKDT	VRLQAGTA	TVLQNNEL	TVLQALQS	SQFQSKLT	IKLQSKRT	SFLQSGIV	PRLQAASDTKLQSLENTKVQCSTNAVMQSVGATTVQSKDTVRLQAGTATVLQNNELTVLQALQSSQFQSKLTIKLQSKRTSFLQSGIV
VIPR	AXX83348	PRLQAASD	TKLQSLEN	TKVQCSTN	AVMQSVGA	TTVQSKDT	VRLQAGTA	TVLQNNEL	TVLQALQS	SQFQSKLT	IKLQSKRT	SFLQSGIV	PRLQAASDTKLQSLENTKVQCSTNAVMQSVGATTVQSKDTVRLQAGTATVLQNNELTVLQALQSSQFQSKLTIKLQSKRTSFLQSGIV
VIPR	AXX83354	PRLQAASD	TKLQSLEN	TKVQCSTN	AVMQSVGA	TTVQSKDT	VRLQAGTA	TVLQNNEL	TVLQALQS	SQFQSKLT	IKLQSKRT	SFLQSGIV	PRLQAASDTKLQSLENTKVQCSTNAVMQSVGATTVQSKDTVRLQAGTATVLQNNELTVLQALQSSQFQSKLTIKLQSKRTSFLQSGIV
VIPR	AXX83360	PRLQAASD	TKLQSLEN	TKVQCSTN	AVMQSVGA	TTVQSKDT	VRLQAGTA	TVLQNNEL	TVLQALQS	SQFQSKLT	IKLQSKRT	SFLQSGIV	PRLQAASDTKLQSLENTKVQCSTNAVMQSVGATTVQSKDTVRLQAGTATVLQNNELTVLQALQSSQFQSKLTIKLQSKRTSFLQSGIV
VIPR	AXX83366	PRLQAASD	TKLQSLEN	TKVQCSTN	AVMQSVGA	TTVQSKDT	VRLQAGTA	TVLQNNEL	TVLQALQS	SQFQSKLT	IKLQSKRT	SFLQSGIV	PRLQAASDTKLQSLENTKVQCSTNAVMQSVGATTVQSKDTVRLQAGTATVLQNNELTVLQALQSSQFQSKLTIKLQSKRTSFLQSGIV
VIPR	AXX83372	PRLQAASD	TKLQSLEN	TKVQCSTN	AVMQSVGA	TTVQSKDT	VRLQAGTA	TVLQNNEL	TVLQALQS	SQFQSKLT	IKLQSKRT	SFLQSGIV	PRLQAASDTKLQSLENTKVQCSTNAVMQSVGATTVQSKDTVRLQAGTATVLQNNELTVLQALQSSQFQSKLTIKLQSKRTSFLQSGIV
VIPR	AXX83378	PRLQAASD	TKLQSLEN	TKVQCSTN	AVMQSVGA	TTVQSKDT	VRLQAGTA	TVLQNNEL	TVLQALQS	SQFQSKLT	IKLQSKRT	SFLQSGIV	PRLQAASDTKLQSLENTKVQCSTNAVMQSVGATTVQSKDTVRLQAGTATVLQNNELTVLQALQSSQFQSKLTIKLQSKRTSFLQSGIV
VIPR	AYJ71468	PRLQASAD	TKVQGLEN	YKLQSQIV	TTLQAVGS	ALPQSKDS	VRLQAGSN	VKLQNNEI	SVLQATLS	AAMQSKLT	VVMQSGVR	GVLQSGLV	PRLQASADTKVQGLENYKLQSQIVTTLQAVGSALPQSKDSVRLQAGSNVKLQNNEISVLQATLSAAMQSKLTVVMQSGVRGVLQSGLV
VIPR	AYJ71479	PRLQASAD	TKVQGLEN	YKLQSQIV	TTLQAVGS	ALPQSKDS	VRLQAGSN	VKLQNNEI	SVLQATLS	AAMQSKLT	VVMQSGVR	GVLQSGLV	PRLQASADTKVQGLENYKLQSQIVTTLQAVGSALPQSKDSVRLQAGSNVKLQNNEISVLQATLSAAMQSKLTVVMQSGVRGVLQSGLV
VIPR	AYM48029	PRLQASAD	TKVQGLEN	YKLQSQIV	TTLQAVGS	ALPQSKDS	VRLQAGSN	VKLQNNEI	SVLQATLS	AAMQSKLT	VVMQSGVR	GVLQSGLV	PRLQASADTKVQGLENYKLQSQIVTTLQAVGSALPQSKDSVRLQAGSNVKLQNNEISVLQATLSAAMQSKLTVVMQSGVRGVLQSGLV
VIPR	AYN64559	PKMQATSD	TMLQSLEN	SRLHCTTN	AVMQSVGA	VAVQSKDL	IRLQAGVA	AVMQNNEL	TVLQALQS	SQIQSKLT	VKLQSKTK	SFLQSGIV	PKMQATSDTMLQSLENSRLHCTTNAVMQSVGAVAVQSKDLIRLQAGVAAVMQNNELTVLQALQSSQIQSKLTVKLQSKTKSFLQSGIV
VIPR	AYO86697	PRLQASAD	TKVQGLEN	YKLQSQIV	TTLQAVGS	ALPQSKDS	VRLQAGSN	VKLQNNEI	SVLQATLS	AAMQSKLT	VVMQSGVR	GVLQSGLV	PRLQASADTKVQGLENYKLQSQIVTTLQAVGSALPQSKDSVRLQAGSNVKLQNNEISVLQATLSAAMQSKLTVVMQSGVRGVLQSGLV
VIPR	AYP10307	PRLQASAD	TKVQGLEN	YKLQSQIV	TTLQAVGS	ALPQSKDS	VRLQAGSN	VKLQNNEI	SVLQATLS	AAMQSKLT	VVMQSGVR	GVLQSGLV	PRLQASADTKVQGLENYKLQSQIVTTLQAVGSALPQSKDSVRLQAGSNVKLQNNEISVLQATLSAAMQSKLTVVMQSGVRGVLQSGLV
VIPR	AYR18596	PRLQAASD	AKLQSLEN	SRLHCTTN	AVMQSVGA	AEIQSKDT	VRLQAGVA	AVMQNNEL	TVLQALQS	SQIQSKLT	VKLQSKRT	SFLQSGIV	PRLQAASDAKLQSLENSRLHCTTNAVMQSVGAAEIQSKDTVRLQAGVAAVMQNNELTVLQALQSSQIQSKLTVKLQSKRTSFLQSGIV
VIPR	AYR18604	PRLQAASD	TQLQSLEN	SKLQCVTN	AVMQSVGA	ATLQSKDT	VRLQAGHA	TVMQNNEL	TVLQALQS	SQIQSKLT	VKLQSKRT	SFLQSGIA	PRLQAASDTQLQSLENSKLQCVTNAVMQSVGAATLQSKDTVRLQAGHATVMQNNELTVLQALQSSQIQSKLTVKLQSKRTSFLQSGIA
VIPR	AYR18613	PRLQAASD	TQLQSLEN	SRLHCTTN	AVMQSVGA	ATLQSKDT	VRLQAGVA	AVMQNNEL	TVLQALQS	SQIQSKLT	VKLQSKRT	SFLQSGIV	PRLQAASDTQLQSLENSRLHCTTNAVMQSVGAATLQSKDTVRLQAGVAAVMQNNELTVLQALQSSQIQSKLTVKLQSKRTSFLQSGIV
VIPR	AYR18622	PRLQAASD	TQLQSLEN	SKLQCVTN	AVMQSVGA	ATLQSKDT	VRLQAGHA	TVMQNNEL	TVLQALQS	SQIQSKLT	VKLQSKRT	SFLQSGIA	PRLQAASDTQLQSLENSKLQCVTNAVMQSVGAATLQSKDTVRLQAGHATVMQNNELTVLQALQSSQIQSKLTVKLQSKRTSFLQSGIA
VIPR	AYR18631	PRLQAASD	TQLQSLEN	SKLQCVTN	AVMQSVGA	ATLQSKDT	VRLQAGHA	TVMQNNEL	TVLQALQS	SQIQSKLT	VKLQSKRT	SFLQSGIA	PRLQAASDTQLQSLENSKLQCVTNAVMQSVGAATLQSKDTVRLQAGHATVMQNNELTVLQALQSSQIQSKLTVKLQSKRTSFLQSGIA
VIPR	AYR18640	PRLQAASD	TQLQSLEN	SKLQCVTN	AVMQSVGA	ATLQSKDT	VRLQAGHA	TVMQNNEL	TVLQALQS	SQIQSKLT	VKLQSKRT	SFLQSGIA	PRLQAASDTQLQSLENSKLQCVTNAVMQSVGAATLQSKDTVRLQAGHATVMQNNELTVLQALQSSQIQSKLTVKLQSKRTSFLQSGIA
VIPR	AYR18649	PRLQAASD	TQLQSLEN	SKLQCVTN	AVMQSVGA	ATLQSKDT	VRLQAGHA	TVMQNNEL	TVLQALQS	SQIQSKLT	VKLQSKRT	SFLQSGIA	PRLQAASDTQLQSLENSKLQCVTNAVMQSVGAATLQSKDTVRLQAGHATVMQNNELTVLQALQSSQIQSKLTVKLQSKRTSFLQSGIA
VIPR	AYR18667	PRLQAASD	TQLQSLEN	SKLQCVTN	AVMQSVGA	ATLQSKDT	VRLQAGHA	TVMQNNEL	TVLQALQS	SQIQSKLT	VKLQSKRT	SFLQSGIA	PRLQAASDTQLQSLENSKLQCVTNAVMQSVGAATLQSKDTVRLQAGHATVMQNNELTVLQALQSSQIQSKLTVKLQSKRTSFLQSGIA
VIPR	AYR18676	PRLQAASD	TQLQSLEN	SKLQCVTN	AVMQSVGA	ATLQSKDT	VRLQAGHA	TVMQNNEL	TVLQALQS	SQIQSKLT	VKLQSKRT	SFLQSGIA	PRLQAASDTQLQSLENSKLQCVTNAVMQSVGAATLQSKDTVRLQAGHATVMQNNELTVLQALQSSQIQSKLTVKLQSKRTSFLQSGIA
VIPR	AYR18685	PRLQAASD	TQLQSLEN	SKLQCVTN	AVMQSVGA	ATLQSKDT	VRLQAGHA	TVMQNNEL	TVLQALQS	SQIQSKLT	VKLQSKRT	SFLQSGIA	PRLQAASDTQLQSLENSKLQCVTNAVMQSVGAATLQSKDTVRLQAGHATVMQNNELTVLQALQSSQIQSKLTVKLQSKRTSFLQSGIA
VIPR	AYV64558	PRLQASAD	TKVQGLEN	YKLQSQIV	TTLQAVGS	ALPQSKDS	VRLQAGSN	VKLQNNEI	SVLQATLS	AAMQSKLT	VVMQSGVR	GVLQSGLV	PRLQASADTKVQGLENYKLQSQIVTTLQAVGSALPQSKDSVRLQAGSNVKLQNNEISVLQATLSAAMQSKLTVVMQSGVRGVLQSGLV
VIPR	AYV64569	PRLQASAD	TKVQGLEN	YKLQSQIV	TTLQAVGS	ALPQSKDS	VRLQAGSN	VKLQNNEI	SVLQATLS	AAMQSKLT	VVMQSGVR	GVLQSGLV	PRLQASADTKVQGLENYKLQSQIVTTLQAVGSALPQSKDSVRLQAGSNVKLQNNEISVLQATLSAAMQSKLTVVMQSGVRGVLQSGLV
VIPR	AZK15898	PRLQASAD	TKVQGLEN	YKLQSQIV	TTLQAVGS	ALPQSKDS	VRLQAGSN	VKLQNNEI	SVLQATLS	AAMQSKLT	VVMQSGVR	GVLQSGLV	PRLQASADTKVQGLENYKLQSQIVTTLQAVGSALPQSKDSVRLQAGSNVKLQNNEISVLQATLSAAMQSKLTVVMQSGVRGVLQSGLV
VIPR	AZP73837	PRLQAASD	TKLQSLEN	TKVQCSTN	AVMQSVGA	TTVQSKDT	VRLQAGTA	TVLQNNEL	TVLQALQS	SQFQSKLT	IKLQSKRT	SFLQSGIV	PRLQAASDTKLQSLENTKVQCSTNAVMQSVGATTVQSKDTVRLQAGTATVLQNNELTVLQALQSSQFQSKLTIKLQSKRTSFLQSGIV
VIPR	AZS52616	PKMQATSD	TMLQSLEN	SRLHCTTN	AVMQSVGA	VAVQSKDL	IRLQAGVA	AVMQNNEL	TVLQALQS	SQIQSKLT	VKLQSKTK	SFLQSGIV	PKMQATSDTMLQSLENSRLHCTTNAVMQSVGAVAVQSKDLIRLQAGVAAVMQNNELTVLQALQSSQIQSKLTVKLQSKTKSFLQSGIV
VIPR	BAC81346	PKLQASQA	TRLQSLEN	ATLQAENV	TVLQAVGA	PLMQSADA	VRLQAGNA	VKLQNNEL	ATLQAIAS	ATVQSKMS	VTFQGKFK	AVLQSGFR	PKLQASQATRLQSLENATLQAENVTVLQAVGAPLMQSADAVRLQAGNAVKLQNNELATLQAIASATVQSKMSVTFQGKFKAVLQSGFR
VIPR	BAC81360	PKLQASQA	TRLQSLEN	ATLQAENV	TVLQAVGA	PLMQSADA	VRLQAGNA	VKLQNNEL	ATLQAIAS	ATVQSKMS	VTFQGKFK	AVLQSGFR	PKLQASQATRLQSLENATLQAENVTVLQAVGAPLMQSADAVRLQAGNAVKLQNNELATLQAIASATVQSKMSVTFQGKFKAVLQSGFR
VIPR	BAC81374	PKLQASQA	TRLQSLEN	ATLQAENV	TVLQAVGA	PLMQSADA	VRLQAGNA	VKLQNNEL	ATLQAIAS	ATVQSKMS	VTFQGKFK	AVLQSGFR	PKLQASQATRLQSLENATLQAENVTVLQAVGAPLMQSADAVRLQAGNAVKLQNNELATLQAIASATVQSKMSVTFQGKFKAVLQSGFR
VIPR	BAC81388	PKLQASQA	TRLQSLEN	ATLQAENV	TVLQAVGA	PLMQSADA	VRLQAGNA	VKLQNNEL	ATLQAIAS	ATVQSKMS	VTFQGKFK	AVLQSGFR	PKLQASQATRLQSLENATLQAENVTVLQAVGAPLMQSADAVRLQAGNAVKLQNNELATLQAIASATVQSKMSVTFQGKFKAVLQSGFR
VIPR	BAC81402	PKLQASQA	TRLQSLEN	ATLQAENV	TVLQAVGA	PLMQSADA	VRLQAGNA	VKLQNNEL	ATLQAIAS	ATVQSKMS	VTFQGKFK	AVLQSGFR	PKLQASQATRLQSLENATLQAENVTVLQAVGAPLMQSADAVRLQAGNAVKLQNNELATLQAIASATVQSKMSVTFQGKFKAVLQSGFR
VIPR	BAE93399	PKLQASQA	TRLQSLEN	ATLQAENV	TVLQAVGA	PLMQSADA	VRLQAGNA	VKLQNNEL	ATLQAIAS	ATVQSKMS	VTFQGKFK	AVLQSGFR	PKLQASQATRLQSLENATLQAENVTVLQAVGAPLMQSADAVRLQAGNAVKLQNNELATLQAIASATVQSKMSVTFQGKFKAVLQSGFR
VIPR	BAF75628	PRLQAASD	TKLQSLEN	TRVQCSTN	AVMQSVGA	TTVQSKDT	VRLQAGTA	TVLQNNEL	TVLQALQS	SQFQSKLT	IKLQSKRT	SFLQSGIV	PRLQAASDTKLQSLENTRVQCSTNAVMQSVGATTVQSKDTVRLQAGTATVLQNNELTVLQALQSSQFQSKLTIKLQSKRTSFLQSGIV
VIPR	BAJ04692	PRLQAAAD	TRLQSLEN	PRLQCTTN	AVMQSVGA	SQFQSKDT	VRLQAGTA	VVLQNNEL	TVLQALQS	SQIQSRLT	VKLQSSRT	SFLQSGIV	PRLQAAADTRLQSLENPRLQCTTNAVMQSVGASQFQSKDTVRLQAGTAVVLQNNELTVLQALQSSQIQSRLTVKLQSSRTSFLQSGIV
VIPR	BAS18842	PRLQAASD	TKLQSLEN	SKLQCTTN	AVMQSVGA	TTVQSKDT	VRLQAGTA	TVLQNNEL	TVLQALQS	SQFQSKLT	IKLQSKRT	SFLQSGIV	PRLQAASDTKLQSLENSKLQCTTNAVMQSVGATTVQSKDTVRLQAGTATVLQNNELTVLQALQSSQFQSKLTIKLQSKRTSFLQSGIV
VIPR	BAS18852	PRLQAASD	TKLQSLEN	SKLQCTTN	AVMQSVGA	TTVQSKDT	VRLQAGTA	TVLQNNEL	TVLQALQS	SQFQSKLT	IKLQSKRT	SFLQSGIV	PRLQAASDTKLQSLENSKLQCTTNAVMQSVGATTVQSKDTVRLQAGTATVLQNNELTVLQALQSSQFQSKLTIKLQSKRTSFLQSGIV
VIPR	BAS18862	PRLQAASD	TKLQSLEN	SKLQCTTN	AVMQSVGA	TTVQSKDT	VRLQAGTA	TVLQNNEL	TVLQALQS	SQFQSKLT	IKLQSKRT	SFLQSGIV	PRLQAASDTKLQSLENSKLQCTTNAVMQSVGATTVQSKDTVRLQAGTATVLQNNELTVLQALQSSQFQSKLTIKLQSKRTSFLQSGIV
ViPR	BBM60914	PRLQAASD	TKLQSLEN	TRVQCSTN	AVMQSVGA	TTVQSKDT	VRLQAGTA	TVLQNNEL	TVLQALQS	SQFQSKLT	IKLQSKRT	SFLQSGIV	PRLQAASDTKLQSLENTRVQCSTNAVMQSVGATTVQSKDTVRLQAGTATVLQNNELTVLQALQSSQFQSKLTIKLQSKRTSFLQSGIV
VIPR	BBM60924	PRLQAASD	TKLQSLEN	TRVQCSTN	AVMQSVGA	TTVQSKDT	VRLQAGTA	TVLQNNEL	TVLQALQS	SQFQSKLT	IKLQSKRT	SFLQSGIV	PRLQAASDTKLQSLENTRVQCSTNAVMQSVGATTVQSKDTVRLQAGTATVLQNNELTVLQALQSSQFQSKLTIKLQSKRTSFLQSGIV
VIPR	BBM60934	PRLQAASD	TKLQSLEN	TRVQCSTN	AVMQSVGA	TTVQSKDT	VRLQAGTA	TVLQNNEL	TVLQALQS	SQFQSKLT	IKLQSKRT	SFLQSGIV	PRLQAASDTKLQSLENTRVQCSTNAVMQSVGATTVQSKDTVRLQAGTATVLQNNELTVLQALQSSQFQSKLTIKLQSKRTSFLQSGIV
ViPR	BBM60944	PRLQAASD	TKLQSLEN	TRVQCSTN	AVMQSVGA	TTVQSKDT	VRLQAGTA	TVLQNNEL	TVLQALQS	SQFQSKLT	IKLQSKRT	SFLQSGIV	PRLQAASDTKLQSLENTRVQCSTNAVMQSVGATTVQSKDTVRLQAGTATVLQNNELTVLQALQSSQFQSKLTIKLQSKRTSFLQSGIV
ViPR	BBM60954	PRLQAASD	TKLQSLEN	TRVQCSTN	AVMQSVGA	TTVQSKDT	VRLQAGTA	TVLQNNEL	TVLQALQS	SQFQSKLT	IKLQSKRI	SFLQSGIV	PRLQAASDTKLQSLENTRVQCSTNAVMQSVGATTVQSKDTVRLQAGTATVLQNNELTVLQALQSSQFQSKLTIKLQSKRISFLQSGIV
ViPR	BBM60964	PRLQAASD	TKLQSLEN	TRVQCSTN	AVMQSVGA	TTVQSKDT	VRLQAGTA	TVLQNNEL	TVLQALQS	SQFQSKLT	IKLQSKRT	SFLQSGIV	PRLQAASDTKLQSLENTRVQCSTNAVMQSVGATTVQSKDTVRLQAGTATVLQNNELTVLQALQSSQFQSKLTIKLQSKRTSFLQSGIV
ViPR	BBM60974	PRLQAASD	TKLQSLEN	TRVQCSTN	AVMQSVGA	TTVQSKDT	VRLQAGTA	TVLQNNEL	TVLQALQS	SQFQSKLT	IKLQSKRT	SFLQSGIV	PRLQAASDTKLQSLENTRVQCSTNAVMQSVGATTVQSKDTVRLQAGTATVLQNNELTVLQALQSSQFQSKLTIKLQSKRTSFLQSGIV
ViPR	BBM60984	PRLQAASD	TKLQSLEN	TRVQCSTN	AVMQSVGA	TTVQSKDT	VRLQAGTA	TVLQNNEL	TVLQALQS	SQFQSKLT	IKLQSKRI	SFLQSGIV	PRLQAASDTKLQSLENTRVQCSTNAVMQSVGATTVQSKDTVRLQAGTATVLQNNELTVLQALQSSQFQSKLTIKLQSKRISFLQSGIV
ViPR	BBM60994	PRLQAASD	TKLQSLEN	TRVQCSTN	AVMQSVGA	TTVQSKDT	VRLQAGTA	TVLQNNEL	TVLQALQS	SQFQSKLT	IKLQSKRT	SFLQSGIV	PRLQAASDTKLQSLENTRVQCSTNAVMQSVGATTVQSKDTVRLQAGTATVLQNNELTVLQALQSSQFQSKLTIKLQSKRTSFLQSGIV
ViPR	BBM61004	PRLQAAFD	TKLQSLEN	TRVQCSTN	AVMQSVGA	TTVQSKDT	VRLQAGTA	TVLQNNEL	TVLQALQS	SQFQSKLT	IKLQSKRT	SFLQSGIV	PRLQAAFDTKLQSLENTRVQCSTNAVMQSVGATTVQSKDTVRLQAGTATVLQNNELTVLQALQSSQFQSKLTIKLQSKRTSFLQSGIV
ViPR	BBM61014	PRLQAAFD	TKLQSLEN	TRVQCSTN	AVMQSVGA	TTVQSKDT	VRLQAGTA	TVLQNNEL	TVLQALQS	SQFQSKLT	IKLQSKRT	SFLQSGIV	PRLQAAFDTKLQSLENTRVQCSTNAVMQSVGATTVQSKDTVRLQAGTATVLQNNELTVLQALQSSQFQSKLTIKLQSKRTSFLQSGIV
ViPR	BBM61024	PRLQAASD	TKLQSLEN	TRVQCSTN	AVMQSVGA	TTVQSKDT	VRLQAGTA	TVLQNNEL	TVLQALQS	SQFQSKLT	IKLQSKRT	SFLQSGIV	PRLQAASDTKLQSLENTRVQCSTNAVMQSVGATTVQSKDTVRLQAGTATVLQNNELTVLQALQSSQFQSKLTIKLQSKRTSFLQSGIV
ViPR	BBM61034	PRLQAASD	TKLQSLEN	TRVQCSTN	AVMQSVGA	TTVQSKDT	VRLQAGTA	TVLQNNEL	TVLQALQS	SQFQSKLT	IKLQSKRT	SFLQSGIV	PRLQAASDTKLQSLENTRVQCSTNAVMQSVGATTVQSKDTVRLQAGTATVLQNNELTVLQALQSSQFQSKLTIKLQSKRTSFLQSGIV
ViPR	BBM61044	PRLQAASD	TKLQSLEN	TRVQCSTN	AVMQSVGA	TTVQSKDT	VRLQAGTA	TVLQNNEL	TVLQALQS	SQFQSKLT	IKLQSKRT	SFLQSGIV	PRLQAASDTKLQSLENTRVQCSTNAVMQSVGATTVQSKDTVRLQAGTATVLQNNELTVLQALQSSQFQSKLTIKLQSKRTSFLQSGIV
ViPR	BBM61054	PRLQAASD	TKLQSLEN	TRVQCSTN	AVMQSVGA	TTVQSKDT	VRLQAGTA	TVLQNNEL	TVLQALQS	SQFQSKLT	IKLQSKRT	SFLQSGIV	PRLQAASDTKLQSLENTRVQCSTNAVMQSVGATTVQSKDTVRLQAGTATVLQNNELTVLQALQSSQFQSKLTIKLQSKRTSFLQSGIV
VIPR	BBM61064	PRLQAASD	TKLQSLEN	TRVQCSTN	AVMQSVGA	TTVQSKDT	VRLQAGTA	TVLQNNEL	TVLQALQS	SQFQSKLT	IKLQSKRT	SFLQSGIV	PRLQAASDTKLQSLENTRVQCSTNAVMQSVGATTVQSKDTVRLQAGTATVLQNNELTVLQALQSSQFQSKLTIKLQSKRTSFLQSGIV
VIPR	BBM61074	PRLQAASD	TKLQSLEN	TRVQCSTN	AVMQSVGA	TTVQSKDT	VRLQAGTA	TVLQNNEL	TVLQALQS	SQFQSKLT	IKLQSKRT	SFLQSGIV	PRLQAASDTKLQSLENTRVQCSTNAVMQSVGATTVQSKDTVRLQAGTATVLQNNELTVLQALQSSQFQSKLTIKLQSKRTSFLQSGIV
VIPR	BBM61084	PRLQAASD	TKLQSLEN	TRVQCSTN	AVMQSVGA	TTVQSKDT	VRLQAGTA	TVLQNNEL	TVLQALQS	SQFQSKLT	IKLQSKRT	SFLQSGIV	PRLQAASDTKLQSLENTRVQCSTNAVMQSVGATTVQSKDTVRLQAGTATVLQNNELTVLQALQSSQFQSKLTIKLQSKRTSFLQSGIV
VIPR	BBM61094	PRLQAASD	TKLQSLEN	TRVQCSTN	AVMQSVGA	TTVQSKDT	VRLQAGTA	TVLQNNEL	TVLQALQS	SQFQSKLT	IKLQSKRT	SFLQSGIV	PRLQAASDTKLQSLENTRVQCSTNAVMQSVGATTVQSKDTVRLQAGTATVLQNNELTVLQALQSSQFQSKLTIKLQSKRTSFLQSGIV
VIPR	BBM61104	PRLQAASD	TKLQSLEN	TRVQCSTN	AVMQSVGA	TTVQSKDT	VRLQAGTA	TVLQNNEL	TVLQALQS	SQFQSKLT	IKLQSKRT	SFLQSGIV	PRLQAASDTKLQSLENTRVQCSTNAVMQSVGATTVQSKDTVRLQAGTATVLQNNELTVLQALQSSQFQSKLTIKLQSKRTSFLQSGIV
VIPR	BBM61114	PRLQAASD	TKLQSLEN	TRVQCSTN	AVMQSVGA	TTVQSKDT	VRLQAGTA	TVLQNNEL	TVLQALQS	SQFQSKLT	IKLQSKRT	SFLQSGIV	PRLQAASDTKLQSLENTRVQCSTNAVMQSVGATTVQSKDTVRLQAGTATVLQNNELTVLQALQSSQFQSKLTIKLQSKRTSFLQSGIV
ViPR	BBM61124	PRLQAASD	TKLQSLEN	TRVQCSTN	AVMQSVGA	TTVQSKDT	VRLQAGTA	TVLQNNEL	TVLQALQS	SQFQSKLT	IKLQSKRT	SFLQSGIV	PRLQAASDTKLQSLENTRVQCSTNAVMQSVGATTVQSKDTVRLQAGTATVLQNNELTVLQALQSSQFQSKLTIKLQSKRTSFLQSGIV
ViPR	BBM61134	PRLQAASD	TKLQSLEN	TRVQCSTN	AVMQSVGA	TTVQSKDT	VRLQAGTA	TVLQNNEL	TVLQALQS	SQFQSKLT	IKLQSKRT	SFLQSGIV	PRLQAASDTKLQSLENTRVQCSTNAVMQSVGATTVQSKDTVRLQAGTATVLQNNELTVLQALQSSQFQSKLTIKLQSKRTSFLQSGIV
ViPR	BBM61144	PRLQAASD	TKLQSLEN	TRVQCSTN	AVMQSVGA	TTVQSKDT	VRLQAGTA	TVLQNNEL	TVLQALQS	SQFQSKLT	IKLQSKRT	SFLQSGIV	PRLQAASDTKLQSLENTRVQCSTNAVMQSVGATTVQSKDTVRLQAGTATVLQNNELTVLQALQSSQFQSKLTIKLQSKRTSFLQSGIV
VIPR	BBM61154	PRLQAASD	TKLQSLEN	TRVQCSTN	AVMQSVGA	TTVQSKDT	VRLQAGTA	TVLQNNEL	TVLQALQS	SQFQSKLT	IKLQSKRT	SFLQSGIV	PRLQAASDTKLQSLENTRVQCSTNAVMQSVGATTVQSKDTVRLQAGTATVLQNNELTVLQALQSSQFQSKLTIKLQSKRTSFLQSGIV
ViPR	BBM61164	PRLQAASD	TKLQSLEN	TRVQCSTN	AVMQSVGA	TTVQSKDT	VRLQAGTA	TVLQNNEL	TVLQALQS	SQFQSKLT	IKLQSKRT	SFLQSGIV	PRLQAASDTKLQSLENTRVQCSTNAVMQSVGATTVQSKDTVRLQAGTATVLQNNELTVLQALQSSQFQSKLTIKLQSKRTSFLQSGIV
ViPR	BBM61174	PRLQAASD	TKLQSLEN	TRVQCSTN	AVMQSVGA	TTVQSKDT	VRLQAGTA	TVLQNNEL	TVLQALQS	SQFQSKLT	IKLQSKRT	SFLQSGIV	PRLQAASDTKLQSLENTRVQCSTNAVMQSVGATTVQSKDTVRLQAGTATVLQNNELTVLQALQSSQFQSKLTIKLQSKRTSFLQSGIV
ViPR	BBM61184	PRLQAASD	TKLQSLEN	TRVQCSTN	AVMQSVGA	TTVQSKDT	VRLQAGTA	TVLQNNEL	TVLQALQS	SQFQSKLT	IKLQSKRT	SFLQSGIV	PRLQAASDTKLQSLENTRVQCSTNAVMQSVGATTVQSKDTVRLQAGTATVLQNNELTVLQALQSSQFQSKLTIKLQSKRTSFLQSGIV
ViPR	BBM61194	PRLQAAFD	TKLQSLEN	TRVQCSTN	AVMQSVGA	TTVQSKDT	VRLQAGTA	TVLQNNEL	TVLQALQS	SQFQSKLT	IKLQSKRT	SFLQSGIV	PRLQAAFDTKLQSLENTRVQCSTNAVMQSVGATTVQSKDTVRLQAGTATVLQNNELTVLQALQSSQFQSKLTIKLQSKRTSFLQSGIV
ViPR	BBM61204	PRLQAAFD	TKLQSLEN	TRVQCSTN	AVMQSVGA	TTVQSKDT	VRLQAGTA	TVLQNNEL	TVLQALQS	SQFQSKLT	IKLQSKRT	SFLQSGIV	PRLQAAFDTKLQSLENTRVQCSTNAVMQSVGATTVQSKDTVRLQAGTATVLQNNELTVLQALQSSQFQSKLTIKLQSKRTSFLQSGIV
VIPR	BBM61214	PRLQAASD	TKLQSLEN	TRVQCSTN	AVMQSVGA	TTVQSKDT	VRLQAGTA	TVLQNNEL	TVLQALQS	SQFQSKLT	IKLQSKRT	SFLQSGIV	PRLQAASDTKLQSLENTRVQCSTNAVMQSVGATTVQSKDTVRLQAGTATVLQNNELTVLQALQSSQFQSKLTIKLQSKRTSFLQSGIV
VIPR	BBM61224	PRLQAASD	TKLQSLEN	TRVQCSTN	AVMQSVGA	TTVQSKDT	VRLQAGTA	TVLQNNEL	TVLQALQS	SQFQSKLT	IKLQSKRT	SFLQSGIV	PRLQAASDTKLQSLENTRVQCSTNAVMQSVGATTVQSKDTVRLQAGTATVLQNNELTVLQALQSSQFQSKLTIKLQSKRTSFLQSGIV
VIPR	BBM61234	PRLQAASD	TKLQSLEN	TRVQCSTN	AVMQSVGA	TTVQSKDT	VRLQAGTA	TVLQNNEL	TVLQALQS	SQFQSKLT	IKLQSKRT	SFLQSGIV	PRLQAASDTKLQSLENTRVQCSTNAVMQSVGATTVQSKDTVRLQAGTATVLQNNELTVLQALQSSQFQSKLTIKLQSKRTSFLQSGIV
ViPR	BBM61244	PRLQAASD	TKLQSLEN	TRVQCSTN	AVMQSVGA	TTVQSKDT	VRLQAGTA	TVLQNNEL	TVLQALQS	SQFQSKLT	IKLQSKRT	SFLQSGIV	PRLQAASDTKLQSLENTRVQCSTNAVMQSVGATTVQSKDTVRLQAGTATVLQNNELTVLQALQSSQFQSKLTIKLQSKRTSFLQSGIV
ViPR	BBM61254	PRLQAASD	TKLQSLEN	TRVQCSTN	AVMQSVGA	TTVQSKDT	VRLQAGTA	TVLQNNEL	TVLQALQS	SQFQSRLT	IKLQSKRT	SFLQSGIV	PRLQAASDTKLQSLENTRVQCSTNAVMQSVGATTVQSKDTVRLQAGTATVLQNNELTVLQALQSSQFQSRLTIKLQSKRTSFLQSGIV
ViPR	BBM61264	PRLQAASD	TKLQSLEN	TRVQCSTN	AVMQSVGA	TTVQSKDT	VRLQAGTA	TVLQNNEL	TVLQALQS	SQFQSKLT	IKLQSKRT	SFLQSGIV	PRLQAASDTKLQSLENTRVQCSTNAVMQSVGATTVQSKDTVRLQAGTATVLQNNELTVLQALQSSQFQSKLTIKLQSKRTSFLQSGIV
ViPR	BBM61274	PRLQAASD	TKLQSLEN	TRVQCSTN	AVMQSVGA	TTVQSKDT	VRLQAGTA	TVLQNNEL	TVLQALQS	SQFQSKLT	IKLQSKRT	SFLQSGIV	PRLQAASDTKLQSLENTRVQCSTNAVMQSVGATTVQSKDTVRLQAGTATVLQNNELTVLQALQSSQFQSKLTIKLQSKRTSFLQSGIV
ViPR	BBM61284	PRLQAASD	TKLQSLEN	TRVQCSTN	AVMQSVGA	TTVQSKDT	VRLQAGTA	TVLQNNEL	TVLQALQS	SQFQSKLT	IKLQSKRT	SFLQSGIV	PRLQAASDTKLQSLENTRVQCSTNAVMQSVGATTVQSKDTVRLQAGTATVLQNNELTVLQALQSSQFQSKLTIKLQSKRTSFLQSGIV
ViPR	BBM61294	PRLQAASD	TKLQSLEN	TRVQCSTN	AVMQSVGA	TTVQSKDT	VRLQAGTA	TVLQNNEL	TVLQALQS	SQFQSKLT	IKLQSKRT	SFLQSGIV	PRLQAASDTKLQSLENTRVQCSTNAVMQSVGATTVQSKDTVRLQAGTATVLQNNELTVLQALQSSQFQSKLTIKLQSKRTSFLQSGIV
ViPR	BBM61304	PRLQAASD	TKLQSLEN	TRVQCSTN	AVMQSVGA	TTVQSKDT	VRLQAGTA	TVLQNNEL	TVLQALQS	SQFQSKLT	IKLQSKRT	SFLQSGIV	PRLQAASDTKLQSLENTRVQCSTNAVMQSVGATTVQSKDTVRLQAGTATVLQNNELTVLQALQSSQFQSKLTIKLQSKRTSFLQSGIV
ViPR	BBM61314	PRLQAASD	TKLQSLEN	TRVQCSTN	AVMQSVGA	TTVQSKDT	VRLQAGTA	TVLQNNEL	TVLQALQS	SQFQSKLT	IKLQSKRI	SFLQSGIV	PRLQAASDTKLQSLENTRVQCSTNAVMQSVGATTVQSKDTVRLQAGTATVLQNNELTVLQALQSSQFQSKLTIKLQSKRISFLQSGIV
ViPR	BBM61324	PRLQAASD	TKLQSLEN	TRVQCSTN	AVMQSVGA	TTVQSKDT	VRLQAGTA	TVLQNNEL	TVLQALQS	SQFQSKLT	IKLQSKRI	SFLQSGIV	PRLQAASDTKLQSLENTRVQCSTNAVMQSVGATTVQSKDTVRLQAGTATVLQNNELTVLQALQSSQFQSKLTIKLQSKRISFLQSGIV
ViPR	BBM61334	PRLQAASD	TKLQSLEN	TRVQCSTN	AVMQSVGA	TTVQSKDT	VRLQAGTA	TVLQNNEL	TVLQALQS	SQFQSKLT	IKLQSKRT	SFLQSGIV	PRLQAASDTKLQSLENTRVQCSTNAVMQSVGATTVQSKDTVRLQAGTATVLQNNELTVLQALQSSQFQSKLTIKLQSKRTSFLQSGIV
ViPR	BBM61344	PRLQAASD	TKLQSLEN	TRVQCSTN	AVMQSVGA	TTVQSKDT	VRLQAGTA	TVLQNNEL	TVLQALQS	SQFQSKLT	IKLQSKRI	SFLQSGIV	PRLQAASDTKLQSLENTRVQCSTNAVMQSVGATTVQSKDTVRLQAGTATVLQNNELTVLQALQSSQFQSKLTIKLQSKRISFLQSGIV
ViPR	BBM61354	PRLQAASD	TKLQSLEN	TRVQCSTN	AVMQSVGA	TTVQSKDT	VRLQAGTA	TILQNNEL	TVLQALQS	SQFQSKLT	IKLQSKRT	SFLQSGIV	PRLQAASDTKLQSLENTRVQCSTNAVMQSVGATTVQSKDTVRLQAGTATILQNNELTVLQALQSSQFQSKLTIKLQSKRTSFLQSGIV
ViPR	BBM61364	PRLQAASD	TKLQSLEN	TRVQCSTN	AVMQSVGA	TTVQSKDT	VRLQAGTA	TILQNNEL	TVLQALQS	SQFQSKLT	IKLQSKRT	SFLQSGIV	PRLQAASDTKLQSLENTRVQCSTNAVMQSVGATTVQSKDTVRLQAGTATILQNNELTVLQALQSSQFQSKLTIKLQSKRTSFLQSGIV
ViPR	BBM61374	PRLQAASD	TKLQSLEN	TRVQCSTN	AVMQSVGA	TTVQSKDT	VRLQAGTA	TVLQNNEL	TVLQALQS	SQFQSKLT	IKLQSKRT	SFLQSGIV	PRLQAASDTKLQSLENTRVQCSTNAVMQSVGATTVQSKDTVRLQAGTATVLQNNELTVLQALQSSQFQSKLTIKLQSKRTSFLQSGIV
ViPR	BBM61384	PRLQAASD	TKLQSLEN	TRVQCSTN	AVMQSVGA	TTVQSKDT	VRLQAGTA	TVLQNNEL	TVLQALQS	SQFQSKLT	IKLQSKRT	SFLQSGIV	PRLQAASDTKLQSLENTRVQCSTNAVMQSVGATTVQSKDTVRLQAGTATVLQNNELTVLQALQSSQFQSKLTIKLQSKRTSFLQSGIV
ViPR	BBM61394	PRLQAASD	TKLQSLEN	TRVQCSTN	AVMQSVGA	TTVQSKDT	VRLQAGTA	TVLQNNEL	TVLQALQS	SQFQSKLT	IKLQSKRT	SFLQSGIV	PRLQAASDTKLQSLENTRVQCSTNAVMQSVGATTVQSKDTVRLQAGTATVLQNNELTVLQALQSSQFQSKLTIKLQSKRTSFLQSGIV
ViPR	BBM61404	PRLQAASD	TKLQSLEN	TRVQCSTN	AVMQSVGA	TTVQSKDT	VRLQAGTA	TVLQNNEL	TVLQALQS	SQFQSKLT	IKLQSKRT	SFLQSGIV	PRLQAASDTKLQSLENTRVQCSTNAVMQSVGATTVQSKDTVRLQAGTATVLQNNELTVLQALQSSQFQSKLTIKLQSKRTSFLQSGIV
ViPR	BBM61414	PRLQAASD	TKLQSLEN	TRVQCSTN	AVMQSVGA	TTVQSKDT	VRLQAGTA	TVLQNNEL	TVLQALQS	SQFQSKLT	IKLQSKRT	SFLQSGIV	PRLQAASDTKLQSLENTRVQCSTNAVMQSVGATTVQSKDTVRLQAGTATVLQNNELTVLQALQSSQFQSKLTIKLQSKRTSFLQSGIV
ViPR	BBM61424	PRLQAASD	TKLQSLEN	TRVQCSTN	AVMQSVGA	TTVQSKDT	VRLQAGTA	TVLQNNEL	TVLQALQS	SQFQSKLT	IKLQSKRT	SFLQSGIV	PRLQAASDTKLQSLENTRVQCSTNAVMQSVGATTVQSKDTVRLQAGTATVLQNNELTVLQALQSSQFQSKLTIKLQSKRTSFLQSGIV
VIPR	BBM61434	PRLQATSD	TKLQSLEN	TRVQCSTN	AVMQSVGA	TTVQSKDT	VRLQAGTA	TVLQNNEL	TVLQALQS	SQFQSKLT	IKLQSKRT	SFLQSGIV	PRLQATSDTKLQSLENTRVQCSTNAVMQSVGATTVQSKDTVRLQAGTATVLQNNELTVLQALQSSQFQSKLTIKLQSKRTSFLQSGIV
VIPR	BBM61444	PRLQATSD	TKLQSLEN	TRVQCSTN	AVMQSVGA	TTVQSKDT	VRLQAGTA	TVLQNNEL	TVLQALQS	SQFQSKLT	IKLQSKRT	SFLQSGIV	PRLQATSDTKLQSLENTRVQCSTNAVMQSVGATTVQSKDTVRLQAGTATVLQNNELTVLQALQSSQFQSKLTIKLQSKRTSFLQSGIV
VIPR	BBM61454	PRLQAASD	TKLQSLEN	TRVQCSTN	AVMQSVGA	TTVQSKDT	VRLQAGTA	TVLQNNEL	TVLQALQS	SQFQSKLT	IKLQSKRT	SFLQSGIV	PRLQAASDTKLQSLENTRVQCSTNAVMQSVGATTVQSKDTVRLQAGTATVLQNNELTVLQALQSSQFQSKLTIKLQSKRTSFLQSGIV
VIPR	BBM61464	PRLQAASD	TKLQSLEN	TRVQCSTN	AVMQSVGA	TTVQSKDT	VRLQAGTA	TVLQNNEL	TVLQALQS	SQFQSKLT	IKLQSKRT	SFLQSGIV	PRLQAASDTKLQSLENTRVQCSTNAVMQSVGATTVQSKDTVRLQAGTATVLQNNELTVLQALQSSQFQSKLTIKLQSKRTSFLQSGIV
VIPR	BBM61474	PRLQAASD	TKLQSLEN	TRVQCSTN	AVMQSVGA	TTVQSKDT	VRLQAGTA	TVLQNNEL	TVLQALQS	SQFQSKLT	IKLQSKRT	SFLQSGIV	PRLQAASDTKLQSLENTRVQCSTNAVMQSVGATTVQSKDTVRLQAGTATVLQNNELTVLQALQSSQFQSKLTIKLQSKRTSFLQSGIV
VIPR	BBM61484	PRLQAASD	TKLQSLEN	TRVQCSTN	AVMQSVGA	TTVQSKDT	VRLQAGTA	TVLQNNEL	TVLQALQS	SQFQSKLT	IKLQSKRT	SFLQSGIV	PRLQAASDTKLQSLENTRVQCSTNAVMQSVGATTVQSKDTVRLQAGTATVLQNNELTVLQALQSSQFQSKLTIKLQSKRTSFLQSGIV
VIPR	BBM61494	PRLQAASD	TKLQSLEN	TRVQCSTN	AVMQSVGA	TTVQSKDT	VRLQAGTA	TVLQNNEL	TVLQALQS	SQFQSKLT	IKLQSKRT	SFLQSGIV	PRLQAASDTKLQSLENTRVQCSTNAVMQSVGATTVQSKDTVRLQAGTATVLQNNELTVLQALQSSQFQSKLTIKLQSKRTSFLQSGIV
VIPR	BBM61504	PRLQAASD	TKLQSLEN	TRVQCSTN	AVMQSVGA	TTVQSKDT	VRLQAGTA	TVLQNNEL	TVLQALQS	SQFQSKLT	IKLQSKRT	SFLQSGIV	PRLQAASDTKLQSLENTRVQCSTNAVMQSVGATTVQSKDTVRLQAGTATVLQNNELTVLQALQSSQFQSKLTIKLQSKRTSFLQSGIV
VIPR	BBM61514	PRLQAASD	TKLQSLEN	TRVQCSTN	AVMQSVGA	TTVQSKDT	VRLQAGTA	TVLQNNEL	TVLQALQS	SQFQSKLT	IKLQSKRT	SFLQSGIV	PRLQAASDTKLQSLENTRVQCSTNAVMQSVGATTVQSKDTVRLQAGTATVLQNNELTVLQALQSSQFQSKLTIKLQSKRTSFLQSGIV
VIPR	BBM61524	PRLQAASD	TKLQSLEN	TRVQCSTN	AVMQSVGA	TTVQSKDT	VRLQAGTA	TVLQNNEL	TVLQALQS	SQFQSKLT	IKLQSKRT	SFLQSGIV	PRLQAASDTKLQSLENTRVQCSTNAVMQSVGATTVQSKDTVRLQAGTATVLQNNELTVLQALQSSQFQSKLTIKLQSKRTSFLQSGIV
VIPR	BBM61534	PRLQAASD	TKLQSLEN	TRVQCSTN	AVMQSVGA	TTVQSKDT	VRLQAGTA	TVLQNNEL	TVLQALQS	SQFQSKLT	IKLQSKRT	SFLQSGIV	PRLQAASDTKLQSLENTRVQCSTNAVMQSVGATTVQSKDTVRLQAGTATVLQNNELTVLQALQSSQFQSKLTIKLQSKRTSFLQSGIV
VIPR	BBM61544	PRLQAASD	TKLQSLEN	TRVQCSTN	AVMQSVGA	TTVQSKDT	VRLQAGTA	TVLQNNEL	TVLQALQS	SQFQSKLT	IKLQSKRT	SFLQSGIV	PRLQAASDTKLQSLENTRVQCSTNAVMQSVGATTVQSKDTVRLQAGTATVLQNNELTVLQALQSSQFQSKLTIKLQSKRTSFLQSGIV
VIPR	BBM61554	PRLQAASD	TKLQSLEN	TRVQCSTN	AVMQSVGA	TTVQSKDT	VRLQAGTA	TVLQNNEL	TVLQALQS	SQFQSKLT	IKLQSKRT	SFLQSGIV	PRLQAASDTKLQSLENTRVQCSTNAVMQSVGATTVQSKDTVRLQAGTATVLQNNELTVLQALQSSQFQSKLTIKLQSKRTSFLQSGIV
VIPR	BBM61564	PRLQAASD	TKLQSLEN	TRVQCSTN	AVMQSVGA	TTVQSKDT	VRLQAGTA	TVLQNNEL	TVLQALQS	SQFQSKLT	IKLQSKRT	SFLQSGIV	PRLQAASDTKLQSLENTRVQCSTNAVMQSVGATTVQSKDTVRLQAGTATVLQNNELTVLQALQSSQFQSKLTIKLQSKRTSFLQSGIV
VIPR	BBM61574	PRLQAASD	TKLQSLEN	TRVQCSTN	AVMQSVGA	TTVQSKDT	VRLQAGTA	TVLQNNEL	TVLQALQS	SQFQSKLT	IKLQSKRT	SFLQSGIV	PRLQAASDTKLQSLENTRVQCSTNAVMQSVGATTVQSKDTVRLQAGTATVLQNNELTVLQALQSSQFQSKLTIKLQSKRTSFLQSGIV
VIPR	BBW89516	PKLQSSQA	TRLQSLEN	ATLQAENV	TVLQAVGA	PMLQSADA	VRLQAGNA	VKLQNNEL	ATLQAIAS	ATVQSKMS	VTFQSAVK	AVLQSGFR	PKLQSSQATRLQSLENATLQAENVTVLQAVGAPMLQSADAVRLQAGNAVKLQNNELATLQAIASATVQSKMSVTFQSAVKAVLQSGFR
VIPR	BCA25643	PKLQSSQA	TRLQSLEN	ATLQAENV	TVLQAVGA	PMLQSADA	VRLQAGNA	VKLQNNEL	ATLQAIAS	ATVQSKMS	VTFQSAVK	AVLQSGFR	PKLQSSQATRLQSLENATLQAENVTVLQAVGAPMLQSADAVRLQAGNAVKLQNNELATLQAIASATVQSKMSVTFQSAVKAVLQSGFR
VIPR	BCA25653	PKLQSSQA	TRLQSLEN	ATLQAENV	TVLQAVGA	PMLQSADA	VRLQAGNA	VKLQNNEL	ATLQAIAS	ATVQSKMS	VTFQSAVK	AVLQSGFR	PKLQSSQATRLQSLENATLQAENVTVLQAVGAPMLQSADAVRLQAGNAVKLQNNELATLQAIASATVQSKMSVTFQSAVKAVLQSGFR
VIPR	BCA25663	PKLQSSQA	TRLQSLEN	ATLQAENV	TVLQAVGA	PMLQSADA	VRLQAGNA	VKLQNNEL	ATLQAIAS	ATVQSKMS	VTFQSAVK	AVLQSGFR	PKLQSSQATRLQSLENATLQAENVTVLQAVGAPMLQSADAVRLQAGNAVKLQNNELATLQAIASATVQSKMSVTFQSAVKAVLQSGFR
VIPR	BCA25673	PKLQSSQA	TRLQSLEN	ATLQAENV	TVLQAVGA	PMLQSADA	VRLQAGNA	VKLQNNEL	ATLQAIAS	ATVQSKMS	VTFQSAVK	AVLQSGFR	PKLQSSQATRLQSLENATLQAENVTVLQAVGAPMLQSADAVRLQAGNAVKLQNNELATLQAIASATVQSKMSVTFQSAVKAVLQSGFR
VIPR	BCA87360	PKLQSSQA	TRLQSLEN	ATLQAENV	TVLQAVGA	PMLQSADA	VRLQAGNA	VKLQNNEL	ATLQAIAS	ATVQSKMS	VTFQSAVK	AVLQSGFR	PKLQSSQATRLQSLENATLQAENVTVLQAVGAPMLQSADAVRLQAGNAVKLQNNELATLQAIASATVQSKMSVTFQSAVKAVLQSGFR
VIPR	BCA87370	PKLQSSQA	TRLQSLEN	ATLQAENV	TVLQAVGA	PMLQSADA	VRLQAGNA	VKLQNNEL	ATLQAIAS	ATVQSKMS	VTFQSAVK	AVLQSGFR	PKLQSSQATRLQSLENATLQAENVTVLQAVGAPMLQSADAVRLQAGNAVKLQNNELATLQAIASATVQSKMSVTFQSAVKAVLQSGFR
VIPR	BCB15089	PKLQSSQA	TRLQSLEN	ATLQAENV	TVLQAVGA	PMLQSADA	VRLQAGNA	VKLQNNEL	ATLQAIAS	ATVQSKMS	VTFQSAVK	AVLQSGFR	PKLQSSQATRLQSLENATLQAENVTVLQAVGAPMLQSADAVRLQAGNAVKLQNNELATLQAIASATVQSKMSVTFQSAVKAVLQSGFR
RefSeq	NP_150073	PRLQAASD	TKLQSLEN	TRVQCSTN	AVMQSVGA	TTVQSKDT	VRLQAGTA	TVLQNNEL	TVLQALQS	SQFQSKLT	IKLQSKRT	SFLQSGIV	PRLQAASDTKLQSLENTRVQCSTNAVMQSVGATTVQSKDTVRLQAGTATVLQNNELTVLQALQSSQFQSKLTIKLQSKRTSFLQSGIV
RefSeq	NP_828849	PKLQASQA	TRLQSLEN	ATLQAENV	TVLQAVGA	PLMQSADA	VRLQAGNA	VKLQNNEL	ATLQAIAS	ATVQSKMS	VTFQGKFK	AVLQSGFR	PKLQASQATRLQSLENATLQAENVTVLQAVGAPLMQSADAVRLQAGNAVKLQNNELATLQAIASATVQSKMSVTFQGKFKAVLQSGFR
VIPR	QBP84701	PRLQAASD	TKLQSLEN	TKVQCSTN	AVMQSVGA	TTVQSKDT	VRLQAGTA	TVLQNNEL	TVLQALQS	SQFQSKLT	IKLQSKRT	SFLQSGIV	PRLQAASDTKLQSLENTKVQCSTNAVMQSVGATTVQSKDTVRLQAGTATVLQNNELTVLQALQSSQFQSKLTIKLQSKRTSFLQSGIV
VIPR	QBP84710	PRLQAASD	TKLQSLEN	TKVQCSTN	AVMQSVGA	TTVQSKDT	VRLQAGTA	TVLQNNEL	TVLQALQS	SQFQSKLT	IKLQSKRT	SFLQSGIV	PRLQAASDTKLQSLENTKVQCSTNAVMQSVGATTVQSKDTVRLQAGTATVLQNNELTVLQALQSSQFQSKLTIKLQSKRTSFLQSGIV
VIPR	QBP84719	PRLQAASD	TKLQSLEN	TKVQCSTN	AVMQSVGA	TTVQSKDT	VRLQAGTA	TVLQNNEL	TVLQALQS	SQFQSKLT	IKLQSKRT	SFLQSGIV	PRLQAASDTKLQSLENTKVQCSTNAVMQSVGATTVQSKDTVRLQAGTATVLQNNELTVLQALQSSQFQSKLTIKLQSKRTSFLQSGIV
VIPR	QBP84728	PRLQAASD	TKLQSLEN	TKVQCSTN	AVMQSVGA	TTVQSKDT	VRLQAGTA	TVLQNNEL	TVLQALQS	SQFQSKLT	IKLQSKRT	SFLQSGIV	PRLQAASDTKLQSLENTKVQCSTNAVMQSVGATTVQSKDTVRLQAGTATVLQNNELTVLQALQSSQFQSKLTIKLQSKRTSFLQSGIV
VIPR	QBP84737	PRLQAASD	TKLQSLEN	TKVQCSTN	AVMQSVGA	TTVQSKDT	VRLQAGTA	TVLQNNEL	TVLQALQS	SQFQSKLT	IKLQSKRT	SFLQSGIV	PRLQAASDTKLQSLENTKVQCSTNAVMQSVGATTVQSKDTVRLQAGTATVLQNNELTVLQALQSSQFQSKLTIKLQSKRTSFLQSGIV
VIPR	QBP84746	PRLQAASD	TKLQSLEN	TKVQCSTN	AVMQSVGA	TTVQSKDT	VRLQAGTA	TVLQNNEL	TVLQALQS	SQFQSKLT	IKLQSKRT	SFLQSGIV	PRLQAASDTKLQSLENTKVQCSTNAVMQSVGATTVQSKDTVRLQAGTATVLQNNELTVLQALQSSQFQSKLTIKLQSKRTSFLQSGIV
VIPR	QBQ01836	PRLQAASD	TKLQSLEN	TKVQCSTN	AVMQSVGA	TTVQSKDT	VRLQAGTA	TVLQNNEL	TVLQALQS	SQFQSKLT	IKLQSKRT	SFLQSGIV	PRLQAASDTKLQSLENTKVQCSTNAVMQSVGATTVQSKDTVRLQAGTATVLQNNELTVLQALQSSQFQSKLTIKLQSKRTSFLQSGIV
VIPR	QCQ29073	PRLQASAD	TKVQGLEN	YKLQSQIV	TTLQAVGS	ALPQSKDS	VRLQAGSN	VKLQNNEI	SVLQATLS	AAMQSKLT	VVMQSGVR	GVLQSGLV	PRLQASADTKVQGLENYKLQSQIVTTLQAVGSALPQSKDSVRLQAGSNVKLQNNEISVLQATLSAAMQSKLTVVMQSGVRGVLQSGLV
VIPR	QDH43722	PRLQAASD	TKLQSLEN	TKVQCSTN	AVMQSVGA	TTVQSKDT	VRLQAGTA	TVLQNNEL	TVLQALQS	SQFQSKLT	IKLQSKRT	SFLQSGIV	PRLQAASDTKLQSLENTKVQCSTNAVMQSVGATTVQSKDTVRLQAGTATVLQNNELTVLQALQSSQFQSKLTIKLQSKRTSFLQSGIV
VIPR	QDP16204	PRLQASAD	TKVQGLEN	YKLQSQIV	TTLQAVGS	ALPQSKDS	VRLQAGSN	VKLQNNEI	SVLQATLS	AAMQSKLT	VVMQSGVR	GVLQSGLV	PRLQASADTKVQGLENYKLQSQIVTTLQAVGSALPQSKDSVRLQAGSNVKLQNNEISVLQATLSAAMQSKLTVVMQSGVRGVLQSGLV
VIPR	QDP16215	PRLQASAD	TKVQGLEN	YKLQSQIV	TTLQAVGS	ALPQSKDS	VRLQAGSN	VKLQNNEI	SVLQATLS	AAMQSKLT	VVMQSGVR	GVLQSGLV	PRLQASADTKVQGLENYKLQSQIVTTLQAVGSALPQSKDSVRLQAGSNVKLQNNEISVLQATLSAAMQSKLTVVMQSGVRGVLQSGLV
VIPR	QEG03736	PRLQAASD	TKLQSLEN	TKVQCSTN	AVMQSVGA	TTVQSKDT	VRLQAGTA	TVLQNNEL	TVLQALQS	SQFQSKLT	IKLQSKRT	SFLQSGIV	PRLQAASDTKLQSLENTKVQCSTNAVMQSVGATTVQSKDTVRLQAGTATVLQNNELTVLQALQSSQFQSKLTIKLQSKRTSFLQSGIV
VIPR	QEG03753	PRLQAASD	TKLQSLEN	TKVQCSTN	AVMQSVGA	TTVQSKDT	VRLQAGTA	TVLQNNEL	TVLQALQS	SQFQSKLT	IKLQSKRT	SFLQSGIV	PRLQAASDTKLQSLENTKVQCSTNAVMQSVGATTVQSKDTVRLQAGTATVLQNNELTVLQALQSSQFQSKLTIKLQSKRTSFLQSGIV
VIPR	QEG03763	PRLQAASD	TKLQSLEN	TKVQCSTN	AVMQSVGA	TTVQSKDT	VRLQAGTA	TVLQNNEL	TVLQALQS	SQFQSKLT	IKLQSKRT	SFLQSGIV	PRLQAASDTKLQSLENTKVQCSTNAVMQSVGATTVQSKDTVRLQAGTATVLQNNELTVLQALQSSQFQSKLTIKLQSKRTSFLQSGIV
VIPR	QEG03773	PRLQAASD	TKLQSLEN	TKVQCSTN	AVMQSVGA	TTVQSKDT	VRLQAGTA	TVLQNNEL	TVLQALQS	SQFQSKLT	IKLQSKRT	SFLQSGIV	PRLQAASDTKLQSLENTKVQCSTNAVMQSVGATTVQSKDTVRLQAGTATVLQNNELTVLQALQSSQFQSKLTIKLQSKRTSFLQSGIV
VIPR	QEG03790	PRLQAASD	TKLQSLEN	TKVQCSTN	AVMQSVGA	TTVQSKDT	VRLQAGTA	TVLQNNEL	TVLQALQS	SQFQSKLT	IKLQSKRT	SFLQSGIV	PRLQAASDTKLQSLENTKVQCSTNAVMQSVGATTVQSKDTVRLQAGTATVLQNNELTVLQALQSSQFQSKLTIKLQSKRTSFLQSGIV
VIPR	QEG03800	PRLQAASD	TKLQSLEN	TKVQCSTN	AVMQSVGA	TTVQSKDT	VRLQAGTA	TVLQNNEL	TVLQALQS	SQFQSKLT	IKLQSKRT	SFLQSGIV	PRLQAASDTKLQSLENTKVQCSTNAVMQSVGATTVQSKDTVRLQAGTATVLQNNELTVLQALQSSQFQSKLTIKLQSKRTSFLQSGIV
VIPR	QEG03810	PRLQAASD	TKLQSLEN	TKVQCSTN	AVMQSVGA	TTVQSKDT	VRLQAGTA	TVLQNNEL	TVLQALQS	XXXXXXXX	IKLQSKRT	SFLQSGIV	PRLQAASDTKLQSLENTKVQCSTNAVMQSVGATTVQSKDTVRLQAGTATVLQNNELTVLQALQSXXXXXXXXIKLQSKRTSFLQSGIV
VIPR	QEY10622	PRLQAASD	TKLQSLEN	TRVQCSTN	AVMQSVGA	TTVQSKDT	VRLQAGTA	TVLQNNEL	TVLQALQS	SQFQSKLT	IKLQSKRT	SFLQSGIV	PRLQAASDTKLQSLENTRVQCSTNAVMQSVGATTVQSKDTVRLQAGTATVLQNNELTVLQALQSSQFQSKLTIKLQSKRTSFLQSGIV
VIPR	QEY10630	PRLQAASD	TKLQSLEN	TRVQCSTN	AVMQSVGA	TTVQSKDT	VRLQAGTA	TVLQNNEL	TVLQALQS	SQFQSKLT	IKLQSKRI	SFLQSGIV	PRLQAASDTKLQSLENTRVQCSTNAVMQSVGATTVQSKDTVRLQAGTATVLQNNELTVLQALQSSQFQSKLTIKLQSKRISFLQSGIV
VIPR	QEY10638	PRLQAASD	TKLQSLEN	TRVQCSTN	AVMQSVGA	TTVQSKDT	VRLQAGTA	TVLQNNEL	TVLQALQS	SQFQSKLT	IKLQSKRT	SFLQSGIV	PRLQAASDTKLQSLENTRVQCSTNAVMQSVGATTVQSKDTVRLQAGTATVLQNNELTVLQALQSSQFQSKLTIKLQSKRTSFLQSGIV
VIPR	QEY10646	PRLQAASD	TKLQSLEN	TRVQCSTN	AVMQSVGA	TTVQSKDT	VRLQAGTA	TVLQNNEL	TVLQALQS	SQFQSKLT	IKLQSKRT	SFLQSGIV	PRLQAASDTKLQSLENTRVQCSTNAVMQSVGATTVQSKDTVRLQAGTATVLQNNELTVLQALQSSQFQSKLTIKLQSKRTSFLQSGIV
VIPR	QEY10654	PRLQAASD	TKLQSLEN	TRVQCSTN	AVMQSVGA	TTVQSKDT	VRLQAGTA	TVLQNNEL	TVLQALQS	SQFQSKLT	IKLQSKRT	SFLQSGIV	PRLQAASDTKLQSLENTRVQCSTNAVMQSVGATTVQSKDTVRLQAGTATVLQNNELTVLQALQSSQFQSKLTIKLQSKRTSFLQSGIV
VIPR	QEY10662	PRLQAASD	TKLQSLEN	TRVQCSTN	AVMQSVGA	TTVQSKDT	VRLQAGTA	TVLQNNEL	TVLQALQS	SQFQSKLT	IKLQSKRT	SFLQSGIV	PRLQAASDTKLQSLENTRVQCSTNAVMQSVGATTVQSKDTVRLQAGTATVLQNNELTVLQALQSSQFQSKLTIKLQSKRTSFLQSGIV
VIPR	QGA70691	PRLQGAND	TKVQGLEN	YKLQSQIV	TTLQAVGS	PMLHSQDT	VRLQAGSN	VKLQNNEI	TVLQSALT	ASVQSKLT	VVMQSGVK	SVLQSGLV	PRLQGANDTKVQGLENYKLQSQIVTTLQAVGSPMLHSQDTVRLQAGSNVKLQNNEITVLQSALTASVQSKLTVVMQSGVKSVLQSGLV
VIPR	QGA70701	PRLQGAND	TKVQGLEN	YKLQSQIV	TTLQAVGS	PMLHSQDT	VRLQAGSN	VKLQNNEI	TVLQSALT	ASVQSKLT	VVMQSGVK	SVLQSGLV	PRLQGANDTKVQGLENYKLQSQIVTTLQAVGSPMLHSQDTVRLQAGSNVKLQNNEITVLQSALTASVQSKLTVVMQSGVKSVLQSGLV
VIPR	QGV13494	PRLQASAD	TKVQGLEN	YKLQSQIV	TTLQAVGS	ALPQSKDS	VRLQAGSN	VKLQNNEI	SVLQATLS	AAMQSKLT	VVMQSGVR	GVLQSGLV	PRLQASADTKVQGLENYKLQSQIVTTLQAVGSALPQSKDSVRLQAGSNVKLQNNEISVLQATLSAAMQSKLTVVMQSGVRGVLQSGLV
VIPR	QGW51896	PRLQASAD	TKVQGLEN	YKLQSQIV	TTLQAVGS	ALPQSKDS	VRLQAGSN	VKLQNNEI	SVLQATLS	AAMQSKLT	VVMQSGVR	GVLQSGLV	PRLQASADTKVQGLENYKLQSQIVTTLQAVGSALPQSKDSVRLQAGSNVKLQNNEISVLQATLSAAMQSKLTVVMQSGVRGVLQSGLV
VIPR	QGW51907	PRLQASAD	TKVQGLEN	YKLQSQIV	TTLQAVGS	ALPQSKDS	VRLQAGSN	VKLQNNEI	SVLQATLS	AAMQSKLT	VVMQSGVR	GVLQSGLV	PRLQASADTKVQGLENYKLQSQIVTTLQAVGSALPQSKDSVRLQAGSNVKLQNNEISVLQATLSAAMQSKLTVVMQSGVRGVLQSGLV
VIPR	QGW51918	PRLQASAD	TKVQGLEN	YKLQSQIV	TTLQAVGS	ALPQSKDS	VRLQAGSN	VKLQNNEI	SVLQATLS	AAMQSKLT	VVMQSGVR	GVLQSGLV	PRLQASADTKVQGLENYKLQSQIVTTLQAVGSALPQSKDSVRLQAGSNVKLQNNEISVLQATLSAAMQSKLTVVMQSGVRGVLQSGLV
VIPR	QHA24677	PRLQATND	VKVQGLEN	YKLQSQIV	TTLQAVGS	TFPQSKDT	VRLQAGAN	VKLQNNEI	SVLQATLT	ATVQSKLT	VVMQSGVK	SVLQSGLV	PRLQATNDVKVQGLENYKLQSQIVTTLQAVGSTFPQSKDTVRLQAGANVKLQNNEISVLQATLTATVQSKLTVVMQSGVKSVLQSGLV
VIPR	QHA24686	PRLQAIND	TKIQGLEN	YKLQSQIV	TTLQAVGS	TIPQSKDS	VRLQAGSN	VTLQNNEI	SVLQATLS	ASVQSKLT	VVMQSGVK	SVLQSGLV	PRLQAINDTKIQGLENYKLQSQIVTTLQAVGSTIPQSKDSVRLQAGSNVTLQNNEISVLQATLSASVQSKLTVVMQSGVKSVLQSGLV
VIPR	QHD43415	PKLQSSQA	TRLQSLEN	ATLQAENV	TVLQAVGA	PMLQSADA	VRLQAGNA	VKLQNNEL	ATLQAIAS	ATVQSKMS	VTFQSAVK	AVLQSGFR	PKLQSSQATRLQSLENATLQAENVTVLQAVGAPMLQSADAVRLQAGNAVKLQNNELATLQAIASATVQSKMSVTFQSAVKAVLQSGFR
VIPR	QHN73794	PKLQSSQA	TRLQSLEN	ATLQAENV	TVLQAVGA	PMLQSADA	VRLQAGNA	VKLQNNEL	ATLQAIAS	ATVQSKMS	VTFQSAVK	AVLQSGFR	PKLQSSQATRLQSLENATLQAENVTVLQAVGAPMLQSADAVRLQAGNAVKLQNNELATLQAIASATVQSKMSVTFQSAVKAVLQSGFR
VIPR	QHN73809	PKLQSSQA	TRLQSLEN	ATLQAENV	TVLQAVGA	PMLQSADA	VRLQAGNA	VKLQNNEL	ATLQAIAS	ATVQSKMS	VTFQSAVK	AVLQSGFR	PKLQSSQATRLQSLENATLQAENVTVLQAVGAPMLQSADAVRLQAGNAVKLQNNELATLQAIASATVQSKMSVTFQSAVKAVLQSGFR
VIPR	QHO60603	PKLQSSQA	TRLQSLEN	ATLQAENV	TVLQAVGA	PMLQSADA	VRLQAGNA	VKLQNNEL	ATLQAIAS	ATVQSKMS	VTFQSAVK	AVLQSGFR	PKLQSSQATRLQSLENATLQAENVTVLQAVGAPMLQSADAVRLQAGNAVKLQNNELATLQAIASATVQSKMSVTFQSAVKAVLQSGFR
VIPR	QHO62106	PKLQSSQA	TRLQSLEN	ATLQAENV	TVLQAVGA	PMLQSADA	VRLQAGNA	VKLQNNEL	ATLQAIAS	ATVQSKMS	VTFQSAVK	AVLQSGFR	PKLQSSQATRLQSLENATLQAENVTVLQAVGAPMLQSADAVRLQAGNAVKLQNNELATLQAIASATVQSKMSVTFQSAVKAVLQSGFR
VIPR	QHO62111	PKLQSSQA	TRLQSLEN	ATLQAENV	TVLQAVGA	PMLQSADA	VRLQAGNA	VKLQNNEL	ATLQAIAS	ATVQSKMS	VTFQSAVK	AVLQSGFR	PKLQSSQATRLQSLENATLQAENVTVLQAVGAPMLQSADAVRLQAGNAVKLQNNELATLQAIASATVQSKMSVTFQSAVKAVLQSGFR
VIPR	QHO62876	PKLQSSQA	TRLQSLEN	ATLQAENV	TVLQAVGA	PMLQSADA	VRLQAGNA	VKLQNNEL	ATLQAIAS	ATVQSKMS	VTFQSAVK	AVLQSGFR	PKLQSSQATRLQSLENATLQAENVTVLQAVGAPMLQSADAVRLQAGNAVKLQNNELATLQAIASATVQSKMSVTFQSAVKAVLQSGFR
VIPR	QHQ71962	PKLQSSQA	TRLQSLEN	ATLQAENV	TVLQAVGA	PMLQSADA	VRLQAGNA	VKLQNNEL	ATLQAIAS	ATVQSKMS	VTFQSAVK	AVLQSGFR	PKLQSSQATRLQSLENATLQAENVTVLQAVGAPMLQSADAVRLQAGNAVKLQNNELATLQAIASATVQSKMSVTFQSAVKAVLQSGFR
VIPR	QHQ71972	PKLQSSQA	TRLQSLEN	ATLQAENV	TVLQAVGA	PMLQSADA	VRLQAGNA	VKLQNNEL	ATLQAIAS	ATVQSKMS	VTFQSAVK	AVLQSGFR	PKLQSSQATRLQSLENATLQAENVTVLQAVGAPMLQSADAVRLQAGNAVKLQNNELATLQAIASATVQSKMSVTFQSAVKAVLQSGFR
VIPR	QHQ82463	PKLQSSQA	TRLQSLEN	ATLQAENV	TVLQAVGA	PMLQSADA	VRLQAGNA	VKLQNNEL	ATLQAIAS	ATVQSKMS	VTFQSAVK	AVLQSGFR	PKLQSSQATRLQSLENATLQAENVTVLQAVGAPMLQSADAVRLQAGNAVKLQNNELATLQAIASATVQSKMSVTFQSAVKAVLQSGFR
VIPR	QHR63249	PKLQSSQA	TRLQSLEN	ATLQAENV	TVLQAVGA	PMLQSADA	VRLQAGNA	VKLQNNEL	ATLQAIAS	ATVQSKMS	VTFQSAVK	AVLQSGFR	PKLQSSQATRLQSLENATLQAENVTVLQAVGAPMLQSADAVRLQAGNAVKLQNNELATLQAIASATVQSKMSVTFQSAVKAVLQSGFR
VIPR	QHR63259	PKLQSSQA	TRLQSLEN	ATLQAENV	TVLQAVGA	PMLQSADA	VRLQAGNA	VKLQNNEL	ATLQAIAS	ATVQSKMS	VTFQSAVK	AVLQSGFR	PKLQSSQATRLQSLENATLQAENVTVLQAVGAPMLQSADAVRLQAGNAVKLQNNELATLQAIASATVQSKMSVTFQSAVKAVLQSGFR
VIPR	QHR63269	PKLQSSQA	TRLQSLEN	ATLQAENV	TVLQAVGA	PMLQSADA	VRLQAGNA	VKLQNNEL	ATLQAIAS	ATVQSKMS	VTFQSAVK	AVLQSGFR	PKLQSSQATRLQSLENATLQAENVTVLQAVGAPMLQSADAVRLQAGNAVKLQNNELATLQAIASATVQSKMSVTFQSAVKAVLQSGFR
VIPR	QHR63279	PKLQSSQA	TRLQSLEN	ATLQAENV	TVLQAVGA	PMLQSADA	VRLQAGNA	VKLQNNEL	ATLQAIAS	ATVQSKMS	VTFQSAVK	AVLQSGFR	PKLQSSQATRLQSLENATLQAENVTVLQAVGAPMLQSADAVRLQAGNAVKLQNNELATLQAIASATVQSKMSVTFQSAVKAVLQSGFR
VIPR	QHR63289	PKLQSSQA	TRLQSLEN	ATLQAENV	TVLQAVGA	PMLQSADA	VRLQAGNA	VKLQNNEL	ATLQAIAS	ATVQSKMS	VTFQSAVK	AVLQSGFR	PKLQSSQATRLQSLENATLQAENVTVLQAVGAPMLQSADAVRLQAGNAVKLQNNELATLQAIASATVQSKMSVTFQSAVKAVLQSGFR
VIPR	QHR84448	PKLQSSQA	TRLQSLEN	ATLQAENV	TVLQAVGA	PMLQSADA	VRLQAGNA	VKLQNNEL	ATLQAIAS	ATVQSKMS	VTFQSAVK	AVLQSGFR	PKLQSSQATRLQSLENATLQAENVTVLQAVGAPMLQSADAVRLQAGNAVKLQNNELATLQAIASATVQSKMSVTFQSAVKAVLQSGFR
VIPR	QHS34545	PKLQSSQA	TRLQSLEN	ATLQAENV	TVLQAVGA	PMLQSADA	VRLQAGNA	VKLQNNEL	ATLQAIAS	ATVQSKMS	VTFQSAVK	AVLQSGFR	PKLQSSQATRLQSLENATLQAENVTVLQAVGAPMLQSADAVRLQAGNAVKLQNNELATLQAIASATVQSKMSVTFQSAVKAVLQSGFR
VIPR	QHU36823	PKLQSSQA	TRLQSLEN	ATLQAENV	TVLQAVGA	PMLQSADA	VRLQAGNA	VKLQNNEL	ATLQAIAS	ATVQSKMS	VTFQSAVK	AVLQSGFR	PKLQSSQATRLQSLENATLQAENVTVLQAVGAPMLQSADAVRLQAGNAVKLQNNELATLQAIASATVQSKMSVTFQSAVKAVLQSGFR
VIPR	QHU36833	PKLQSSQA	TRLQSLEN	ATLQAENV	TVLQAVGA	PMLQSADA	VRLQAGNA	VKLQNNEL	ATLQAIAS	ATVQSKMS	VTFQSAVK	AVLQSGFR	PKLQSSQATRLQSLENATLQAENVTVLQAVGAPMLQSADAVRLQAGNAVKLQNNELATLQAIASATVQSKMSVTFQSAVKAVLQSGFR
VIPR	QHU36843	PKLQSSQA	TRLQSLEN	ATLQAENV	TVLQAVGA	PMLQSADA	VRLQAGNA	VKLQNNEL	ATLQAIAS	ATVQSKMS	VTFQSAVK	AVLQSGFR	PKLQSSQATRLQSLENATLQAENVTVLQAVGAPMLQSADAVRLQAGNAVKLQNNELATLQAIASATVQSKMSVTFQSAVKAVLQSGFR
VIPR	QHU36853	PKLQSSQA	TRLQSLEN	ATLQAENV	TVLQAVGA	PMLQSADA	VRLQAGNA	VKLQNNEL	ATLQAIAS	ATVQSKMS	VTFQSAVK	AVLQSGFR	PKLQSSQATRLQSLENATLQAENVTVLQAVGAPMLQSADAVRLQAGNAVKLQNNELATLQAIASATVQSKMSVTFQSAVKAVLQSGFR
VIPR	QHU36863	PKLQSSQA	TRLQSLEN	ATLQAENV	TVLQAVGA	PMLQSADA	VRLQAGNA	VKLQNNEL	ATLQAIAS	ATVQSKMS	VTFQSAVK	AVLQSGFR	PKLQSSQATRLQSLENATLQAENVTVLQAVGAPMLQSADAVRLQAGNAVKLQNNELATLQAIASATVQSKMSVTFQSAVKAVLQSGFR
VIPR	QHU79193	PKLQSSQA	TRLQSLEN	ATLQAENV	TVLQAVGA	PMLQSADA	VRLQAGNA	VKLQNNEL	ATLQAIAS	ATVQSKMS	VTFQSAVK	AVLQSGFR	PKLQSSQATRLQSLENATLQAENVTVLQAVGAPMLQSADAVRLQAGNAVKLQNNELATLQAIASATVQSKMSVTFQSAVKAVLQSGFR
VIPR	QHU79203	PKLQSSQA	TRLQSLEN	ATLQAENV	TVLQAVGA	PMLQSADA	VRLQAGNA	VKLQNNEL	ATLQAIAS	ATVQSKMS	VTFQSAVK	AVLQSGFR	PKLQSSQATRLQSLENATLQAENVTVLQAVGAPMLQSADAVRLQAGNAVKLQNNELATLQAIASATVQSKMSVTFQSAVKAVLQSGFR
VIPR	QHW06038	PKLQSSQA	TRLQSLEN	ATLQAENV	TVLQAVGA	PMLQSADA	VRLQAGNA	VKLQNNEL	ATLQAIAS	ATVQSKMS	VTFQSAVK	AVLQSGFR	PKLQSSQATRLQSLENATLQAENVTVLQAVGAPMLQSADAVRLQAGNAVKLQNNELATLQAIASATVQSKMSVTFQSAVKAVLQSGFR
VIPR	QHW06048	PKLQSSQA	TRLQSLEN	ATLQAENV	TVLQAVGA	PMLQSADA	VRLQAGNA	VKLQNNEL	ATLQAIAS	ATVQSKMS	VTFQSAVK	AVLQSGFR	PKLQSSQATRLQSLENATLQAENVTVLQAVGAPMLQSADAVRLQAGNAVKLQNNELATLQAIASATVQSKMSVTFQSAVKAVLQSGFR
VIPR	QHW06058	PKLQSSQA	TRLQSLEN	ATLQAENV	TVLQAVGA	PMLQSADA	VRLQAGNA	VKLQNNEL	ATLQAIAS	ATVQSKMS	VTFQSAVK	AVLQSGFR	PKLQSSQATRLQSLENATLQAENVTVLQAVGAPMLQSADAVRLQAGNAVKLQNNELATLQAIASATVQSKMSVTFQSAVKAVLQSGFR
VIPR	QHZ00357	PKLQSSQA	TRLQSLEN	ATLQAENV	TVLQAVGA	PMLQSADA	VRLQAGNA	VKLQNNEL	ATLQAIAS	ATVQSKMS	VTFQSAVK	AVLQSGFR	PKLQSSQATRLQSLENATLQAENVTVLQAVGAPMLQSADAVRLQAGNAVKLQNNELATLQAIASATVQSKMSVTFQSAVKAVLQSGFR
VIPR	QHZ00378	PKLQSSQA	TRLQSLEN	ATLQAENV	TVLQAVGA	PMLQSADA	VRLQAGNA	VKLQNNEL	ATLQAIAS	ATVQSKMS	VTFQSAVK	AVLQSGFR	PKLQSSQATRLQSLENATLQAENVTVLQAVGAPMLQSADAVRLQAGNAVKLQNNELATLQAIASATVQSKMSVTFQSAVKAVLQSGFR
VIPR	QHZ00388	PKLQSSQA	TRLQSLEN	ATLQAENV	TVLQAVGA	PMLQSADA	VRLQAGNA	VKLQNNEL	ATLQAIAS	ATVQSKMS	VTFQSAVK	AVLQSGFR	PKLQSSQATRLQSLENATLQAENVTVLQAVGAPMLQSADAVRLQAGNAVKLQNNELATLQAIASATVQSKMSVTFQSAVKAVLQSGFR
VIPR	QHZ00398	PKLQSSQA	TRLQSLEN	ATLQAENV	TVLQAVGA	PMLQSADA	VRLQAGNA	VKLQNNEL	ATLQAIAS	ATVQSKMS	VTFQSAVK	AVLQSGFR	PKLQSSQATRLQSLENATLQAENVTVLQAVGAPMLQSADAVRLQAGNAVKLQNNELATLQAIASATVQSKMSVTFQSAVKAVLQSGFR
VIPR	QHZ87581	PKLQSSQA	TRLQSLEN	ATLQAENV	TVLQAVGA	PMLQSADA	VRLQAGNA	VKLQNNEL	ATLQAIAS	ATVQSKMS	VTFQSAVK	AVLQSGFR	PKLQSSQATRLQSLENATLQAENVTVLQAVGAPMLQSADAVRLQAGNAVKLQNNELATLQAIASATVQSKMSVTFQSAVKAVLQSGFR
VIPR	QHZ87591	PKLQSSQA	TRLQSLEN	ATLQAENV	TVLQAVGA	PMLQSADA	VRLQAGNA	VKLQNNEL	ATLQAIAS	ATVQSKMS	VTFQSAVK	AVLQSGFR	PKLQSSQATRLQSLENATLQAENVTVLQAVGAPMLQSADAVRLQAGNAVKLQNNELATLQAIASATVQSKMSVTFQSAVKAVLQSGFR
VIPR	QIA20042	PKLQSSQA	TRLQSLEN	ATLQAENV	TVLQAVGA	PMLQSADA	VRLQAGNA	VKLQNNEL	ATLQAIAS	ATVQSKMS	VTFQSAVK	AVLQSGFR	PKLQSSQATRLQSLENATLQAENVTVLQAVGAPMLQSADAVRLQAGNAVKLQNNELATLQAIASATVQSKMSVTFQSAVKAVLQSGFR
VIPR	QIA98553	PKLQSSQA	TRLQSLEN	ATLQAENV	TVLQAVGA	PMLQSADA	VRLQAGNA	VKLQNNEL	ATLQAIAS	ATVQSKMS	VTFQSAVK	AVLQSGFR	PKLQSSQATRLQSLENATLQAENVTVLQAVGAPMLQSADAVRLQAGNAVKLQNNELATLQAIASATVQSKMSVTFQSAVKAVLQSGFR
VIPR	QIA98582	PKLQSSQA	TRLQSLEN	ATLQAENV	TVLQAVGA	PMLQSADA	VRLQAGNA	VKLQNNEL	ATLQAIAS	ATVQSKMS	VTFQSAVK	AVLQSGFR	PKLQSSQATRLQSLENATLQAENVTVLQAVGAPMLQSADAVRLQAGNAVKLQNNELATLQAIASATVQSKMSVTFQSAVKAVLQSGFR
VIPR	QIA98595	PKLQSSQA	TRLQSLEN	ATLQAENV	TVLQAVGA	PMLQSADA	VRLQAGNA	VKLQNNEL	ATLQAIAS	ATVQSKMS	VTFQSAVK	AVLQSGFR	PKLQSSQATRLQSLENATLQAENVTVLQAVGAPMLQSADAVRLQAGNAVKLQNNELATLQAIASATVQSKMSVTFQSAVKAVLQSGFR
VIPR	QIA98605	PKLQSSQA	TRLQSLEN	ATLQAENV	TVLQAVGA	PMLQSADA	VRLQAGNA	VKLQNNEL	ATLQAIAS	ATVQSKMS	VTFQSAVK	AVLQSGFR	PKLQSSQATRLQSLENATLQAENVTVLQAVGAPMLQSADAVRLQAGNAVKLQNNELATLQAIASATVQSKMSVTFQSAVKAVLQSGFR
VIPR	QIB84672	PKLQSSQA	TRLQSLEN	ATLQAENV	TVLQAVGA	PMLQSADA	VRLQAGNA	VKLQNNEL	ATLQAIAS	ATVQSKMS	VTFQSAVK	AVLQSGFR	PKLQSSQATRLQSLENATLQAENVTVLQAVGAPMLQSADAVRLQAGNAVKLQNNELATLQAIASATVQSKMSVTFQSAVKAVLQSGFR
VIPR	QIC53203	PKLQSSQA	TRLQSLEN	ATLQAENV	TVLQAVGA	PMLQSADA	VRLQAGNA	VKLQNNEL	ATLQAIAS	ATVQSKMS	VTFQSAVK	AVLQSGFR	PKLQSSQATRLQSLENATLQAENVTVLQAVGAPMLQSADAVRLQAGNAVKLQNNELATLQAIASATVQSKMSVTFQSAVKAVLQSGFR
VIPR	QIC53222	PKLQSSQA	TRLQSLEN	ATLQAENV	TVLQAVGA	PMLQSADA	VRLQAGNA	VKLQNNEL	ATLQAIAS	ATVQSKMS	VTFQSAVK	AVLQSGFR	PKLQSSQATRLQSLENATLQAENVTVLQAVGAPMLQSADAVRLQAGNAVKLQNNELATLQAIASATVQSKMSVTFQSAVKAVLQSGFR
VIPR	QID21047	PKLQSSQA	TRLQSLEN	ATLQAENV	TVLQAVGA	PMLQSADA	VRLQAGNA	VKLQNNEL	ATLQAIAS	ATVQSKMS	VTFQSAVK	AVLQSGFR	PKLQSSQATRLQSLENATLQAENVTVLQAVGAPMLQSADAVRLQAGNAVKLQNNELATLQAIASATVQSKMSVTFQSAVKAVLQSGFR
VIPR	QID21057	PKLQSSQA	TRLQSLEN	ATLQAENV	TVLQAVGA	PMLQSADA	VRLQAGNA	VKLQNNEL	ATLQAIAS	ATVQSKMS	VTFQSAVK	AVLQSGFR	PKLQSSQATRLQSLENATLQAENVTVLQAVGAPMLQSADAVRLQAGNAVKLQNNELATLQAIASATVQSKMSVTFQSAVKAVLQSGFR
VIPR	QID21067	PKLQSSQA	TRLQSLEN	ATLQAENV	TVLQAVGA	PMLQSADA	VRLQAGNA	VKLQNNEL	ATLQAIAS	ATVQSKMS	VTFQSAVK	AVLQSGFR	PKLQSSQATRLQSLENATLQAENVTVLQAVGAPMLQSADAVRLQAGNAVKLQNNELATLQAIASATVQSKMSVTFQSAVKAVLQSGFR
VIPR	QID98793	PKLQSSQA	TRLQSLEN	ATLQAENV	TVLQAVGA	PMLQSADA	VRLQAGNA	VKLQNNEL	ATLQAIAS	ATVQSKMS	VTFQSAVK	AVLQSGFR	PKLQSSQATRLQSLENATLQAENVTVLQAVGAPMLQSADAVRLQAGNAVKLQNNELATLQAIASATVQSKMSVTFQSAVKAVLQSGFR
VIPR	QIE07450	PKLQSSQA	TRLQSLEN	ATLQAENV	TVLQAVGA	PMLQSADA	VRLQAGNA	VKLQNNEL	ATLQAIAS	ATVQSKMS	VTFQSAVK	AVLQSGFR	PKLQSSQATRLQSLENATLQAENVTVLQAVGAPMLQSADAVRLQAGNAVKLQNNELATLQAIASATVQSKMSVTFQSAVKAVLQSGFR
VIPR	QIE07460	PKLQSSQA	IRLQSLEN	ATLQAENV	TVLQAVGA	PMLQSADA	VRLQAGNA	VKLQNNEL	ATLQAIAS	ATVQSKMS	VTFQSAVK	AVLQSGFR	PKLQSSQAIRLQSLENATLQAENVTVLQAVGAPMLQSADAVRLQAGNAVKLQNNELATLQAIASATVQSKMSVTFQSAVKAVLQSGFR
VIPR	QIE07470	PKLQSSQA	TRLQSLEN	ATLQAENV	TVLQAVGA	PMLQSADA	VRLQAGNA	VKLQNNEL	ATLQAIAS	ATVQSKMS	VTFQSAVK	AVLQSGFR	PKLQSSQATRLQSLENATLQAENVTVLQAVGAPMLQSADAVRLQAGNAVKLQNNELATLQAIASATVQSKMSVTFQSAVKAVLQSGFR
VIPR	QIE07480	PKLQSSQA	TRLQSLEN	ATLQAENV	TVLQAVGA	PMLQSADA	VRLQAGNA	VKLQNNEL	ATLQAIAS	ATVQSKMS	VTFQSAVK	AVLQSGFR	PKLQSSQATRLQSLENATLQAENVTVLQAVGAPMLQSADAVRLQAGNAVKLQNNELATLQAIASATVQSKMSVTFQSAVKAVLQSGFR
VIPR	QIG55993	PKLQSSQA	TRLQSLEN	ATLQAENV	TVLQAVGA	PMLQSADA	VRLQAGNA	VKLQNNEL	ATLQAIAS	ATVQSKMS	VTFQSAVK	AVLQSGFR	PKLQSSQATRLQSLENATLQAENVTVLQAVGAPMLQSADAVRLQAGNAVKLQNNELATLQAIASATVQSKMSVTFQSAVKAVLQSGFR
VIPR	QIH45022	PKLQSSQA	TRLQSLEN	ATLQAENV	TVLQAVGA	PMLQSADA	VRLQAGNA	VKLQNNEL	ATLQAIAS	ATVQSKMS	VTFQSAVK	AVLQSGFR	PKLQSSQATRLQSLENATLQAENVTVLQAVGAPMLQSADAVRLQAGNAVKLQNNELATLQAIASATVQSKMSVTFQSAVKAVLQSGFR
VIPR	QIH45032	PKLQSSQA	TRLQSLEN	ATLQAENV	TVLQAVGA	PMLQSADA	VRLQAGNA	VKLQNNEL	ATLQAIAS	ATVQSKMS	VTFQSAVK	AVLQSGFR	PKLQSSQATRLQSLENATLQAENVTVLQAVGAPMLQSADAVRLQAGNAVKLQNNELATLQAIASATVQSKMSVTFQSAVKAVLQSGFR
VIPR	QIH45042	PKLQSSQA	TRLQSLEN	ATLQAENV	TVLQAVGA	PMLQSADA	VRLQAGNA	VKLQNNEL	ATLQAIAS	ATVQSKMS	VTFQSAVK	AVLQSGFR	PKLQSSQATRLQSLENATLQAENVTVLQAVGAPMLQSADAVRLQAGNAVKLQNNELATLQAIASATVQSKMSVTFQSAVKAVLQSGFR
VIPR	QIH45052	PKLQSSQA	TRLQSLEN	ATLQAENV	TVLQAVGA	PMLQSADA	VRLQAGNA	VKLQNNEL	ATLQAIAS	ATVQSKMS	VTFQSAVK	AVLQSGFR	PKLQSSQATRLQSLENATLQAENVTVLQAVGAPMLQSADAVRLQAGNAVKLQNNELATLQAIASATVQSKMSVTFQSAVKAVLQSGFR
VIPR	QIH55220	PKLQSSQA	TRLQSLEN	ATLQAENV	TVLQAVGA	PMLQSADA	VRLQAGNA	VKLQNNEL	ATLQAIAS	ATVQSKMS	VTFQSAVK	AVLQSGFR	PKLQSSQATRLQSLENATLQAENVTVLQAVGAPMLQSADAVRLQAGNAVKLQNNELATLQAIASATVQSKMSVTFQSAVKAVLQSGFR
VIPR	QII57165	PKLQSSQA	TRLQSLEN	ATLQAENV	TVLQAVGA	PMLQSADA	VRLQAGNA	VKLQNNEL	ATLQAIAS	ATVQSKMS	VTFQSAVK	AVLQSGFR	PKLQSSQATRLQSLENATLQAENVTVLQAVGAPMLQSADAVRLQAGNAVKLQNNELATLQAIASATVQSKMSVTFQSAVKAVLQSGFR
VIPR	QII57167	PKLQSSQA	TRLQSLEN	ATLQAENV	TVLQAVGA	PMLQSADA	VRLQAGNA	VKLQNNEL	ATLQAIAS	ATVQSKMS	VTFQSAVK	AVLQSGFR	PKLQSSQATRLQSLENATLQAENVTVLQAVGAPMLQSADAVRLQAGNAVKLQNNELATLQAIASATVQSKMSVTFQSAVKAVLQSGFR
VIPR	QII57177	PKLQSSQA	TRLQSLEN	ATLQAENV	TVLQAVGA	PMLQSADA	VRLQAGNA	VKLQNNEL	ATLQAIAS	ATVQSKMS	VTFQSAVK	AVLQSGFR	PKLQSSQATRLQSLENATLQAENVTVLQAVGAPMLQSADAVRLQAGNAVKLQNNELATLQAIASATVQSKMSVTFQSAVKAVLQSGFR
VIPR	QII57187	PKLQSSQA	TRLQSLEN	ATLQAENV	TVLQAVGA	PMLQSADA	VRLQAGNA	VKLQNNEL	ATLQAIAS	ATVQSKMS	VTFQSAVK	AVLQSGFR	PKLQSSQATRLQSLENATLQAENVTVLQAVGAPMLQSADAVRLQAGNAVKLQNNELATLQAIASATVQSKMSVTFQSAVKAVLQSGFR
VIPR	QII57197	PKLQSSQA	TRLQSLEN	ATLQAENV	TVLQAVGA	PMLQSADA	VRLQAGNA	VKLQNNEL	ATLQAIAS	ATVQSKMS	VTFQSAVK	AVLQSGFR	PKLQSSQATRLQSLENATLQAENVTVLQAVGAPMLQSADAVRLQAGNAVKLQNNELATLQAIASATVQSKMSVTFQSAVKAVLQSGFR
VIPR	QII57207	PKLQSSQA	TRLQSLEN	ATLQAENV	TVLQAVGA	PMLQSADA	VRLQAGNA	VKLQNNEL	ATLQAIAS	ATVQSKMS	VTFQSAVK	AVLQSGFR	PKLQSSQATRLQSLENATLQAENVTVLQAVGAPMLQSADAVRLQAGNAVKLQNNELATLQAIASATVQSKMSVTFQSAVKAVLQSGFR
VIPR	QII57217	PKLQSSQA	TRLQSLEN	ATLQAENV	TVLQAVGA	PMLQSADA	VRLQAGNA	VKLQNNEL	ATLQAIAS	ATVQSKMS	VTFQSAVK	AVLQSGFR	PKLQSSQATRLQSLENATLQAENVTVLQAVGAPMLQSADAVRLQAGNAVKLQNNELATLQAIASATVQSKMSVTFQSAVKAVLQSGFR
VIPR	QII57227	PKLQSSQA	TRLQSLEN	ATLQAENV	TVLQAVGA	PMLQSADA	VRLQAGNA	VKLQNNEL	ATLQAIAS	ATVQSKMS	VTFQSAVK	AVLQSGFR	PKLQSSQATRLQSLENATLQAENVTVLQAVGAPMLQSADAVRLQAGNAVKLQNNELATLQAIASATVQSKMSVTFQSAVKAVLQSGFR
VIPR	QII57237	PKLQSSQA	TRLQSLEN	ATLQAENV	TVLQAVGA	PMLQSADA	VRLQAGNA	VKLQNNEL	ATLQAIAS	ATVQSKMS	VTFQSAVK	AVLQSGFR	PKLQSSQATRLQSLENATLQAENVTVLQAVGAPMLQSADAVRLQAGNAVKLQNNELATLQAIASATVQSKMSVTFQSAVKAVLQSGFR
VIPR	QII57247	PKLQSSQA	TRLQSLEN	ATLQAENV	TVLQAVGA	PMLQSADA	VRLQAGNA	VKLQNNEL	ATLQAIAS	ATVQSKMS	VTFQSAVK	AVLQSGFR	PKLQSSQATRLQSLENATLQAENVTVLQAVGAPMLQSADAVRLQAGNAVKLQNNELATLQAIASATVQSKMSVTFQSAVKAVLQSGFR
VIPR	QII57257	PKLQSSQA	TRLQSLEN	ATLQAENV	TVLQAVGA	PMLQSADA	VRLQAGNA	VKLQNNEL	ATLQAIAS	ATVQSKMS	VTFQSAVK	AVLQSGFR	PKLQSSQATRLQSLENATLQAENVTVLQAVGAPMLQSADAVRLQAGNAVKLQNNELATLQAIASATVQSKMSVTFQSAVKAVLQSGFR
VIPR	QII57267	PKLQSSQA	TRLQSLEN	ATLQAENV	TVLQAVGA	PMLQSADA	VRLQAGNA	VKLQNNEL	ATLQAIAS	ATVQSKMS	VTFQSAVK	AVLQSGFR	PKLQSSQATRLQSLENATLQAENVTVLQAVGAPMLQSADAVRLQAGNAVKLQNNELATLQAIASATVQSKMSVTFQSAVKAVLQSGFR
VIPR	QII57277	PKLQSSQA	TRLQSLEN	ATLQAENV	TVLQAVGA	PMLQSADA	VRLQAGNA	VKLQNNEL	ATLQAIAS	ATVQSKMS	VTFQSAVK	AVLQSGFR	PKLQSSQATRLQSLENATLQAENVTVLQAVGAPMLQSADAVRLQAGNAVKLQNNELATLQAIASATVQSKMSVTFQSAVKAVLQSGFR
VIPR	QII57287	PKLQSSQA	TRLQSLEN	ATLQAENV	TVLQAVGA	PMLQSADA	VRLQAGNA	VKLQNNEL	ATLQAIAS	ATVQSKMS	VTFQSAVK	AVLQSGFR	PKLQSSQATRLQSLENATLQAENVTVLQAVGAPMLQSADAVRLQAGNAVKLQNNELATLQAIASATVQSKMSVTFQSAVKAVLQSGFR
VIPR	QII57297	PKLQSSQA	TRLQSLEN	ATLQAENV	TVLQAVGA	PMLQSADA	VRLQAGNA	VKLQNNEL	ATLQAIAS	ATVQSKMS	VTFQSAVK	AVLQSGFR	PKLQSSQATRLQSLENATLQAENVTVLQAVGAPMLQSADAVRLQAGNAVKLQNNELATLQAIASATVQSKMSVTFQSAVKAVLQSGFR
VIPR	QII57307	PKLQSSQA	TRLQSLEN	ATLQAENV	TVLQAVGA	PMLQSADA	VRLQAGNA	VKLQNNEL	ATLQAIAS	ATVQSKMS	VTFQSAVK	AVLQSGFR	PKLQSSQATRLQSLENATLQAENVTVLQAVGAPMLQSADAVRLQAGNAVKLQNNELATLQAIASATVQSKMSVTFQSAVKAVLQSGFR
VIPR	QII57317	PKLQSSQA	TRLQSLEN	ATLQAENV	TVLQAVGA	PMLQSADA	VRLQAGNA	VKLQNNEL	ATLQAIAS	ATVQSKMS	VTFQSAVK	AVLQSGFR	PKLQSSQATRLQSLENATLQAENVTVLQAVGAPMLQSADAVRLQAGNAVKLQNNELATLQAIASATVQSKMSVTFQSAVKAVLQSGFR
VIPR	QII57327	PKLQSSQA	TRLQSLEN	ATLQAENV	TVLQAVGA	PMLQSADA	VRLQAGNA	VKLQNNEL	ATLQAIAS	ATVQSKMS	VTFQSAVK	AVLQSGFR	PKLQSSQATRLQSLENATLQAENVTVLQAVGAPMLQSADAVRLQAGNAVKLQNNELATLQAIASATVQSKMSVTFQSAVKAVLQSGFR
VIPR	QII57337	PKLQSSQA	TRLQSLEN	ATLQAENV	TVLQAVGA	PMLQSADA	VRLQAGNA	VKLQNNEL	ATLQAIAS	ATVQSKMS	VTFQSAVK	AVLQSGFR	PKLQSSQATRLQSLENATLQAENVTVLQAVGAPMLQSADAVRLQAGNAVKLQNNELATLQAIASATVQSKMSVTFQSAVKAVLQSGFR
VIPR	QII87780	PKLQSSQA	TRLQSLEN	ATLQAENV	TVLQAVGA	PMLQSADA	VRLQAGNA	VKLQNNEL	ATLQAIAS	ATVQSKMS	VTFQSAVK	AVLQSGFR	PKLQSSQATRLQSLENATLQAENVTVLQAVGAPMLQSADAVRLQAGNAVKLQNNELATLQAIASATVQSKMSVTFQSAVKAVLQSGFR
VIPR	QII87792	PKLQSSQA	TRLQSLEN	ATLQAENV	TVLQAVGA	PMLQSADA	VRLQAGNA	VKLQNNEL	ATLQAIAS	ATVQSKMS	VTFQSAVK	AVLQSGFR	PKLQSSQATRLQSLENATLQAENVTVLQAVGAPMLQSADAVRLQAGNAVKLQNNELATLQAIASATVQSKMSVTFQSAVKAVLQSGFR
VIPR	QII87804	PKLQSSQA	TRLQSLEN	ATLQAENV	TVLQAVGA	PMLQSADA	VRLQAGNA	VKLQNNEL	ATLQAIAS	ATVQSKMS	VTFQSAVK	AVLQSGFR	PKLQSSQATRLQSLENATLQAENVTVLQAVGAPMLQSADAVRLQAGNAVKLQNNELATLQAIASATVQSKMSVTFQSAVKAVLQSGFR
VIPR	QII87816	PKLQSSQA	TRLQSLEN	ATLQAENV	TVLQAVGA	PMLQSADA	VRLQAGNA	VKLQNNEL	ATLQAIAS	ATVQSKMS	VTFQSAVK	AVLQSGFR	PKLQSSQATRLQSLENATLQAENVTVLQAVGAPMLQSADAVRLQAGNAVKLQNNELATLQAIASATVQSKMSVTFQSAVKAVLQSGFR
VIPR	QIJ96462	PKLQSSQA	TRLQSLEN	ATLQAENV	TVLQAVGA	PMLQSADA	VRLQAGNA	VKLQNNEL	ATLQAIAS	ATVQSKMS	VTFQSAVK	AVLQSGFR	PKLQSSQATRLQSLENATLQAENVTVLQAVGAPMLQSADAVRLQAGNAVKLQNNELATLQAIASATVQSKMSVTFQSAVKAVLQSGFR
VIPR	QIJ96472	PKLQSSQA	TRLQSLEN	ATLQAENV	TVLQAVGA	PMLQSADA	VRLQAGNA	VKLQNNEL	ATLQAIAS	ATVQSKMS	VTFQSAVK	AVLQSGFR	PKLQSSQATRLQSLENATLQAENVTVLQAVGAPMLQSADAVRLQAGNAVKLQNNELATLQAIASATVQSKMSVTFQSAVKAVLQSGFR
VIPR	QIJ96482	PKLQSSQA	TRLQSLEN	ATLQAENV	TVLQAVGA	PMLQSADA	VRLQAGNA	VKLQNNEL	ATLQAIAS	ATVQSKMS	VTFQSAVK	AVLQSGFR	PKLQSSQATRLQSLENATLQAENVTVLQAVGAPMLQSADAVRLQAGNAVKLQNNELATLQAIASATVQSKMSVTFQSAVKAVLQSGFR
VIPR	QIJ96492	PKLQSSQA	TRLQSLEN	ATLQAENV	TVLQAVGA	PMLQSADA	VRLQAGNA	VKLQNNEL	ATLQAIAS	ATVQSKMS	VTFQSAVK	AVLQSGFR	PKLQSSQATRLQSLENATLQAENVTVLQAVGAPMLQSADAVRLQAGNAVKLQNNELATLQAIASATVQSKMSVTFQSAVKAVLQSGFR
VIPR	QIJ96502	PKLQSSQA	TRLQSLEN	ATLQAENV	TVLQAVGA	PMLQSADA	VRLQAGNA	VKLQNNEL	ATLQAIAS	ATVQSKMS	VTFQSAVK	AVLQSGFR	PKLQSSQATRLQSLENATLQAENVTVLQAVGAPMLQSADAVRLQAGNAVKLQNNELATLQAIASATVQSKMSVTFQSAVKAVLQSGFR
VIPR	QIJ96512	PKLQSSQA	TRLQSLEN	ATLQAENV	TVLQAVGA	PMLQSADA	VRLQAGNA	VKLQNNEL	ATLQAIAS	ATVQSKMS	VTFQSAVK	AVLQSGFR	PKLQSSQATRLQSLENATLQAENVTVLQAVGAPMLQSADAVRLQAGNAVKLQNNELATLQAIASATVQSKMSVTFQSAVKAVLQSGFR
VIPR	QIJ96522	PKLQSSQA	TRLQSLEN	ATLQAENV	TVLQAVGA	PMLQSADA	VRLQAGNA	VKLQNNEL	ATLQAIAS	ATVQSKMS	VTFQSAVK	AVLQSGFR	PKLQSSQATRLQSLENATLQAENVTVLQAVGAPMLQSADAVRLQAGNAVKLQNNELATLQAIASATVQSKMSVTFQSAVKAVLQSGFR
VIPR	QIK02943	PKLQSSQA	TRLQSLEN	ATLQAENV	TVLQAVGA	PMLQSADA	VRLQAGNA	VKLQNNEL	ATLQAIAS	ATVQSKMS	VTFQSAVK	AVLQSGFR	PKLQSSQATRLQSLENATLQAENVTVLQAVGAPMLQSADAVRLQAGNAVKLQNNELATLQAIASATVQSKMSVTFQSAVKAVLQSGFR
VIPR	QIK02953	PKLQSSQA	TRLQSLEN	ATLQAENV	TVLQAVGA	PMLQSADA	VRLQAGNA	VKLQNNEL	ATLQAIAS	ATVQSKMS	VTFQSAVK	AVLQSGFR	PKLQSSQATRLQSLENATLQAENVTVLQAVGAPMLQSADAVRLQAGNAVKLQNNELATLQAIASATVQSKMSVTFQSAVKAVLQSGFR
VIPR	QIK02963	PKLQSSQA	TRLQSLEN	ATLQAENV	TVLQAVGA	PMLQSADA	VRLQAGNA	VKLQNNEL	ATLQAIAS	ATVQSKMS	VTFQSAVK	AVLQSGFR	PKLQSSQATRLQSLENATLQAENVTVLQAVGAPMLQSADAVRLQAGNAVKLQNNELATLQAIASATVQSKMSVTFQSAVKAVLQSGFR
VIPR	QIK50416	PKLQSSQA	TRLQSLEN	ATLQAENV	TVLQAVGA	PMLQSADA	VRLQAGNA	VKLQNNEL	ATLQAIAS	ATVQSKMS	VTFQSAVK	AVLQSGFR	PKLQSSQATRLQSLENATLQAENVTVLQAVGAPMLQSADAVRLQAGNAVKLQNNELATLQAIASATVQSKMSVTFQSAVKAVLQSGFR
VIPR	QIK50426	PKLQSSQA	TRLQSLEN	ATLQAENV	TVLQAVGA	PMLQSADA	VRLQAGNA	VKLQNNEL	ATLQAIAS	ATVQSKMS	VTFQSAVK	AVLQSGFR	PKLQSSQATRLQSLENATLQAENVTVLQAVGAPMLQSADAVRLQAGNAVKLQNNELATLQAIASATVQSKMSVTFQSAVKAVLQSGFR
VIPR	QIK50437	PKLQSSQA	TRLQSLEN	ATLQAENV	TVLQAVGA	PMLQSADA	VRLQAGNA	VKLQNNEL	ATLQAIAS	ATVQSKMS	VTFQSAVK	AVLQSGFR	PKLQSSQATRLQSLENATLQAENVTVLQAVGAPMLQSADAVRLQAGNAVKLQNNELATLQAIASATVQSKMSVTFQSAVKAVLQSGFR
VIPR	QIK50447	PKLQSSQA	TRLQSLEN	ATLQAENV	TVLQAVGA	PMLQSADA	VRLQAGNA	VKLQNNEL	ATLQAIAS	ATVQSKMS	VTFQSAVK	AVLQSGFR	PKLQSSQATRLQSLENATLQAENVTVLQAVGAPMLQSADAVRLQAGNAVKLQNNELATLQAIASATVQSKMSVTFQSAVKAVLQSGFR
VIPR	YP_001039952	PRLQATND	VKVQGLEN	YKLQSQIV	TTLQAVGS	TVPQSKDT	VRLQAGAN	VKLQNNEI	SVLQATLT	ATVQSKLT	VVMQSGVK	SVLQSGLV	PRLQATNDVKVQGLENYKLQSQIVTTLQAVGSTVPQSKDTVRLQAGANVKLQNNEISVLQATLTATVQSKLTVVMQSGVKSVLQSGLV
VIPR	YP_001039961	PRLQAIND	TKIQGLEN	YKLQSQIV	TTLQAVGS	TIPQSKDS	VRLQAGSN	VTLQNNEI	SVLQATLS	ASVQSKLT	VVMQSGVK	SVLQSGLV	PRLQAINDTKIQGLENYKLQSQIVTTLQAVGSTIPQSKDSVRLQAGSNVTLQNNEISVLQATLSASVQSKLTVVMQSGVKSVLQSGLV
VIPR	YP_001039970	PQLQAKQD	VKLQSLEN	PKMQSEVT	ATLQSVGT	INLQARDE	VRLHAGSA	VKLQNNEL	SVLQAVAS	STIQSNMT	VKLQGKFQ	AALQAGLT	PQLQAKQDVKLQSLENPKMQSEVTATLQSVGTINLQARDEVRLHAGSAVKLQNNELSVLQAVASSTIQSNMTVKLQGKFQAALQAGLT
VIPR	YP_003029844	PRLQAAAD	TRLQSLEN	PRLQCTTN	AVMQSVGA	SQFQSKDT	VRLQAGTA	VVLQNNEL	TVLHALQS	SQIQSRLT	VKLQSKRT	SFLQSGIV	PRLQAAADTRLQSLENPRLQCTTNAVMQSVGASQFQSKDTVRLQAGTAVVLQNNELTVLHALQSSQIQSRLTVKLQSKRTSFLQSGIV
RefSeq	YP_005454239	PRLQAASD	TKLQSLEN	SKLQCTTN	AVMQSVGA	AFVQSKDT	VRLQAGTA	AVLQNNEL	TVLQALQS	SQIQSKLT	VKLQSKRS	SFLQSGIV	PRLQAASDTKLQSLENSKLQCTTNAVMQSVGAAFVQSKDTVRLQAGTAAVLQNNELTVLQALQSSQIQSKLTVKLQSKRSSFLQSGIV
RefSeq	YP_009047202	PRLQASAD	TKVQGLEN	YKLQSQIV	TTLQAVGS	ALPQSKDS	VRLQAGSN	VKLQNNEI	SVLQATLS	AAMQSKLT	VVMQSGVR	GVLQSGLV	PRLQASADTKVQGLENYKLQSQIVTTLQAVGSALPQSKDSVRLQAGSNVKLQNNEISVLQATLSAAMQSKLTVVMQSGVRGVLQSGLV
VIPR	YP_009072438	PRLQSSSE	TKLQGLEN	IRLQATEI	VTLQAVGA	PVLHAADD	VRLQAGKP	TKLQNNEL	AILQAVSN	SNVQSKMS	VTLQSTVR	AVLQSGIR	PRLQSSSETKLQGLENIRLQATEIVTLQAVGAPVLHAADDVRLQAGKPTKLQNNELAILQAVSNSNVQSKMSVTLQSTVRAVLQSGIR
VIPR	YP_009113022	PRLQAASD	TQLQSLEN	SKLQCVTN	AVMQSVGA	ATLQSKDT	VRLQAGHA	TVMQNNEL	TVLQALQS	SQIQSKLT	VKLQSKRT	SFLQSGIA	PRLQAASDTQLQSLENSKLQCVTNAVMQSVGAATLQSKDTVRLQAGHATVMQNNELTVLQALQSSQIQSKLTVKLQSKRTSFLQSGIA
RefSeq	YP_173236	PKMQATND	TTLQSLEN	PRLHCTTN	AVMQSVGA	VAVQSKDL	IRLQAGVA	AVMQNNEL	TVLQALQS	SQIQSKLT	VKLQSKTK	SFLQSGIV	PKMQATNDTTLQSLENPRLHCTTNAVMQSVGAVAVQSKDLIRLQAGVAAVMQNNELTVLQALQSSQIQSKLTVKLQSKTKSFLQSGIV
VIPR	YP_209229	PRLQAAAD	TRLQSLEN	PRLQCTTN	AVMQSVGA	SQFQSKDT	VRLQAGTA	VVLQNNEL	TVLQALQS	SQIQSRLT	VKLQSKRT	SFLQSGIV	PRLQAAADTRLQSLENPRLQCTTNAVMQSVGASQFQSKDTVRLQAGTAVVLQNNELTVLQALQSSQIQSRLTVKLQSKRTSFLQSGIV
