# Supplementary material for: Host-specific sensing of coronaviruses and picornaviruses by the CARD8 inflammasome
Source: PLoS Biol. 2023 Jun 8;21(6):e3002144. doi: 10.1371/journal.pbio.3002144 (PMC10249858; doi:10.1371/journal.pbio.3002144)
Supplement: S2 Table — (XLSX) [file pbio.3002144.s021.xlsx]

## Sheet: S2 Table
S2 Table. Betacoronaviral polyproteins with unique 8mer 3CL cleavage site concatenations
					Sampled polyprotein cleavage sites
Source	NCBI Accession ID	UniProtKB Accession ID	Organism	Strain-Name	NSP15/16	NSP14/15	NSP13/14	NSP12/13	NSP10/12	NSP9/10	NSP8/9	NSP7/8	NSP6/7	NSP5/6	NSP4/5	Concatenated8mers
RefSeq	YP_009047202		Middle East respiratory syndrome-related coronavirus		PRLQASAD	TKVQGLEN	YKLQSQIV	TTLQAVGS	ALPQSKDS	VRLQAGSN	VKLQNNEI	SVLQATLS	AAMQSKLT	VVMQSGVR	GVLQSGLV	PRLQASADTKVQGLENYKLQSQIVTTLQAVGSALPQSKDSVRLQAGSNVKLQNNEISVLQATLSAAMQSKLTVVMQSGVRGVLQSGLV
ViPR	AIV41966	A0A0K0L8N9	Human coronavirus OC43		PRLQAASD	TKLQSLEN	TKVQCSTN	AVMQSVGA	TTVQSKDT	VRLQAGTA	TVLQNNEL	TVLQALQS	SQFQSKLT	IKLQSKRT	SFLQSGIV	PRLQAASDTKLQSLENTKVQCSTNAVMQSVGATTVQSKDTVRLQAGTATVLQNNELTVLQALQSSQFQSKLTIKLQSKRTSFLQSGIV
ViPR	NP_828849		SARS coronavirus	Tor2	PKLQASQA	TRLQSLEN	ATLQAENV	TVLQAVGA	PLMQSADA	VRLQAGNA	VKLQNNEL	ATLQAIAS	ATVQSKMS	VTFQGKFK	AVLQSGFR	PKLQASQATRLQSLENATLQAENVTVLQAVGAPLMQSADAVRLQAGNAVKLQNNELATLQAIASATVQSKMSVTFQGKFKAVLQSGFR
ViPR	QIK02963	A0A6G7SLW8	Severe acute respiratory syndrome coronavirus 2		PKLQSSQA	TRLQSLEN	ATLQAENV	TVLQAVGA	PMLQSADA	VRLQAGNA	VKLQNNEL	ATLQAIAS	ATVQSKMS	VTFQSAVK	AVLQSGFR	PKLQSSQATRLQSLENATLQAENVTVLQAVGAPMLQSADAVRLQAGNAVKLQNNELATLQAIASATVQSKMSVTFQSAVKAVLQSGFR
ViPR	NP_150073		Bovine coronavirus		PRLQAASD	TKLQSLEN	TRVQCSTN	AVMQSVGA	TTVQSKDT	VRLQAGTA	TVLQNNEL	TVLQALQS	SQFQSKLT	IKLQSKRT	SFLQSGIV	PRLQAASDTKLQSLENTRVQCSTNAVMQSVGATTVQSKDTVRLQAGTATVLQNNELTVLQALQSSQFQSKLTIKLQSKRTSFLQSGIV
ViPR	ABF65835	Q19QX2	Severe acute respiratory syndrome-related coronavirus		PKLQASQA	TRLQSLEN	ATLQAENV	TVLQAVGV	PLMQSADA	VRLQAGNA	VKLQNNEL	ATLQAIAS	ATVQSKMS	VTFQGKFK	AVLQSGFR	PKLQASQATRLQSLENATLQAENVTVLQAVGVPLMQSADAVRLQAGNAVKLQNNELATLQAIASATVQSKMSVTFQGKFKAVLQSGFR
RefSeq	YP_173236		Human coronavirus HKU1		PKMQATND	TTLQSLEN	PRLHCTTN	AVMQSVGA	VAVQSKDL	IRLQAGVA	AVMQNNEL	TVLQALQS	SQIQSKLT	VKLQSKTK	SFLQSGIV	PKMQATNDTTLQSLENPRLHCTTNAVMQSVGAVAVQSKDLIRLQAGVAAVMQNNELTVLQALQSSQIQSKLTVKLQSKTKSFLQSGIV
ViPR	ATO98118	A0A2D1PX17	Bat SARS-like coronavirus		PKLQASQA	TRLQSLEN	ATLQAENV	TVLQAVGA	PMMQSADA	VRLQAGNA	VKLQNNEL	ATLQAIAS	ATVQSKMS	VTFQGKFK	AVLQSGFR	PKLQASQATRLQSLENATLQAENVTVLQAVGAPMMQSADAVRLQAGNAVKLQNNELATLQAIASATVQSKMSVTFQGKFKAVLQSGFR
ViPR	ALA49461	A0A0U2GL35	Middle East respiratory syndrome-related coronavirus		PRLQASAD	TKVQGLEN	YKLQSQIV	TTLQAVGS	ALPQSKDS	VRLQAGSN	VKLQNNEI	SVLQATLS	AAIQSKLT	VVMQSGVR	GVLQSGLV	PRLQASADTKVQGLENYKLQSQIVTTLQAVGSALPQSKDSVRLQAGSNVKLQNNEISVLQATLSAAIQSKLTVVMQSGVRGVLQSGLV
ViPR	ADE34754	D5HJT3	Bat SARS coronavirus HKU3	HKU3-7	PKLQASQA	TKLQSLEN	ATLQAENV	TVLQAVGA	PMMQSADA	VRLQAGNA	VKLQNNEL	ATLQAIAS	ATVQSKMS	VTFQGKFK	AVLQSGFR	PKLQASQATKLQSLENATLQAENVTVLQAVGAPMMQSADAVRLQAGNAVKLQNNELATLQAIASATVQSKMSVTFQGKFKAVLQSGFR
ViPR	AYR18667	A0A3G3NH79	Betacoronavirus sp.		PRLQAASD	TQLQSLEN	SKLQCVTN	AVMQSVGA	ATLQSKDT	VRLQAGHA	TVMQNNEL	TVLQALQS	SQIQSKLT	VKLQSKRT	SFLQSGIA	PRLQAASDTQLQSLENSKLQCVTNAVMQSVGAATLQSKDTVRLQAGHATVMQNNELTVLQALQSSQIQSKLTVKLQSKRTSFLQSGIA
ViPR	AVZ61096	A0A2R4STR7	Bovine coronavirus		PRLQAASD	TKLQSLEN	TRVQCSTN	AVMQSVGA	TTVQSKDT	VRLQAGTA	TVLQNNEL	TVLQALQS	SQFQSKLT	IKLQSKRI	SFLQSGIV	PRLQAASDTKLQSLENTRVQCSTNAVMQSVGATTVQSKDTVRLQAGTATVLQNNELTVLQALQSSQFQSKLTIKLQSKRISFLQSGIV
ViPR	ABN10874	P0C6W4	Bat coronavirus HKU5	HKU5-1	PRLQAIND	TKIQGLEN	YKLQSQIV	TTLQAVGS	TIPQSKDS	VRLQAGSN	VTLQNNEI	SVLQATLS	ASVQSKLT	VVMQSGVK	SVLQSGLV	PRLQAINDTKIQGLENYKLQSQIVTTLQAVGSTIPQSKDSVRLQAGSNVTLQNNEISVLQATLSASVQSKLTVVMQSGVKSVLQSGLV
ViPR	AGT17724	S5Y9X8	Murine coronavirus		PRLQAAAD	TRLQSLEN	PRLQCTTN	AVLQSVGA	SQFQSKDT	VRLQAGTA	VVLQNNEL	TVLQALQS	SQIQSRLT	VKLQSKRT	SFLQSGIV	PRLQAAADTRLQSLENPRLQCTTNAVLQSVGASQFQSKDTVRLQAGTAVVLQNNELTVLQALQSSQIQSRLTVKLQSKRTSFLQSGIV
RefSeq	YP_005454239		Rabbit coronavirus HKU14		PRLQAASD	TKLQSLEN	SKLQCTTN	AVMQSVGA	AFVQSKDT	VRLQAGTA	AVLQNNEL	TVLQALQS	SQIQSKLT	VKLQSKRS	SFLQSGIV	PRLQAASDTKLQSLENSKLQCTTNAVMQSVGAAFVQSKDTVRLQAGTAAVLQNNELTVLQALQSSQIQSKLTVKLQSKRSSFLQSGIV
ViPR	ARB07436		Human coronavirus HKU1		PKMQATSD	TMLQSLEN	SRLHCTTN	AVMQSVGA	VAVQSKDL	IRLQAGVA	AVMQNNEL	TVLQALQS	SQIQSKLT	VKLQSKTK	SFLQSGIV	PKMQATSDTMLQSLENSRLHCTTNAVMQSVGAVAVQSKDLIRLQAGVAAVMQNNELTVLQALQSSQIQSKLTVKLQSKTKSFLQSGIV
ViPR	ABN10865	A0A1V0E0X7	Bat coronavirus HKU4	HKU4-4	PRLQATND	VKVQGLEN	YKLQSQIV	TTLQAVGS	TVPQSKDT	VRLQAGAN	VKLQNNEI	SVLQATLT	ATVQSKLT	VVMQSGVK	SVLQSGLV	PRLQATNDVKVQGLENYKLQSQIVTTLQAVGSTVPQSKDTVRLQAGANVKLQNNEISVLQATLTATVQSKLTVVMQSGVKSVLQSGLV
ViPR	AFO11514	A3EXC0	Murine coronavirus		PRLQAAAD	TRLQSLEN	PRLQCTTN	AVMQSVGA	SQFQSKDT	VRLQAGTA	VVLQNNEL	TVLQALQS	SQIQSRLT	VKLQSKRT	SFLQSGIV	PRLQAAADTRLQSLENPRLQCTTNAVMQSVGASQFQSKDTVRLQAGTAVVLQNNELTVLQALQSSQIQSRLTVKLQSKRTSFLQSGIV
ViPR	ABP87986	I7B5G2	Equine coronavirus		PRLQAASD	TKLQSLEN	SKLQCTTN	AVMQSVGA	TTVQSKDT	VRLQAGTA	TVLQNNEL	TVLQALQS	SQFQSKLT	IKLQSKRT	SFLQSGIV	PRLQAASDTKLQSLENSKLQCTTNAVMQSVGATTVQSKDTVRLQAGTATVLQNNELTVLQALQSSQFQSKLTIKLQSKRTSFLQSGIV
ViPR	BBM61004	A8R4C0	Bovine coronavirus		PRLQAAFD	TKLQSLEN	TRVQCSTN	AVMQSVGA	TTVQSKDT	VRLQAGTA	TVLQNNEL	TVLQALQS	SQFQSKLT	IKLQSKRT	SFLQSGIV	PRLQAAFDTKLQSLENTRVQCSTNAVMQSVGATTVQSKDTVRLQAGTATVLQNNELTVLQALQSSQFQSKLTIKLQSKRTSFLQSGIV
ViPR	AFG25768	A0A679DXU5	Rat coronavirus		PRLQAAAD	TRLQSLEN	PRLQCTTN	AVMQSVGA	SQFQSKDT	VRLQAGTA	VVLQNNEL	TVLHALQS	SQIQSRLT	VKLQSKRT	SFLQSGIV	PRLQAAADTRLQSLENPRLQCTTNAVMQSVGASQFQSKDTVRLQAGTAVVLQNNELTVLHALQSSQIQSRLTVKLQSKRTSFLQSGIV
ViPR	AJC98133	I1TMI0	Human coronavirus OC43		PRLQAASD	TKLQSLEN	TKVQCSTN	AVMQSVGA	TTVQSKDT	VRLQAGTA	TVLQNNEL	TVLQALQS	SQFQSKLT	IKLQSKHT	SFLQSGIV	PRLQAASDTKLQSLENTKVQCSTNAVMQSVGATTVQSKDTVRLQAGTATVLQNNELTVLQALQSSQFQSKLTIKLQSKHTSFLQSGIV
ViPR	ABN10926	A0A0B4UDM6	Bat coronavirus HKU9	HKU9-3	PQLQAKQD	VKLQSLEN	PKMQADVT	ATLQSVGT	INLQARDD	VRLHAGSA	VKLQNNEL	SVLQAVAS	STIQSNMT	VKLQGKFQ	AALQAGLA	PQLQAKQDVKLQSLENPKMQADVTATLQSVGTINLQARDDVRLHAGSAVKLQNNELSVLQAVASSTIQSNMTVKLQGKFQAALQAGLA
ViPR	ABN10918	A3EXI1	Bat coronavirus HKU9	HKU9-2	PQLQSKQD	VKLQSLEN	PKLQSEVT	ATLQSVGT	VNLQAKDE	VRLHAGSA	VKLQNNEL	TVLQAVAS	STVQSNMT	VKLQGKVQ	AALQAGLT	PQLQSKQDVKLQSLENPKLQSEVTATLQSVGTVNLQAKDEVRLHAGSAVKLQNNELTVLQAVASSTVQSNMTVKLQGKVQAALQAGLT
ViPR	ABN10910	A3EXH3	Bat coronavirus HKU9	HKU9-1	PQLQAKQD	VKLQSLEN	PKMQSEVT	ATLQSVGT	INLQARDE	VRLHAGSA	VKLQNNEL	SVLQAVAS	STIQSNMT	VKLQGKFQ	AALQAGLT	PQLQAKQDVKLQSLENPKMQSEVTATLQSVGTINLQARDEVRLHAGSAVKLQNNELSVLQAVASSTIQSNMTVKLQGKFQAALQAGLT
RefSeq	YP_009072438	P0C6W5	Bat Hp-betacoronavirus Zhejiang2013	Bat Hp-betacoronavirus/Zhejiang2013	PRLQSSSE	TKLQGLEN	IRLQATEI	VTLQAVGA	PVLHAADD	VRLQAGKP	TKLQNNEL	AILQAVSN	SNVQSKMS	VTLQSTVR	AVLQSGIR	PRLQSSSETKLQGLENIRLQATEIVTLQAVGAPVLHAADDVRLQAGKPTKLQNNELAILQAVSNSNVQSKMSVTLQSTVRAVLQSGIR
ViPR	AVV64331	A0A2H4Z093	Porcine hemagglutinating encephalomyelitis virus		PRLQAASD	TKLQSLEN	TKVQCSTN	AVMQSVGA	TTFQSKDT	VRLQAGTA	TVLQNNEL	TVLQALQS	SQFQSKLT	IKLQSKRT	SFLQSGIV	PRLQAASDTKLQSLENTKVQCSTNAVMQSVGATTFQSKDTVRLQAGTATVLQNNELTVLQALQSSQFQSKLTIKLQSKRTSFLQSGIV
ViPR	QGA70691	A0A5Q0TVQ2	Erinaceus hedgehog coronavirus HKU31		PRLQGAND	TKVQGLEN	YKLQSQIV	TTLQAVGS	PMLHSQDT	VRLQAGSN	VKLQNNEI	TVLQSALT	ASVQSKLT	VVMQSGVK	SVLQSGLV	PRLQGANDTKVQGLENYKLQSQIVTTLQAVGSPMLHSQDTVRLQAGSNVKLQNNEITVLQSALTASVQSKLTVVMQSGVKSVLQSGLV
ViPR	AIA62289	A0A0U1WHG8	Severe acute respiratory syndrome-related coronavirus	BtRf-BetaCoV/HeB2013	PKLQASQA	TRLQSLEN	ATLQAENV	TILQAVGA	PMMQSADA	VRLQAGNA	VKLQNNEL	ATLQAIAS	ATVQSKMS	VTFQGKFK	AVLQSGFR	PKLQASQATRLQSLENATLQAENVTILQAVGAPMMQSADAVRLQAGNAVKLQNNELATLQAIASATVQSKMSVTFQGKFKAVLQSGFR
ViPR	ALK02468	A0A0U2PVL2	unclassified Sarbecovirus	SARS-like coronavirus WIV16	PKLQASQA	TRLQSLEN	ATLQAENV	TVLQAVGA	PMMQSADA	VRLQAGNA	VKLQNNEL	ATLQAIAS	ATVQSKMS	VTFQGTFK	AVLQSGFR	PKLQASQATRLQSLENATLQAENVTVLQAVGAPMMQSADAVRLQAGNAVKLQNNELATLQAIASATVQSKMSVTFQGTFKAVLQSGFR
ViPR	BBM61354	A0A679DYG0	Bovine coronavirus		PRLQAASD	TKLQSLEN	TRVQCSTN	AVMQSVGA	TTVQSKDT	VRLQAGTA	TILQNNEL	TVLQALQS	SQFQSKLT	IKLQSKRT	SFLQSGIV	PRLQAASDTKLQSLENTRVQCSTNAVMQSVGATTVQSKDTVRLQAGTATILQNNELTVLQALQSSQFQSKLTIKLQSKRTSFLQSGIV
ViPR	BBM61434	A0A679DYT1	Bovine coronavirus		PRLQATSD	TKLQSLEN	TRVQCSTN	AVMQSVGA	TTVQSKDT	VRLQAGTA	TVLQNNEL	TVLQALQS	SQFQSKLT	IKLQSKRT	SFLQSGIV	PRLQATSDTKLQSLENTRVQCSTNAVMQSVGATTVQSKDTVRLQAGTATVLQNNELTVLQALQSSQFQSKLTIKLQSKRTSFLQSGIV
ViPR	BBM61254	A0A679DY19	Bovine coronavirus		PRLQAASD	TKLQSLEN	TRVQCSTN	AVMQSVGA	TTVQSKDT	VRLQAGTA	TVLQNNEL	TVLQALQS	SQFQSRLT	IKLQSKRT	SFLQSGIV	PRLQAASDTKLQSLENTRVQCSTNAVMQSVGATTVQSKDTVRLQAGTATVLQNNELTVLQALQSSQFQSRLTIKLQSKRTSFLQSGIV
ViPR	AQZ41330	A0A2I2MQG5	Middle East respiratory syndrome-related coronavirus		PRLQASAD	TKVQGLEN	YKLQSQIV	TTLQAVGS	ALPQSKES	VRLQAGSN	VKLQNNEI	SVLQATLS	AAMQSKLT	VVMQSGVR	GVLQSGLV	PRLQASADTKVQGLENYKLQSQIVTTLQAVGSALPQSKESVRLQAGSNVKLQNNEISVLQATLSAAMQSKLTVVMQSGVRGVLQSGLV
ViPR	QEG03810	A0A5B9MRG6	Human coronavirus OC43		PRLQAASD	TKLQSLEN	TKVQCSTN	AVMQSVGA	TTVQSKDT	VRLQAGTA	TVLQNNEL	TVLQALQS	XXXXXXXX	IKLQSKRT	SFLQSGIV	PRLQAASDTKLQSLENTKVQCSTNAVMQSVGATTVQSKDTVRLQAGTATVLQNNELTVLQALQSXXXXXXXXIKLQSKRTSFLQSGIV
ViPR	AVP25405	A0A2P1M5J4	Rousettus bat coronavirus HKU9		PQLQAKQD	VKLQSLEN	SKLQSDVT	ATLQSVGT	INLQAKDE	VRLHAGSA	VKLQNNEL	SVLQAVAS	STIQSNMT	VKLQGKIK	AALQAGLT	PQLQAKQDVKLQSLENSKLQSDVTATLQSVGTINLQAKDEVRLHAGSAVKLQNNELSVLQAVASSTIQSNMTVKLQGKIKAALQAGLT
ViPR	AVP78041	A0A2R3SUX5	Bat SARS-like coronavirus		PKLQSSHA	TKLQSLEN	ATLQAENV	TVLQAVGA	PMMQSADA	VRLQAGNA	VKLQNNEL	ATLQAIAS	ATVQSKMS	VTFQSAVK	AILQSGFR	PKLQSSHATKLQSLENATLQAENVTVLQAVGAPMMQSADAVRLQAGNAVKLQNNELATLQAIASATVQSKMSVTFQSAVKAILQSGFR
ViPR	QIE07460	A0A6G6CWZ5	Severe acute respiratory syndrome coronavirus 2		PKLQSSQA	IRLQSLEN	ATLQAENV	TVLQAVGA	PMLQSADA	VRLQAGNA	VKLQNNEL	ATLQAIAS	ATVQSKMS	VTFQSAVK	AVLQSGFR	PKLQSSQAIRLQSLENATLQAENVTVLQAVGAPMLQSADAVRLQAGNAVKLQNNELATLQAIASATVQSKMSVTFQSAVKAVLQSGFR
ViPR	ANI69887	A0A1L2E0S5	Middle East respiratory syndrome-related coronavirus		PRLQASAD	TKVQGLEN	YKLQSQIV	TTLQAVGS	ALPQSKDS	VRLQAGFN	VKLQNNEI	SVLQATLS	AAMQSKLT	VVMQSGVR	GVLQSGLV	PRLQASADTKVQGLENYKLQSQIVTTLQAVGSALPQSKDSVRLQAGFNVKLQNNEISVLQATLSAAMQSKLTVVMQSGVRGVLQSGLV
ViPR	ALA49945	A0A0U2GPK8	Middle East respiratory syndrome-related coronavirus		PRFQASAD	TKVQGLEN	YKLQSQIV	TTLQAVGS	ALPQSKDS	VRLQAGSN	VKLQNNEI	SVLQATLS	AAMQSKLT	VVMQSGVR	GVLQSGLV	PRFQASADTKVQGLENYKLQSQIVTTLQAVGSALPQSKDSVRLQAGSNVKLQNNEISVLQATLSAAMQSKLTVVMQSGVRGVLQSGLV
ViPR	AFG25758	I1TMH0	Rat coronavirus		PRLQAAAD	AKLQSLEN	PRLQCTTN	AVMQSVGA	SQFQSKDT	VRLQAGTA	VVLQNNEL	TVLHALQS	SQIQSRLT	VKLQSKRT	SFLQSGIV	PRLQAAADAKLQSLENPRLQCTTNAVMQSVGASQFQSKDTVRLQAGTAVVLQNNELTVLHALQSSQIQSRLTVKLQSKRTSFLQSGIV
ViPR	AIA62351	A0A0U1UZ65	Severe acute respiratory syndrome-related coronavirus	BtTp-BetaCoV/GX2012	PRLQAAND	VKVQGLEN	YKLQSQIV	TTLQAVGS	TVPQSKDT	VRLQAGAN	VKLQNNEI	SVLQATLT	ATVQSKLT	VVMQSGVK	SVLQSGLV	PRLQAANDVKVQGLENYKLQSQIVTTLQAVGSTVPQSKDTVRLQAGANVKLQNNEISVLQATLTATVQSKLTVVMQSGVKSVLQSGLV
ViPR	AVP78030	A0A2R3SV02	Bat SARS-like coronavirus		PKLQSSQA	TKLQSLEN	ATLQAENV	TVLQAVGA	PMMQSADA	VRLQAGNA	VKLQNNEL	ATLQAIAS	ATVQSKMS	VTFQSAVK	AVLQSGFR	PKLQSSQATKLQSLENATLQAENVTVLQAVGAPMMQSADAVRLQAGNAVKLQNNELATLQAIASATVQSKMSVTFQSAVKAVLQSGFR
ViPR	AXG21663	A0A345F106	Middle East respiratory syndrome-related coronavirus		PRLQASAD	TKFQGLEN	YKLQSQIV	TTLQAVGS	ALPQSKDS	VRLQAGSN	VKLQNNEI	SVLQATLS	AAMQSKLT	VVMQSGVR	GVLQSGLV	PRLQASADTKFQGLENYKLQSQIVTTLQAVGSALPQSKDSVRLQAGSNVKLQNNEISVLQATLSAAMQSKLTVVMQSGVRGVLQSGLV
ViPR	AIA62319	A0A0U1WHJ0	Severe acute respiratory syndrome-related coronavirus	BtRs-BetaCoV/GX2013	PKLQASQA	TRLQSLEN	ATLQAENV	TVLQAVGA	PMMQSADA	VRLQAGNT	VKLQNNEL	ATLQAIAS	ATVQSKMS	VTFQGKFK	AVLQSGFR	PKLQASQATRLQSLENATLQAENVTVLQAVGAPMMQSADAVRLQAGNTVKLQNNELATLQAIASATVQSKMSVTFQGKFKAVLQSGFR
ViPR	AAA64744	P0C6W9	Bovine coronavirus		LRLQAASD	TKLQSLEN	TRVQCSTN	AVMQSVGA	TTVQSKDT	VRLQAGTA	TALQNNEL	TVLQALQS	SQFQSKLT	IKLQSKRT	SFLQSGIV	LRLQAASDTKLQSLENTRVQCSTNAVMQSVGATTVQSKDTVRLQAGTATALQNNELTVLQALQSSQFQSKLTIKLQSKRTSFLQSGIV
ViPR	AIA62276	A0A0U1WHG0	Severe acute respiratory syndrome-related coronavirus	BtRf-BetaCoV/JL2012	PKLQASQA	TRLQSLEN	ATLQAENV	TILQAVGA	PMMQSADA	VRLQAGNA	VKLQNNEL	ATLQAIAS	ATVQSKMS	VTFQGKFK	AVLQSGFK	PKLQASQATRLQSLENATLQAENVTILQAVGAPMMQSADAVRLQAGNAVKLQNNELATLQAIASATVQSKMSVTFQGKFKAVLQSGFK
ViPR	AYR18596	A0A3G3NHB1	Betacoronavirus sp.		PRLQAASD	AKLQSLEN	SRLHCTTN	AVMQSVGA	AEIQSKDT	VRLQAGVA	AVMQNNEL	TVLQALQS	SQIQSKLT	VKLQSKRT	SFLQSGIV	PRLQAASDAKLQSLENSRLHCTTNAVMQSVGAAEIQSKDTVRLQAGVAAVMQNNELTVLQALQSSQIQSKLTVKLQSKRTSFLQSGIV
ViPR	AAP82978	P0C6X7	SARS coronavirus	Shanghai QXC1	PKLQASQA	TRLQSLEN	ATLQAENV	TVLQAVGA	PLMQSADA	VRLQAGNA	AKLQNNEL	ATLQAIAS	ATVQSKMS	VTFQGKFK	AVLQSGFR	PKLQASQATRLQSLENATLQAENVTVLQAVGAPLMQSADAVRLQAGNAAKLQNNELATLQAIASATVQSKMSVTFQGKFKAVLQSGFR
ViPR	ABN10934	A3EXI9	Bat coronavirus HKU9	HKU9-4	PQLQAKQD	VKLQSLEN	PKMQSEVT	ATLQSVGT	INLQARDE	VRLHAGSA	VKLQNNEF	SVLQAVAS	STIQSNMT	VKLQGKFQ	AALQAGLT	PQLQAKQDVKLQSLENPKMQSEVTATLQSVGTINLQARDEVRLHAGSAVKLQNNEFSVLQAVASSTIQSNMTVKLQGKFQAALQAGLT
ViPR	AIV41780	A0A0K0L886	Human coronavirus OC43		PRLQAASD	TKLQSLEN	TKVQCSTN	AVMQSVGA	TTVQSKDT	VRLQAGNA	TVLQNNEL	TVLQALQS	SQFQSKLT	IKLQSKRT	SFLQSGIV	PRLQAASDTKLQSLENTKVQCSTNAVMQSVGATTVQSKDTVRLQAGNATVLQNNELTVLQALQSSQFQSKLTIKLQSKRTSFLQSGIV
ViPR	BAJ04692	D4QFJ7	Murine hepatitis virus		PRLQAAAD	TRLQSLEN	PRLQCTTN	AVMQSVGA	SQFQSKDT	VRLQAGTA	VVLQNNEL	TVLQALQS	SQIQSRLT	VKLQSSRT	SFLQSGIV	PRLQAAADTRLQSLENPRLQCTTNAVMQSVGASQFQSKDTVRLQAGTAVVLQNNELTVLQALQSSQIQSRLTVKLQSSRTSFLQSGIV
ViPR	AUM60023	A0A2I6PIY0	Middle East respiratory syndrome-related coronavirus		PRLQASND	TKVQGLEN	YKLQSQIV	TTLQAVGS	ALTQSKDT	VRLQAGSN	VKLQNNEI	AVLQATLS	ASVQSKLT	VVMQSSVR	GVLQSGLV	PRLQASNDTKVQGLENYKLQSQIVTTLQAVGSALTQSKDTVRLQAGSNVKLQNNEIAVLQATLSASVQSKLTVVMQSSVRGVLQSGLV
ViPR	ATQ39389	A0A2R2YRH0	Middle East respiratory syndrome-related coronavirus		PRLQASAD	TKVQGLEN	YKLQSQIV	TTLQAVGS	ALPQSKDS	VRLQAGSN	VKLQNNEI	SVLQATLS	AAIQSKLT	VIMQSGAR	GVLQSGLV	PRLQASADTKVQGLENYKLQSQIVTTLQAVGSALPQSKDSVRLQAGSNVKLQNNEISVLQATLSAAIQSKLTVIMQSGARGVLQSGLV
ViPR	QHA24677	A0A6B9KKZ2	Tylonycteris pachypus bat coronavirus HKU4-related		PRLQATND	VKVQGLEN	YKLQSQIV	TTLQAVGS	TFPQSKDT	VRLQAGAN	VKLQNNEI	SVLQATLT	ATVQSKLT	VVMQSGVK	SVLQSGLV	PRLQATNDVKVQGLENYKLQSQIVTTLQAVGSTFPQSKDTVRLQAGANVKLQNNEISVLQATLTATVQSKLTVVMQSGVKSVLQSGLV
ViPR	AYR18613	A0A3G3NHM9	Betacoronavirus sp.		PRLQAASD	TQLQSLEN	SRLHCTTN	AVMQSVGA	ATLQSKDT	VRLQAGVA	AVMQNNEL	TVLQALQS	SQIQSKLT	VKLQSKRT	SFLQSGIV	PRLQAASDTQLQSLENSRLHCTTNAVMQSVGAATLQSKDTVRLQAGVAAVMQNNELTVLQALQSSQIQSKLTVKLQSKRTSFLQSGIV
ViPR	AUM60013	A0A2I6PIW6	Middle East respiratory syndrome-related coronavirus		PRLQASND	TKVQGLEN	YKLQSQIV	TTLQAVGS	SLTQSKDT	VRLQAGSN	VKLQNNEI	AVLQATLS	ASVQSKLT	VVMQSSVR	GVLQSGLV	PRLQASNDTKVQGLENYKLQSQIVTTLQAVGSSLTQSKDTVRLQAGSNVKLQNNEIAVLQATLSASVQSKLTVVMQSSVRGVLQSGLV
ViPR	AVK87338	A0A384YD61	Middle East respiratory syndrome-related coronavirus		PRLQASAD	TKVQGLEN	YKLQSQIV	TTLQAVGS	ALPQSKDS	VRLQAGSN	VKLQNNEI	XVLQATLS	AAMQSKLT	VVMQSGVR	GVLQSGLV	PRLQASADTKVQGLENYKLQSQIVTTLQAVGSALPQSKDSVRLQAGSNVKLQNNEIXVLQATLSAAMQSKLTVVMQSGVRGVLQSGLV
ViPR	AHY61336	A0A023YA54	Middle East respiratory syndrome-related coronavirus	BtVs-BetaCoV/SC2013	PRLQASND	TKVQGLEN	YKLQSQIV	TTLQAVGS	ALPQSKDS	VKLQAGSN	VKLQNNEI	AVLQATLN	ASVQSKLT	VVMQSGVK	GVLQSGLV	PRLQASNDTKVQGLENYKLQSQIVTTLQAVGSALPQSKDSVKLQAGSNVKLQNNEIAVLQATLNASVQSKLTVVMQSGVKGVLQSGLV
ViPR	AQT26494	A0A1S6KXQ5	Canine respiratory coronavirus		PRLQAASD	TKLQSLEN	TRVQCSTN	AVMQSVGA	TTVQSKDT	VRLQAGIA	TVLQNNEL	TVLQALQS	SQFQSKLT	IKLQSKRI	SFLQSGIV	PRLQAASDTKLQSLENTRVQCSTNAVMQSVGATTVQSKDTVRLQAGIATVLQNNELTVLQALQSSQFQSKLTIKLQSKRISFLQSGIV
