# Supplementary material for: Host-specific sensing of coronaviruses and picornaviruses by the CARD8 inflammasome
Source: PLoS Biol. 2023 Jun 8;21(6):e3002144. doi: 10.1371/journal.pbio.3002144 (PMC10249858; doi:10.1371/journal.pbio.3002144)
Supplement: S3 Table — (XLSX) [file pbio.3002144.s022.xlsx]

## Sheet: S3 Table
S3 Table. Accession numbers of CARD8 sequences used for evolutionarily analyses.
Sequence accession	Species	Common name
NM_001351782.2	Homo sapiens	Human
XM_024351500.1	Pan troglodytes	Chimpanzee
XM_003814099.5	Pan paniscus	Bonobo
XM_030820964.1	Nomascus leucogenys	White-cheeked gibbon
XM_032169303.1	Hylobates moloch	Silvery gibbon
XR_003724816.1	Macaca mulatta	Rhesus macaque
XM_015441314.1	Macaca fascicularis	Crab-eating macaque
XM_033223854.1	Trachypithecus francoisi	Francois' leaf monkey
XM_030942634.1	Rhinopithecus roxellana	Golden snub-nosed monkey
