# Supplementary material for: Host-specific sensing of coronaviruses and picornaviruses by the CARD8 inflammasome
Source: PLoS Biol. 2023 Jun 8;21(6):e3002144. doi: 10.1371/journal.pbio.3002144 (PMC10249858; doi:10.1371/journal.pbio.3002144)
Supplement: S4 Table — (XLSX) [file pbio.3002144.s023.xlsx]

## Sheet: S4 Table
S4 Table. Codon positions in full length CARD8 from hominoids and Old World monkeys predicted to be evolving under recurrent positive selection by PAML, FUBAR, and FEL analyses
Codon	Human residue	PAML posterior probability (BEB, Codon model F61, >0.9 cutoff)	PAML posterior probability (BEB, Codon model F34, >0.9 cutoff)	FUBAR p-value (<0.1 cutoff)	FEL p-value (<0.1 cutoff)
20	R	0.991	0.993	0.003	0.0401
21	D	0.987	0.976	0.011
22	S	0.99	0.982
28	I	0.966	0.942	0.019	0.0872
60	F	0.961	0.934	0.026
76	P	0.96	0.928	0.03	0.0995
77	C	0.992	0.987	0.007	0.0769
103	R	0.957	0.918
105	V			0.09
108	C	0.957	0.924	0.034
237	V			0.082
293	S	0.908		0.055
373	S	0.99	0.983	0.01
465	M	0.971	0.949
501	A	0.994	0.994	0.061
