# Supplementary material for: Host-specific sensing of coronaviruses and picornaviruses by the CARD8 inflammasome
Source: PLoS Biol. 2023 Jun 8;21(6):e3002144. doi: 10.1371/journal.pbio.3002144 (PMC10249858; doi:10.1371/journal.pbio.3002144)
Supplement: S5 Table — (XLSX) [file pbio.3002144.s024.xlsx]

## Sheet: S5 Table
S5 Table. CARD8 missense variants (>100 allele counts) mapped to GRCh38 reported in gnomAD v3.1.2
Mean Depth	Chromosome	Position	RefSNP ID	Reference	Alternative	Protein Consequence	Residue	Allele Count	Allele Number	Allele Frequency	Homozygote Carriers	Heterozygote Carriers	Total Variant Carriers	Percent Variant Carriers
31	19	48240968	rs142119092	G	A	p.Pro18Leu	18	134	152030	0.000881405	2	130	132	0.17365
31.4	19	48238477	rs12463023	A	G	p.Ser39Pro	39	5757	152100	0.0378501	363	5031	5394	7.0927
31.1	19	48238474	rs138177358	G	A	p.Arg40Trp	40	105	152106	0.000690308	0	105	105	0.138062
31.5	19	48234493	rs114230554	T	G	p.His87Pro	87	654	152054	0.0043011	3	648	651	0.856275
31.4	19	48234449	rs2043211	A	T	p.Phe102Ile	102	45296	151914	0.298169	7119	31058	38177	50.2613
31	19	48231685	rs11881179	T	C	p.Ile173Val	173	6074	152112	0.0399311	392	5290	5682	7.47081
30.8	19	48231005	rs150982505	C	A	p.Val182Phe	182	173	152140	0.00113711	1	171	172	0.226108
30.8	19	48230957	rs150036211	C	T	p.Gly198Ser	198	172	152132	0.0011306	7	158	165	0.216917
30.8	19	48230938	rs59878320	T	G	p.Glu204Ala	204	6076	152056	0.039959	395	5286	5681	7.47225
30.9	19	48230926	rs139343522	G	A	p.Thr208Met	208	172	152184	0.00113021	2	168	170	0.223414
31	19	48230557	rs138051424	C	T	p.Ala306Thr	306	221	152136	0.00145265	0	221	221	0.29053
31	19	48230499	rs73573000	G	C	p.Pro325Arg	325	6066	152088	0.0398848	392	5282	5674	7.46147
31.2	19	48221825	rs151036070	C	G	p.Gly356Arg	356	374	152078	0.00245926	1	372	373	0.490538
31.2	19	48221734	rs143813106	G	A	p.Pro386Leu	386	180	152046	0.00118385	0	180	180	0.23677
31	19	48219010	rs140107706	C	G	p.Glu388Asp	388	127	152166	0.000834615	0	127	127	0.166923
31.5	19	48211939	rs34632751	T	C	p.Gln462Arg	462	2763	152160	0.0181585	26	2711	2737	3.59753
31.4	19	48211775	rs35920934	G	C	p.Leu517Val	517	189	152162	0.0012421	0	189	189	0.248419
