# Supplementary material for: Host-specific sensing of coronaviruses and picornaviruses by the CARD8 inflammasome
Source: PLoS Biol. 2023 Jun 8;21(6):e3002144. doi: 10.1371/journal.pbio.3002144 (PMC10249858; doi:10.1371/journal.pbio.3002144)
Supplement: S6 Table — (XLSX) [file pbio.3002144.s025.xlsx]

## Sheet: S6 Table
S6 Table. CARD8 missense variants (>100 allele counts) mapped to GRCh38 reported in gnomAD v3.1.2 represented by population with the highest allele frequency
								Population-specific
Chromosome	Position	RefSNP ID	Reference	Alternative	Protein Consequence	Residue	Population	Allele Count	Allele Number	Allele Frequency	Homozygote Carriers	Heterozygote Carriers	Total Variant Carriers	Percent Variant Carriers
19	48240968	rs142119092	G	A	p.Pro18Leu	18	African/African American	122	41384	0.002948	2	118	120	0.579934
19	48238477	rs12463023	A	G	p.Ser39Pro	39	African/African American	5122	41378	0.123786	346	4430	4776	23.0847
19	48238474	rs138177358	G	A	p.Arg40Trp	40	South Asian	22	4830	0.00455486	0	22	22	0.910973
19	48234493	rs114230554	T	G	p.His87Pro	87	African/African American	622	41388	0.0150285	3	616	619	2.99121
19	48234449	rs2043211	A	T	p.Phe102Ile	102	East Asian	2554	5170	0.494004	650	1254	1904	73.6557
19	48231685	rs11881179	T	C	p.Ile173Val	173	African/African American	5416	41394	0.13084	375	4666	5041	24.3562
19	48231005	rs150982505	C	A	p.Val182Phe	182	European (non-Finnish)	143	68028	0.00210208	1	141	142	0.417475
19	48230957	rs150036211	C	T	p.Gly198Ser	198	East Asian	118	5192	0.0227273	5	108	113	4.35285
19	48230938	rs59878320	T	G	p.Glu204Ala	204	African/African American	5418	41372	0.130958	378	4662	5040	24.3643
19	48230926	rs139343522	G	A	p.Thr208Met	208	African/African American	162	41448	0.00390851	2	158	160	0.772052
19	48230557	rs138051424	C	T	p.Ala306Thr	306	Ashkenazi Jewish	12	3472	0.00345622	0	12	12	0.691244
19	48230499	rs73573000	G	C	p.Pro325Arg	325	African/African American	5408	41374	0.13071	376	4656	5032	24.3245
19	48221825	rs151036070	C	G	p.Gly356Arg	356	African/African American	351	41402	0.00847785	1	349	350	1.69074
19	48221734	rs143813106	G	A	p.Pro386Leu	386	African/African American	170	41382	0.00410807	0	170	170	0.821613
19	48219010	rs140107706	C	G	p.Glu388Asp	388	African/African American	124	41424	0.00299343	0	124	124	0.598687
19	48211939	rs34632751	T	C	p.Gln462Arg	462	European (Finnish)	375	10612	0.0353374	5	365	370	6.97324
19	48211775	rs35920934	G	C	p.Leu517Val	517	African/African American	186	41428	0.00448972	0	186	186	0.897943
