# Supplementary material for: Host-specific sensing of coronaviruses and picornaviruses by the CARD8 inflammasome
Source: PLoS Biol. 2023 Jun 8;21(6):e3002144. doi: 10.1371/journal.pbio.3002144 (PMC10249858; doi:10.1371/journal.pbio.3002144)
Supplement: S7 Table — (XLSX) [file pbio.3002144.s026.xlsx]

## Sheet: S7 Table
S7 Table. Primers, gBlocks, Twist fragments, and sgRNA
Type	Target	Directionality	Name	Sequence	Notes
Primer	human CARD8	Forward	CARD8-NotI-F	gatcgcggccgcaATGGAAAAAAAGGAGTGTCCAGAAAAGAGTAGC	Forward primer to amplify human CARD8 with NotI overhang to clone human CARD8 into MCS of in-house pcDNA5/FRT/TO backbone
Primer	human CARD8	Reverse	CARD8-NheI-R	ggggctagcCAAATTCTGCTGTCTAAGATAGGACACG	Reverse primer to amplify human CARD8 with NheI overhang to clone human CARD8 into MCS of in-house pcDNA5/FRT/TO backbone
Primer	Raeg CARD8	Forward	RaegCARD8-NotI-F	atagtttagcggccgcAATGGAGCGCACCAAACC	Forward primer to amplify Rousettus aegyptiacus CARD8 (from gBlock), with NotI overhang to clone Rousettus aegyptiacus CARD8 into MCS of in-house pcDNA5/FRT/TO or pQCXIP backbone
Primer	Raeg CARD8	Reverse	RaegCARD8-NheI-R	ggggctagcCAAATTTTGTTGGGACAAGAAGC	Reverse primer to amplify Rousettus aegyptiacus CARD8 (from gBlock), with NheI overhang to clone Rousettus aegyptiacus CARD8 into MCS of in-house pcDNA5/FRT/TO backbone
Primer	Raeg CASP1	Forward	Raeg CASP1-XhoI-F	gggctcgagATGGCTGACATGCTTCTCAAAC	Forward primer to amplify Rousettus aegyptiacus CASP1 (from Twist), with XhoI overhang to clone Rousettus aegyptiacus CASP1 into MCS of pMSCV-MCS-IRES-eGFP backbone
Primer	Raeg CASP1	Reverse	Raeg CASP1-NotI-R	atagtgcggccgcttaATAGCCTGGGAACAGATAGAAGCG	Reverse primer to amplify Rousettus aegyptiacus CASP1 (from Twist), with NotI overhang to clone Rousettus aegyptiacus CASP1 into MCS of pMSCV-MCS-IRES-eGFP backbone
Primer	Raeg IL1-beta	Forward	Raeg IL1-beta-XhoI-F	gggctcgagATGGCGGCTGTACCCG	Forward primer to amplify Rousettus aegyptiacus IL-1beta (from Twist), with XhoI overhang to clone Rousettus aegyptiacus IL-1beta into MCS of pQCXIP-MCS-V5 backbone
Primer	Raeg IL1-beta	Reverse	Raeg IL1-beta-NotI-R	atagtgcggccgcTCTGGAGAGCACTTCCATGG	Reverse primer to amplify Rousettus aegyptiacus IL-1beta (from Twist), with NotI overhang to clone Rousettus aegyptiacus IL-1beta into MCS of pQCXIP-MCS-V5 backbone
Primer	human CARD8	Forward	CARD8-SbfI-F	gatccctgcaggATGGAAAAAAAGGAGTGTCCAGAAAAGAGTAGC	Forward primer to amplify human CARD8 with SbfI overhang to clone human CARD8 into MCS of pQCXIP backbone
Primer	human CARD8	Reverse	Myc-NotI-R	gatcgcggccgcctaGAGATCCTCTTCTGAGATGAGTTTTTGTTCg	Reverse primer to amplify C-terminally Myc-tagged human CARD8 with a NotI site to clone into the MCS of pQCXIP backbone
Primer	Raeg CARD8	Reverse	PacI-Myc-R	gggTTAATTAActaGAGATCCTCTTCTGAGATGAGTTTTTGTTCgc	Reverse primer to amplify C-terminally Myc-tagged Rousettus aegyptiacus CARD8 with a PacI site to clone into the MCS of pQCXIP backbone
Primer	human CARD8	Forward	CARD8-Q37A-F	GCATCCAAACTCATTAGACTAGCAGGATCACGGAAACTGTTGG	Forward primer that encodes CA->GC mutation at bases 109-110 in human CARD8
Primer	human CARD8	Reverse	CARD8-Q37A-R	CCAACAGTTTCCGTGATCCTGCTAGTCTAATGAGTTTGGATGC	Reverse primer that encodes CA->GC mutation at bases 109-110 in human CARD8
Primer	human CARD8	Forward	CARD8-Q61A-F	GCAATACACAAAAACTGGAATTTTTTTTGCGGCTGAGGCCTGTGTGAC	Forward primer that encodes CA->GC mutation at bases 181 and 182 in human CARD8
Primer	human CARD8	Reverse	CARD8-Q61A-R	GTCACACAGGCCTCAGCCGCAAAAAAAATTCCAGTTTTTGTGTATTGC	Reverse primer that encodes CA->GC mutation at bases 181 and 182 in human CARD8
Primer	human CARD8	Forward	CARD8-S39P-F	GCATCCAAACTCATTAGACTACAAGGACCACGGAAACTGTTGG	Forward primer that encodes T->C mutation at base 115 in human CARD8
Primer	human CARD8	Reverse	CARD8-S39P-R	CCAACAGTTTCCGTGGTCCTTGTAGTCTAATGAGTTTGGATGC	Reverse primer that encodes T->C mutation at base 115 in human CARD8
Primer	human CARD8	Forward	CARD8-R40W-F	GCATCCAAACTCATTAGACTACAAGGATCATGGAAACTGTTGG	Forward primer that encodes C->T mutation at base 118 in human CARD8
Primer	human CARD8	Reverse	CARD8-R40W-R	CCAACAGTTTCCATGATCCTTGTAGTCTAATGAGTTTGGATGC	Reverse primer that encodes C->T mutation at base 118 in human CARD8
Primer	Raeg CARD8	Forward	Raeg CARD8-TEV37-F	GGGGACAAGAATgaaaacctgtattttcagggcCTGGTAGGACTCTCTCAGATCGTTACC	Forward primer that encodes an ACGGAGCAATTTCTCCCCCAA->gaaaacctgtattttcagggc replacement (Tobacco Etch Virus cleavage site) after base 93 in Rousettus aegyptiacus CARD8
Primer	Raeg CARD8	Reverse	Raeg CARD8-TEV37-R	TCTGAGAGAGTCCTACCAGgccctgaaaatacaggttttcATTCTTGTCCCCGTTGCACC	Reverse primer that encodes an ACGGAGCAATTTCTCCCCCAA->gaaaacctgtattttcagggc insertion (Tobacco Etch Virus cleavage site) after base 93 in Rousettus aegyptiacus CARD8
Primer	SARS-CoV-2 3CLpro	Forward	SARS-CoV-2 3CLpro-NotI-F	gatcgcggccgcaACTTCAATCACGAGCGCG	Forward primer to amplify SARS-CoV-2 3CLpro with XhoI overhang to clone into MCS of a pQCXIP-eGFP-MCS-mCherry-HA backbone
Primer	SARS-CoV-2 3CLpro	Reverse	SARS-CoV-2 3CLpro-BamHI-R	gatcggatccGCCCTTAATCGTCCTCTTTACGG	Reverse primer to amplify SARS-CoV-2 3CLpro with NotI overhang to clone into MCS of a pQCXIP-eGFP-MCS-mCherry-HA backbone
Primer	SARS-CoV-2 3CLpro	Forward	SARS-CoV-2*-C145A-3CLpro	GGAAGCTTTTTGAATGGGAGTgcTGGTTCTGTGGGATTCAACATAGATTATGATTGTG	Forward primer that encodes TG->GC mutation at bases 433 and 434 in SARS-CoV-2 3CLpro
Primer	SARS-CoV-2 3CLpro	Reverse	SARS-CoV-2*-C145A-3CLpro	GTTGAATCCCACAGAACCAgcACTCCCATTCAAAAAGCTTCCTTTTATTGTGAAATTAGG	Reverse primer that encodes TG->GC mutation at bases 433 and 434 in SARS-CoV-2 3CLpro
Primer	229E-CoV 3CLpro	Forward	229E-CoV 3CLpro-NotI-F	gatcgcggccgcaACCGTTTCATACGGATCTACTTTGC	Forward primer to amplify 229E-CoV 3CLpro (from gBlock), with XhoI overhang to clone into MCS of a pQCXIP-eGFP-MCS-mCherry-HA backbone
Primer	229E-CoV 3CLpro	Reverse	229E-CoV 3CLpro-BamHI-R	gatcggatccTTTGAACATGGATGTGGTTTTACCG	Reverse primer to amplify 229E-CoV 3CLpro (from gBlock), with NotI overhang to clone into MCS of a pQCXIP-eGFP-MCS-mCherry-HA backbone
Primer	NL63-CoV 3CLpro	Forward	NL63-CoV 3CLpro-NotI-F	gatcgcggccgcaACCATCTCATATAATTCTACGCTTCAAAGTGG	Forward primer to amplify NL63-CoV 3CLpro (from gBlock), with XhoI overhang to clone into MCS of a pQCXIP-eGFP-MCS-mCherry-HA backbone
Primer	NL63-CoV 3CLpro	Reverse	NL63-CoV 3CLpro-BamHI-R	gatcggatccCTTGAGTCCGAAGATTACCTTGCC	Reverse primer to amplify NL63-CoV 3CLpro (from gBlock), with NotI overhang to clone into MCS of a pQCXIP-eGFP-MCS-mCherry-HA backbone
Primer	HKU1-CoV 3CLpro	Forward	HKU1-CoV 3CLpro-NotI-F	gatcgcggccgcaGCATCCGTATCTACATCTTTCCTTCAGTCC	Forward primer to amplify HKU1-CoV 3CLpro (from gBlock), with XhoI overhang to clone into MCS of a pQCXIP-eGFP-MCS-mCherry-HA backbone
Primer	HKU1-CoV 3CLpro	Reverse	HKU1-CoV 3CLpro-BamHI-R	gatcggatccTTCCTTAATGAAGCGCTTGGTTTTGG	Reverse primer to amplify HKU1-CoV 3CLpro (from gBlock), with NotI overhang to clone into MCS of a pQCXIP-eGFP-MCS-mCherry-HA backbone
Primer	SARS-CoV-1 3CLpro	Forward	SARS-CoV-1 3CLpro-NotI-F	gatcgcggccgcaACATCAATCACTTCTGCTGTTCTGCAGTCAGGCTTTCGGAAGATGGC	Forward primer to amplify SARS-CoV-1 3CLpro (from gBlock), adds nine amino acids from nsp4 (TSITSAVLQ) upstream of 3CLpro with NotI overhang to clone into MCS of a pQCXIP-eGFP-MCS-mCherry-HA backbone
Primer	SARS-CoV-1 3CLpro	Reverse	SARS-CoV-1 3CLpro-BamHI-R	gatcggatccGCCCTTAACAATTTTCTTGAACTTACCTTGAAATGTCACGCCGGAAC	Reverse primer to amplify SARS-CoV-1 3CLpro (from gBlock), adds nine amino acids from nsp6 (GKFKKIVKG) downstream of 3CLpro with BamHI overhang to clone into MCS of a pQCXIP-eGFP-MCS-mCherry-HA backbone
Primer	MERS-CoV 3CLpro	Forward	MERS-CoV 3CLpro-NotI-F	gatcgcggccgcaTGTAGTATAACATCTGGCGTTCTGC	Forward primer to amplify MERS-CoV 3CLpro (from gBlock), with XhoI overhang to clone into MCS of a QCXIP-eGFP-MCS-mCherry-HA backbone
Primer	MERS-CoV 3CLpro	Reverse	MERS-CoV 3CLpro-BamHI-R	gatcggatccACCGTAAGTCACTTTCCTGACTCC	Reverse primer to amplify MERS-CoV 3CLpro (from gBlock), with NotI overhang to clone into MCS of a pQCXIP-eGFP-MCS-mCherry-HA backbone
Primer	MHV 3CLpro	Forward	MHV 3CLpro-XhoI-F	gatcgcggccgcaGCaAGCGTGACCACCAGTTTCC	Forward primer to amplify MHV 3CLpro (from gBlock), with XhoI overhang to clone into MCS of a pQCXIP-eGFP-MCS-mCherry-HA backbone
Primer	MHV 3CLpro	Reverse	MHV 3CLpro-NotI-R	gatcggatccTCCCTTTATGACGCGCGTTCG	Reverse primer to amplify MHV 3CLpro (from gBlock), with NotI overhang to clone into MCS of a pQCXIP-eGFP-MCS-mCherry-HA backbone
gBlock	Raeg CARD8	N/A	gBlock-R-aegyptiacus-CARD8-526aa	ATGGAGCGCACCAAACCCCACAAATTGCTCAGAAGGTCAAAAATTTGGAGACTGGGATGGCCCTGTGGATGCCGGTGCAACGGGGACAAGAATACGGAGCAATTTCTCCCCCAACTGGTAGGACTCTCTCAGATCGTTACCGATGAAGAAGGTCTGTATAGCCTTGGGGTGGAGGAAGTTCATCGGTCTACCTGGAGAGAGTTTAAAACCTACGACGACGCATTTGCATACACCAGCCGAATGGTCGTAAATCCATCTTGGCAAAATGTGTCCCCGGAGCCCAGAAGAGAGTGCTTGAGAAGAACCAAGATTGGAGATAAAAAGTTCAGCAAAGAATCCCCGCAGCGGCAAGAATCAGGCGATGTCTGCTCTGAAGAACGACAGCTCGTACCAACGACT…	encodes the coding sequence for Rousettus aegyptiacus CARD8 (526aa)
Twist	Raeg CASP1	N/A	Twist-R-aegyptiacus-CASP1-KAF6464288.1	ATGGCTGACATGCTTCTCAAACAAAAGCGACGACTTTTCATCCGTAGCGTCGTAGCTGGCACCATTAACGGCCTTTTGGATGAACTCCTGGAGAAACGGGTACTGAATCAAGAAGAGATGGAAAAGGTGCGATACGAGAATCCTACCGTAATGGACAAGGCTCGGGCCCTCATAGATAGTGTAATTAGGAAAGGGCCCCAAGCCTCACAAATTTGTATCGATTACATCTGCGAAGATGACTGCTGTCTGGCGCAAGTCCTCGAACTTAGCAGCGGGCCTCAGTCCGGGAACTACAATACGCAAGACTCTCCTGCTGTCATTCTTCCGTTTCTTGCACCACAAGCCATGCAGGATAATCCAACAAACCTGACATTCCCCGGTCCGAGAGGCTCACTGAAG…	encodes the coding sequence for Rousettus aegyptiacus CASP1 KAF6464288.1
Twist	Raeg IL-1beta	N/A	Twist-R-aegyptiacus-IL-1beta-KAF6447073.1	ATGGCGGCTGTACCCGAGTTGACCTCTGAAGCCATGGCGTATTACTCAGGGAATGAAAATGATTTGTTCTTCGAGGCAGATGGACCAACACAAACTAAATGCCCATTTCACAACCTCGAACTGTCCTCTCTCGGCGATAGTGGCATTCAACTGCAAGTTTCTCCTCAACTGTGTGGCACCTCACCCGGGCAAGTTGTCTCCGTTTTGGTAGCTTTAGAAGAGCTCCGGGCCGTGCCTACAATTTGTACCCAAGATCTCCAAGGCGATGACCTGCGAAGTCTGTTCTTCTTCATCTTTGAAGAAGAGCCTTTATCATGTACACATGATGATGGCTACGTGTGTGACGCGCCACTCCGCTCTCTGTCTTTTAGACTGCGTGACATAAATCAAAAGTCTCTT…	encodes the coding sequence for Rousettus aegyptiacus IL-1beta KAF6447073.1
gBlock	SARS-CoV-2 3CLpro	N/A	gBlock-SARS-CoV-2 3CLpro	ACTTCAATCACGAGCGCGGTCCTTCAGTCCGGTTTTCGCAAGATGGCTTTCCCTTCCGGAAAAGTAGAGGGCTGCATGGTTCAGGTTACCTGTGGAACAACGACTCTTAACGGGCTGTGGTTGGACGATGTAGTTTACTGTCCTCGGCATGTCATTTGCACTAGCGAAGATATGCTCAATCCCAACTACGAAGACCTCTTGATACGAAAGAGCAACCACAATTTTCTCGTACAGGCAGGCAACGTGCAACTGCGAGTCATCGGGCATTCAATGCAGAACTGCGTCCTCAAACTTAAAGTGGATACCGCAAACCCTAAAACGCCTAAGTATAAATTCGTTAGGATTCAACCAGGCCAAACGTTCAGCGTACTGGCCTGCTATAACGGAAGCCCAAGCGGG…	encodes the coding sequence for SARS-CoV-2 3CLpro, adds nine amino acids from nsp4 upstream of 3CLpro and nine amino acids from nsp6 downstream of 3CLpro
gBlock	229E-CoV 3CLpro	N/A	gBlock-229E-CoV 3CLpro	ACCGTTTCATACGGATCTACTTTGCAGGCAGGGCTCAGAAAAATGGCCCAACCCTCAGGATTTGTTGAGAAATGCGTAGTGAGAGTTTGTTATGGCAACACGGTACTTAATGGGCTTTGGTTGGGTGACATCGTGTACTGTCCGCGCCACGTTATTGCTTCTAACACTACTAGCGCGATTGACTATGACCACGAGTACAGCATTATGCGCCTGCATAACTTTAGTATAATCAGCGGGACGGCGTTCCTCGGAGTCGTGGGGGCGACAATGCACGGTGTAACCTTGAAAATAAAAGTATCACAGACTAATATGCATACGCCTCGCCATTCATTCAGGACACTGAAAAGTGGAGAAGGTTTCAATATCCTGGCGTGCTACGACGGCTGCGCCCAGGGAGTG…	encodes the coding sequence for 229E-CoV 3CLpro, adds nine amino acids from nsp4 upstream of 3CLpro and nine amino acids from nsp6 downstream of 3CLpro
gBlock	NL63-CoV 3CLpro	N/A	gBlock-NL63-CoV 3CLpro	ACCATCTCATATAATTCTACGCTTCAAAGTGGGCTCAAGAAAATGGCTCAGCCATCTGGGTGCGTGGAACGCTGCGTTGTGAGGGTGTGTTATGGTTCCACCGTTCTCAACGGCGTTTGGCTTGGCGATACGGTAACCTGTCCTCGCCATGTGATAGCTCCTTCTACGACAGTGTTGATCGACTATGATCATGCTTATAGCACAATGAGACTCCACAATTTCAGTGTATCTCATAATGGCGTTTTTCTTGGGGTTGTAGGGGTGACTATGCACGGTTCAGTCCTGAGGATTAAAGTTTCCCAGTCTAACGTTCACACGCCGAAGCACGTTTTCAAGACCCTCAAACCTGGTGACAGCTTCAATATATTGGCCTGTTACGAAGGGATAGCATCTGGAGTC…	encodes the coding sequence for NL63-CoV 3CLpro, adds nine amino acids from nsp4 upstream of 3CLpro and nine amino acids from nsp6 downstream of 3CLpro
gBlock	HKU1-CoV 3CLpro	N/A	gBlock-HKU1-CoV 3CLpro	GCATCCGTATCTACATCTTTCCTTCAGTCCGGCATCGTCAAGATGGTGTCTCCAACCTCCAAAATAGAACCATGTATTGTCAGTGTAACGTACGGGAGCATGACGCTTAACGGGCTTTGGCTGGACGATAAGGTTTATTGTCCCAGGCACGTTATTTGTAGCTCCAGTAACATGAATGAGCCCGACTACTCTGCCTTGCTCTGTCGGGTCACGCTGGGTGACTTCACTATAATGAGCGGCCGAATGTCTCTCACCGTTGTAAGTTACCAGATGCAGGGTTGTCAACTGGTGCTCACCGTATCCTTGCAAAATCCATATACTCCTAAATATACGTTCGGCAATGTCAAACCAGGTGAGACTTTTACAGTTCTCGCCGCGTACAACGGGAGACCTCAGGGA…	encodes the coding sequence for HKU1-CoV 3CLpro, adds nine amino acids from nsp4 upstream of 3CLpro and nine amino acids from nsp6 downstream of 3CLpro
gBlock	SARS-CoV-1 3CLpro	N/A	gBlock-SARS-CoV-1 3CLpro	TCAGGCTTTCGGAAGATGGCGTTCCCCTCAGGGAAAGTTGAGGGGTGCATGGTGCAGGTCACATGCGGGACAACAACTTTGAACGGCCTCTGGCTTGACGACACAGTCTATTGCCCCCGACATGTGATCTGCACGGCGGAGGACATGCTGAATCCCAATTACGAGGATCTCCTCATCCGGAAATCTAACCATTCTTTTCTCGTCCAAGCCGGGAACGTGCAGCTTAGGGTAATCGGACATTCTATGCAGAACTGTCTGCTGAGACTGAAAGTAGACACATCTAACCCCAAAACACCGAAGTATAAATTCGTGCGGATTCAGCCAGGACAAACGTTCAGCGTCCTGGCTTGCTACAACGGATCACCCAGCGGCGTCTACCAATGCGCGATGCGGCCTAAC…	encodes the coding sequence for SARS-CoV-1 3CLpro
gBlock	MERS-CoV 3CLpro	N/A	gBlock-MERS-CoV 3CLpro	TGTAGTATAACATCTGGCGTTCTGCAAAGTGGGCTCGTTAAGATGAGTCATCCGTCAGGAGACGTTGAAGCCTGCATGGTTCAGGTTACATGTGGTTCTATGACTCTCAATGGCTTGTGGCTTGATAACACTGTTTGGTGCCCACGACATGTGATATGCCCAGCTGACCAGTTGAGCGACCCTAACTACGACGCTCTTCTTATCTCAATGACCAATCACTCATTTTCAGTGCAGAAACACATCGGTGCCCCCGCCAATCTTCGAGTGGTTGGACATGCGATGCAGGGAACCCTTCTGAAACTCACCGTGGATGTCGCTAACCCTAGCACTCCGGCATACACCTTCACTACAGTCAAGCCAGGCGCGAGCTTCTCAGTCCTTGCGTGCTACAATGGAAGG…	encodes the coding sequence for MERS-CoV 3CLpro, adds nine amino acids from nsp4 upstream of 3CLpro and nine amino acids from nsp6 downstream of 3CLpro
gBlock	MHV 3CLpro	N/A	gBlock-MHV 3CLpro	GCGAGCGTGACCACCAGTTTCCTTCAGTCCGGCATCGTGAAAATGGTATCTCCGACGAGTAAAGTGGAGCCGTGCATCGTCTCCGTTACATACGGAAATATGACCCTGAATGGCCTGTGGCTTGACGACAAGGTTTATTGTCCGAGACACGTCATCTGTTCATCTGCAGATATGACCGATCCTGATTACCCAAACTTGTTGTGCCGGGTTACCTCTTCAGATTTTTGCGTTATGTCCGGGCGCATGAGCCTCACCGTAATGAGTTACCAGATGCAGGGTTGCCAGCTTGTGCTTACAGTAACCTTGCAAAACCCTAATACACCTAAATACAGTTTCGGCGTTGTGAAACCGGGTGAAACCTTCACTGTTCTTGCTGCATATAACGGAAGACCCCAAGGG…	encodes the coding sequence for MHV 3CLpro, adds nine amino acids from nsp4 upstream of 3CLpro and nine amino acids from nsp6 downstream of 3CLpro
sgRNA	CARD8	N/A	CARD8-exon#10-KO-guide	TTGTTAGCAAGGCGTCGCTGGGG	Sequence for CRISPR targeting of exon #10 of CARD8
sgRNA	CASP1	N/A	CASP1-exon#5-KO-guide	GACAGTATTCCTAGAAGAACTGG	Sequence for CRISPR targeting of exon #10 of CARD8
Primer	CARD8	Forward	CARD8-genotyping-F	TTGATCTATTATCACCCCCACC	Forward primer used for CARD8 KO PCR and sequencing
Primer	CARD8	Reverse	CARD8-genotyping-R	CACATAGCTCCAGAGTCAGCAC	Reverse primer used for CARD8 KO PCR and sequencing
Primer	CASP1	Forward	CASP1-genotyping-F	ATTTATCCAATAATGGACAAGTCAAGCCG	Forward primer used for CASP1 KO PCR and sequencing
Primer	CASP1	Reverse	CASP1-genotyping-R	CGAAGCAGTGAGATTTTTTTTCACATCTACG	Reverse primer used for CASP1 KO PCR and sequencing
Primer	Raeg CARD8	Forward	F-Q349A-megabatCARD8	CCACGGCGTTCGCCTGgcGTCCTCACCGCCTGTAGAGGC	Forward primer that encodes CA->GC mutation at bases 1045-1046 in megabat CARD8
Primer	Raeg CARD8	Reverse	R-Q349A-megabatCARD8	GCCTCTACAGGCGGTGAGGACgcCAGGCGAACGCCGTGG	Reverse primer that encodes CA->GC mutation at bases 1045-1046 in megabat CARD8
Primer	Raeg CARD8	Forward	F-S350T-megabatCARD8	CCACGGCGTTCGCCTGCAGaCCTCACCGCCTGTAGAGGC	Forward primer that encodes T->A mutation at bases 1048 in megabat CARD8
Primer	Raeg CARD8	Reverse	R-S350T-megabatCARD8	GCCTCTACAGGCGGTGAGGtCTGCAGGCGAACGCCGTGG	Reverse primer that encodes T->A mutation at bases 1048 in megabat CARD8
